# Supplementary material for: Limited differential expression of miRNAs and other small RNAs in LPS-stimulated human monocytes
Source: PLoS One. 2019 Mar 25;14(3):e0214296. doi: 10.1371/journal.pone.0214296 (PMC6433273; doi:10.1371/journal.pone.0214296)
Supplement: S1 Supporting File — An Excel file containing all supplementary tables A-E. (XLSX) [file pone.0214296.s009.xlsx]

## Sheet: Table of Contents
Supplementary Table A. Literature summary of microRNA analysis in monocytes and their derivatives with LPS treatment.
Supplementary Table B. Summary of sequencing statistics for small RNAs from LPS-stimulated human monocytes.
Supplementary Table C. Differentially expressed mRNAs in human primary monocytes after 6 hours of LPS stimulation.
Supplementary Table D. Differentially expressed mRNAs in human primary monocytes after 24 hours of LPS stimulation.
Supplementary Table E. Absolute expression of signature miRNA targets ( counts per million reads) in human primary monocytes

## Sheet: Table A
S1 Table. Literature summary of microRNA analysis in monocytes and their derivatives with LPS treatment.
Author	Year	Method	miRNAs Assayed	Cell Type(s)	Medium	Serum	LPS amount	Time	miRNA differential expression	Reference
Taganov et al	2006	microarray	200	THP-1	RPMI1640	0.50%FBS	100ng/ml	8hrs	mir-155, mir-146, mir-132	10
Tili et al	2007	microarray	200	264.7 mouse macrophage line	DMEM	0.50%FBS	100ng/ml	6hrs	mir-155, mir-125b	31
O'connell et al	2007	microarray	200	Murine macrophage (7 day culture)	DMEM	10%FBS	5ng/ml	6hrs	mir-155	32
Ceppi et al	2009	microarray	381	Human moDC (5 day culture)	RPMI1640	10%FCS	100ng/ml	4/16 hrs	mir-155, mir-146, mir-223	9
Bazzoni et al	2009	qPCR TLDA	365	Human PMN	RPMI1640	10%FCS	100ng/ml	8hrs	mir-9, mir-196a	11
Bazzoni et al	2009	qPCR TLDA	365	Human monocyte	RPMI1640	10%FCS	100ng/ml	8hrs	mir-155, mir-9, mir-146a/b, mir-125a, mir-99b, mir-187, mir-132	11
Liu et al	2009	microarray (Exigon)	n/a	Mouse macrophage (primary or RW264.7)	DMEM	10%FCS	1000ng/ml	0-24hrs	mir-155, mir-146a, mir-147	33
Graff et al	2012	qPCR TLDA	249	Human monocyte-derived macrophage	RPMI1640	10%FCS	20ng/ml IFNg; 10ng/ml LPS	8hrs	mir-155*, mir-125a-3p, mir-29b-1*, mir-26a-2*(DN)	34
Graff et al	2012	qPCR TLDA	249	PMA-treated THP-1	RPMI1640	10%FCS	20ng/ml IFNg; 10ng/ml LPS	8hrs	mir-155, mir-155*, mir-29b, mir-29b-1*	34
Jimenez et al	2014	NGS SOLiD	miRBase v18	Human monocyte-derived macrophage	IMDM	10% human pooled serum	50U/ml IFNg; 12.5 ng/ml LPS	5 days	mir-125b, mir-181a, mir-193b-3p, mir-125a, mir-145-5p, mir-146a, mir-193a-5p, mir-29b-3p, mir-147b, mir-155, mir-99b, mir-378-3p, mir-629 (DN), mir-222-3p (DN), mir-511 (DN)	35
Naqvi et al	2016	Nanostring	593	Human monocyte-derived macrophage (7 day culture)	DMEM	10%FBS	1ng/ml, 10ng/ml	1/8 hrs	mir-146b (DN), mir-193a (DN), mir-193b (DN), mir-218 (DN), mir-424 (DN), mir-450b-3p (DN), mir-511 (DN), mir-573 (DN), mir-605 (DN) and mir-890 (DN)	8
Lu et al	2018	NGS Illumina	miRBase v20	Human monocyte	X-Vivo	5% AB human serum	100ng/ml	6/24 hrs	mir-155, mir-146a, mir-9-1, mir-9-2, mir-147b, mir-193	This Issue
(DN): Stands for down-regulation
*: anti-miRNA

## Sheet: Table B
S2 Table. Summary of sequencing statistics for small RNAs from LPS-stimulated human monocytes.
	Med.6hr Donor #1	Med.6hr Donor #2	Med.6hr Donor #3	Med.6hr Donor #4	Med.6hr Donor #5	Med.6hr Donor #6	LPS.6hr Donor #1	LPS.6hr Donor #2	LPS.6hr Donor #3	LPS.6hr Donor #4	LPS.6hr Donor #5	LPS.6hr Donor #6	Med.24hr Donor #1	Med.24hr Donor #2	Med.24hr Donor #7	LPS.24hr Donor #1	LPS.24hr Donor #2	LPS.24hr Donor #7
id	Med1485-6h	Med1309-6h	Med1001	lane8.Med1249.fastq.processed	lane8.Med1340.fastq.processed	lane8.Med148.fastq.processed	LPS1485-6h	LPS1309-6h	LPS1001	lane8.LPS1249.fastq.processed	lane8.LPS1340.fastq.processed	lane8.LPS148.fastq.processed	Med1485-24h	Med1309-24h	Med1372-24h	LPS1485-24h	LPS1309-24h	LPS1372-24h
observation	20180209_01A6_L4.LB10.fastq.processed	20180209_01A8_L4.LB13.fastq.processed	20180209_01B04_L4.LB8.fastq.processed	lane8.Med1249.fastq.processed	lane8.Med1340.fastq.processed	lane8.Med148.fastq.processed	20180209_01A01_L4.LB1.fastq.processed	20180209_01A3_L4.LB5.fastq.processed	20180209_01B02_L4.LB4.fastq.processed	lane8.LPS1249.fastq.processed	lane8.LPS1340.fastq.processed	lane8.LPS148.fastq.processed	20180209_01A7_L4.LB11.fastq.processed	20180209_01A9_L4.LB15.fastq.processed	20180209_01A11_L4.LB19.fastq.processed	20180209_01A2_L4.LB3.fastq.processed	20180209_01A4_L4.LB7.fastq.processed	20180209_01A5_L4.LB9.fastq.processed
Total read #	7483477	7872238	8128124	2914227	2892321	7193882	7528548	7285795	7606457	2358825	3778750	3588914	6398931	8665856	7543337	9031270	8758633	5401386	2.18483e+06
Unique, high-quality read #	4716233	4648370	4372432	1793922	2076031	4656209	5101070	4815704	4111329	1609250	2677820	2415261	4663496	5384025	5280365	5700084	5127355	4397011
Total unique aligned reads	2433004	2791255	3257235	1293145	1054881	2854712	2401066	2238437	3050238	896383	1389747	1320156	1628824	2880098	2248902	3148769	3132436	1099175
Mapped read % of unique reads	51.5879	60.048	74.4948	72.0848	50.8124	61.3098	47.0699	46.482	74.191	55.7019	51.8984	54.6589	34.9271	53.4934	42.5899	55.2407	61.0926	24.9982
Total unique miRNA reads	2231948	2429357	3118322	1048521	760634	2397458	2011550	1891439	2885537	700710	1027255	1108591	1383432	2492894	1829519	2731541	2731185	854034
Total unique non-miRNA small RNA reads	201056	361898	138913	244624	294247	457254	389516	346998	164701	195673	362492	211565	245392	387204	419383	417228	401251	245141
tRNA	7164	15626	12635	4835	9665	10135	8671	12063	11923	3702	17169	7694	5707	15730	8662	7373	18719	2876
snoRNA	21618	25043	19680	128206	144356	238042	19244	22620	22089	78301	169412	101911	18213	26869	23351	31578	30455	11170
Y RNA	14719	30940	13302	55862	77322	68700	34531	30671	17180	52148	96270	28267	18952	34454	63812	30360	43543	61527
rRNA	157555	290289	93296	55721	62904	140377	327070	281644	113509	61522	79641	73693	202520	310151	323558	347917	308534	169568

## Sheet: Table C
S3 Table. Differentially expressed mRNAs in human primary monocytes after 6 hours of LPS stimulation.
6 hr LPS vs Med
Column1	baseMean	log2FoldChange	lfcSE	stat	pvalue	padj
C1QTNF1	2158.02	13.7671	1.01385	13.579	5.33855e-42	8.44612e-38
TNFRSF1B	54025.8	2.40151	0.226136	10.6197	2.41251e-26	1.90842e-22
ITGB8	9805.83	5.53014	0.549707	10.0602	8.28602e-24	4.36977e-20
GRAMD1A	5241.57	4.43494	0.464907	9.53942	1.43636e-21	5.68117e-18
IL19	1051.08	9.81055	1.09631	8.94868	3.59769e-19	1.13838e-15
PIK3R2	144.479	-25.4217	2.91215	-8.72953	2.55741e-18	6.74346e-15
CCL4L2	59129.4	7.77423	0.911564	8.52845	1.48322e-17	2.93326e-14
TBC1D3D	82.4376	-24.657	2.89062	-8.53	1.46342e-17	2.93326e-14
LINC01127	64.0987	-24.3107	2.87716	-8.44954	2.92442e-17	5.14081e-14
HHLA2	100.383	24.5282	2.92051	8.3986	4.51829e-17	6.49854e-14
CSF3	14611.3	10.7655	1.28125	8.40238	4.37522e-17	6.49854e-14
SDS	176.326	-10.3228	1.26508	-8.15973	3.35767e-16	4.42681e-13
C1orf61	47.5622	23.4856	2.88188	8.14941	3.65702e-16	4.45059e-13
RNF103-CHMP3	88.2451	24.3337	3.00353	8.1017	5.41971e-16	6.12466e-13
U47924.31	44.1708	23.3814	2.90707	8.04296	8.76974e-16	8.67163e-13
DNAJC3	13576.2	2.472	0.307333	8.04337	8.74034e-16	8.67163e-13
TREM2	38.0487	-23.5986	2.94721	-8.00711	1.17438e-15	1.09293e-12
RNF144B	9571.01	3.89959	0.488006	7.99086	1.34005e-15	1.11584e-12
MAP1LC3A	1152.12	3.86593	0.483457	7.99644	1.28068e-15	1.11584e-12
LINC01093	40.346	23.2558	2.92554	7.94925	1.87637e-15	1.41362e-12
ADORA2A	110.82	23.8889	3.00346	7.9538	1.80874e-15	1.41362e-12
G0S2	14286.5	5.83646	0.739189	7.89576	2.88541e-15	2.075e-12
AMIGO3	55.1955	23.6935	3.00375	7.888	3.07075e-15	2.11227e-12
CD1D	58.8802	-23.6374	3.00362	-7.86963	3.55702e-15	2.25103e-12
RP11-867G2.8	53.585	23.6529	3.00376	7.87443	3.4231e-15	2.25103e-12
CCM2L	83.8388	23.5666	3.00355	7.84625	4.28674e-15	2.60848e-12
CCL3	212073	6.1976	0.790766	7.83747	4.59718e-15	2.69378e-12
AC009950.1	47.5977	23.4818	3.00384	7.81728	5.39785e-15	3.04998e-12
CCL4	119926	6.62378	0.849253	7.79954	6.21345e-15	3.38976e-12
CLEC6A	30.3985	-23.2881	3.00403	-7.75228	9.02545e-15	4.75972e-12
CTD-2574D22.6	40.3029	23.2533	3.00396	7.74089	9.87195e-15	5.0382e-12
TSLP	67.069	22.1189	2.86103	7.7311	1.06625e-14	5.11184e-12
WI2-87327B8.2	75.8294	22.7559	2.94223	7.73425	1.04012e-14	5.11184e-12
RP11-611O2.5	28.3082	-23.2038	3.0041	-7.72407	1.12677e-14	5.24311e-12
TRBV30	27.1179	-23.1425	3.00414	-7.70353	1.32354e-14	5.8166e-12
C18orf54	56.0194	-9.15033	1.18758	-7.70503	1.30818e-14	5.8166e-12
AF129408.17	26.1451	-23.0957	3.00417	-7.68788	1.49595e-14	6.39659e-12
FOXF1	35.3092	23.0683	3.00407	7.67903	1.60299e-14	6.67391e-12
CTD-2026K11.2	24.7605	-23.0219	3.00423	-7.66316	1.81409e-14	7.1752e-12
CTB-151G24.2	24.7879	-23.0241	3.00423	-7.6639	1.80368e-14	7.1752e-12
ZNF80	24.974	-23.0075	3.00422	-7.6584	1.88266e-14	7.26477e-12
BLACE	33.0405	22.9734	3.00413	7.64728	2.05282e-14	7.55294e-12
RP11-837J7.4	33.3602	22.982	3.00412	7.65015	2.00738e-14	7.55294e-12
Metazoa_SRP_1_+_1	23.7121	-22.9628	3.00428	-7.64337	2.11608e-14	7.60874e-12
MAP3K4	3140.88	3.1874	0.417845	7.62817	2.38104e-14	8.37122e-12
RP11-1415C14.3	22.6361	-22.896	3.00433	-7.621	2.51713e-14	8.65727e-12
AC002044.1	22.4218	-22.8876	3.00434	-7.61817	2.57301e-14	8.66121e-12
RPL7AP64	22.2304	-22.8782	3.00435	-7.61502	2.63649e-14	8.68998e-12
RP1-102E24.10	22.1663	-22.8575	3.00435	-7.60812	2.78105e-14	8.97938e-12
RP11-104L21.2	21.787	-22.8418	3.00437	-7.60284	2.89707e-14	9.16692e-12
RP11-27G14.4	29.4791	22.8136	3.00425	7.59378	3.10701e-14	9.57466e-12
AL513412.1	21.1699	-22.8098	3.00441	-7.59213	3.14697e-14	9.57466e-12
TRIP10	3127.59	3.37083	0.444262	7.58748	3.2618e-14	9.73678e-12
SFT2D3	27.5111	22.7167	3.00432	7.56133	3.98969e-14	1.09366e-11
EEF1DP2	20.1567	-22.7276	3.00447	-7.5646	3.89068e-14	1.09366e-11
ABCA9	20.0865	-22.7357	3.00447	-7.56727	3.81144e-14	1.09366e-11
CTB-5E10.3	55.6325	-8.65618	1.14489	-7.56069	4.00936e-14	1.09366e-11
RP4-583P15.14	27.6979	22.7302	3.00431	7.56585	3.8535e-14	1.09366e-11
MSH5-SAPCD1	19.6632	-22.6539	3.0045	-7.54	4.69983e-14	1.26027e-11
PLGLA	18.3096	-22.6107	3.0046	-7.52538	5.25692e-14	1.38616e-11
RP11-15K19.2	17.9105	-22.5776	3.00463	-7.51427	5.72303e-14	1.48433e-11
C1orf100	24.2682	22.5465	3.00448	7.50429	6.17625e-14	1.57604e-11
IL36G	9650.3	9.62535	1.2865	7.48179	7.33195e-14	1.84125e-11
LAMC2	39.0427	22.4507	3.00398	7.47364	7.80088e-14	1.88597e-11
NWD2	22.7889	22.4611	3.00456	7.47567	7.68098e-14	1.88597e-11
RP11-235E17.6	16.2854	-22.4532	3.00478	-7.47252	7.86763e-14	1.88597e-11
NAT8B	16.1261	-22.4399	3.00479	-7.46804	8.13992e-14	1.92211e-11
UBASH3A	22.2211	22.4204	3.0046	7.46204	8.5192e-14	1.98209e-11
RFX3-AS1	22.075	22.4133	3.0046	7.45966	8.67487e-14	1.98906e-11
ABI3BP	22.9775	22.3912	3.00455	7.45243	9.16359e-14	2.00283e-11
C6orf47-AS1	15.6452	-22.3972	3.00484	-7.4537	9.07596e-14	2.00283e-11
RP11-589N15.2	15.5378	-22.3901	3.00485	-7.45132	9.24129e-14	2.00283e-11
NYNRIN	15.6253	-22.3974	3.00485	-7.45375	9.07258e-14	2.00283e-11
DQX1	21.4866	22.3764	3.00464	7.44728	9.52821e-14	2.03711e-11
PHKA2-AS1	15.1253	-22.353	3.0049	-7.43886	1.01557e-13	2.14232e-11
RP11-544M22.13	15.0714	-22.3455	3.0049	-7.43634	1.03516e-13	2.15491e-11
ST18	20.7623	22.3295	3.00469	7.43155	1.07331e-13	2.17702e-11
AC002550.5	14.9867	-22.3362	3.00491	-7.43322	1.05982e-13	2.17702e-11
IL12RB2	20.6069	22.3194	3.00471	7.42816	1.10119e-13	2.1963e-11
RDH5	14.7189	-22.3178	3.00495	-7.42704	1.11057e-13	2.1963e-11
SSTR3	20.338	22.2976	3.00473	7.42084	1.16377e-13	2.27308e-11
RP11-567I13.1	20.2042	22.2911	3.00474	7.41866	1.18311e-13	2.28267e-11
AIFM3	57.2345	-8.69758	1.17336	-7.41252	1.23919e-13	2.36207e-11
AC097711.1	19.5196	22.246	3.00479	7.4035	1.3264e-13	2.41206e-11
RP11-98F14.11	19.5984	22.2474	3.00479	7.404	1.32145e-13	2.41206e-11
RP11-521C20.3	14.1431	-22.2607	3.00502	-7.40784	1.28377e-13	2.41206e-11
RP3-439F8.1	14.0039	-22.2494	3.00504	-7.40405	1.32093e-13	2.41206e-11
S100Z	13.4672	-22.1977	3.00511	-7.38665	1.50577e-13	2.70713e-11
FRG2FP	18.7646	22.1869	3.00486	7.38368	1.53972e-13	2.73707e-11
TMEM217	18.5766	22.1737	3.00487	7.37924	1.59198e-13	2.79852e-11
RP11-212I21.5	19.7764	22.1215	3.00477	7.36214	1.80983e-13	3.14651e-11
HS3ST3A1	17.7724	22.1114	3.00495	7.35832	1.86239e-13	3.20271e-11
RNASE1	939.934	-12.7388	1.7318	-7.35581	1.89774e-13	3.2284e-11
RP11-11N7.5	17.4269	22.0863	3.00499	7.34989	1.98368e-13	3.3387e-11
SOX8	17.1855	22.0665	3.00501	7.34325	2.08469e-13	3.47178e-11
CTNND2	16.8067	22.0344	3.00505	7.33244	2.25999e-13	3.7245e-11
PRPH2	16.5577	22.0177	3.00508	7.32682	2.35686e-13	3.84411e-11
EIF1B	4963.9	2.58383	0.35274	7.32503	2.3885e-13	3.85597e-11
LSS	3034.9	3.6674	0.50095	7.32089	2.46328e-13	3.93652e-11
RP11-135L13.4	16.2971	21.9859	3.00511	7.31615	2.5518e-13	4.0372e-11
RP11-498C9.16	15.8015	21.9486	3.00517	7.30362	2.80122e-13	4.38793e-11
SLC26A9	15.8812	21.9361	3.00516	7.29948	2.88873e-13	4.43714e-11
KITLG	15.6831	21.9397	3.00519	7.30063	2.86429e-13	4.43714e-11
REXO1L1P	15.5142	21.9212	3.00521	7.29442	2.99949e-13	4.56297e-11
RP11-181G12.2	15.3441	21.9089	3.00523	7.29026	3.09363e-13	4.66137e-11
MSMP	15.5219	21.8946	3.00521	7.28555	3.20368e-13	4.73696e-11
RP11-1049A21.2	15.2539	21.8955	3.00524	7.28576	3.19854e-13	4.73696e-11
CTD-2587H24.10	10.7722	-21.8908	3.00559	-7.28335	3.25633e-13	4.77023e-11
SNPH	16.0438	21.8529	3.00514	7.27183	3.54646e-13	5.14758e-11
RP11-486B10.4	14.7017	21.8437	3.00532	7.26835	3.63897e-13	5.15904e-11
RP11-79H23.3	881.606	9.38838	1.2917	7.26825	3.6418e-13	5.15904e-11
GLIS3-AS1	14.6789	21.8423	3.00532	7.26786	3.65219e-13	5.15904e-11
LINC01273	14.1239	21.7928	3.00541	7.25118	4.13165e-13	5.78468e-11
MUC4	14.0283	21.7841	3.00542	7.24825	4.22186e-13	5.85913e-11
LLNLR-284B4.1	14.0168	21.779	3.00543	7.24655	4.27525e-13	5.88163e-11
CH17-78J1.1	13.8524	21.7665	3.00545	7.24235	4.40975e-13	6.01436e-11
SLC18A2	13.7195	21.7531	3.00547	7.23784	4.55884e-13	6.16457e-11
RP11-165D7.5	12.4425	-21.6873	3.00527	-7.21643	5.33714e-13	7.0957e-11
APOBEC3H	35.0596	21.6797	3.00407	7.21677	5.32379e-13	7.0957e-11
TNFRSF11B	12.8727	21.6641	3.00562	7.20785	5.68427e-13	7.48533e-11
RHPN2	16.2249	21.6575	3.00512	7.20688	5.72482e-13	7.48533e-11
RP11-18B3.2	12.6291	21.6234	3.00567	7.19418	6.28379e-13	8.14883e-11
AVP	12.1143	21.5788	3.00578	7.17909	7.01749e-13	8.95352e-11
RP13-228J13.1	12.0715	21.5816	3.00579	7.18	6.97125e-13	8.95352e-11
HS3ST3B1	3668.83	4.3628	0.608634	7.16818	7.60018e-13	9.6194e-11
RP11-140H17.2	25.3477	21.5309	3.00442	7.16641	7.69882e-13	9.66691e-11
LINC00563	11.5157	21.5091	3.00592	7.1556	8.33087e-13	1.03782e-10
SPECC1L-ADORA2A	10126.2	4.50189	0.630053	7.14525	8.9834e-13	1.11036e-10
C15orf65	11.1012	21.4575	3.00602	7.13817	9.45804e-13	1.15997e-10
RP11-28H5.2	11.0424	21.4497	3.00603	7.13555	9.63998e-13	1.17319e-10
SERPINB7	1679.66	9.84127	1.37956	7.13363	9.77533e-13	1.18058e-10
RP1-101K10.6	13.9777	-21.3798	3.00504	-7.11465	1.12198e-12	1.34476e-10
TSPAN15	10.4957	21.3817	3.00618	7.11259	1.13887e-12	1.35474e-10
ZNF322P1	26.5433	21.212	3.00436	7.06041	1.6601e-12	1.96004e-10
SFXN3	1668.81	-1.29607	0.18507	-7.00315	2.50278e-12	2.93308e-10
SLC7A5P2	29.1391	20.9014	3.00426	6.95727	3.4692e-12	4.03575e-10
IER5	7379	1.74962	0.2516	6.95396	3.55181e-12	4.1017e-10
GJB2	11057.6	6.77242	0.998479	6.78273	1.17923e-11	1.35193e-09
IL6	111635	8.77791	1.29527	6.77691	1.22771e-11	1.39738e-09
FGF2	210.935	11.3743	1.68455	6.75214	1.45683e-11	1.63593e-09
MARCKS	43200	2.34339	0.347064	6.75202	1.45797e-11	1.63593e-09
PNRC1	13037.1	2.99692	0.44436	6.74435	1.53717e-11	1.71265e-09
ZC3H12A	5041.07	3.04186	0.454822	6.68802	2.26213e-11	2.50274e-09
ATP6V1G2	16.6306	20.0509	3.00507	6.67234	2.51759e-11	2.76602e-09
ETV3L	455.645	12.4853	1.87211	6.66913	2.57328e-11	2.80771e-09
ST3GAL1	9869.52	2.47371	0.374343	6.60814	3.89175e-11	4.21721e-09
SERPINB9P1	1411.3	4.70879	0.713814	6.59667	4.20501e-11	4.52568e-09
RBM17	4563.46	2.11973	0.324178	6.53879	6.20195e-11	6.62981e-09
NFKB2	12326.3	1.973	0.304494	6.47959	9.19692e-11	9.76541e-09
AC022816.2	236.763	11.5409	1.79328	6.43563	1.22964e-10	1.29694e-08
GCKR	311.786	11.938	1.87837	6.35552	2.07724e-10	2.17643e-08
TNFAIP8	17594.6	3.0521	0.48685	6.26908	3.63181e-10	3.78019e-08
PGM3	1245.48	2.11281	0.341342	6.18971	6.02748e-10	6.23273e-08
TNIP1	24333.1	2.5496	0.412952	6.1741	6.65415e-10	6.83606e-08
CDC42EP2	1498.83	2.68002	0.435752	6.15034	7.73168e-10	7.8918e-08
FLT1	3941.86	4.16717	0.678322	6.14335	8.07998e-10	8.19445e-08
PPP3CC	1251.46	2.02797	0.330499	6.13609	8.45746e-10	8.52265e-08
TBC1D30	688.504	2.78298	0.454539	6.12263	9.20411e-10	9.21634e-08
NBPF9	7154.95	2.44869	0.400877	6.10833	1.00682e-09	1.00181e-07
MAS1	165.462	11.0239	1.81599	6.07046	1.27542e-09	1.25332e-07
TRAF1	25354.4	3.73873	0.615847	6.07089	1.27206e-09	1.25332e-07
WTAP	24252.9	2.39495	0.399309	5.99775	2.00073e-09	1.95392e-07
DNAJB6	13016.3	1.9604	0.327036	5.99445	2.04176e-09	1.98176e-07
COL17A1	114.551	10.4936	1.75195	5.98964	2.10301e-09	2.02877e-07
HPN	88.5063	10.1214	1.69421	5.97411	2.31352e-09	2.20495e-07
STK26	2798.02	3.29755	0.551888	5.97503	2.30053e-09	2.20495e-07
ADAMDEC1	905.788	3.9618	0.666365	5.9454	2.75785e-09	2.61269e-07
SOD2	317228	3.56637	0.601062	5.93345	2.96626e-09	2.79341e-07
PARVG	2172.31	-2.10852	0.356119	-5.92084	3.20295e-09	2.99845e-07
TRAF3IP2	1192.24	2.63081	0.447168	5.88326	4.02261e-09	3.74363e-07
SFR1	1334.63	3.14086	0.534382	5.87756	4.16359e-09	3.85217e-07
DFNA5	2614.27	2.84532	0.484333	5.87473	4.23531e-09	3.89575e-07
TNFAIP3	28098.1	3.41939	0.58231	5.87211	4.30279e-09	3.93494e-07
PTGS2	78771.9	5.23279	0.892709	5.8617	4.58158e-09	4.16581e-07
TNIP3	7126.29	7.14599	1.22048	5.85505	4.76862e-09	4.31111e-07
DNAJB9	2324.06	2.55166	0.437741	5.82915	5.57105e-09	5.00793e-07
NCKAP1L	6970.52	-2.12566	0.36639	-5.80162	6.56776e-09	5.87054e-07
CCL3L3	70237.4	7.01698	1.22231	5.74075	9.42592e-09	8.37795e-07
DOK2	2389.88	-4.74633	0.829439	-5.72234	1.05069e-08	9.28654e-07
TBC1D9	2503.68	2.6276	0.45942	5.71939	1.06909e-08	9.3967e-07
WI2-1896O14.1	3378.12	2.54783	0.446066	5.71178	1.11803e-08	9.77261e-07
SOCS3	24516.7	3.6397	0.638991	5.69601	1.22643e-08	1.06612e-06
SERPINA1	29218.1	2.40341	0.424104	5.66703	1.45298e-08	1.25615e-06
SGPP2	3182.23	5.6378	0.995126	5.66541	1.46675e-08	1.26116e-06
LSP1	6850.94	-2.62626	0.464752	-5.6509	1.59614e-08	1.365e-06
ARL5B	4618.41	2.91825	0.519053	5.62225	1.88486e-08	1.59967e-06
LINC00158	205.223	11.3346	2.01622	5.62171	1.89077e-08	1.59967e-06
NIPAL4	344.671	8.11711	1.4482	5.60496	2.08298e-08	1.75292e-06
ADCY9	1055.38	3.48117	0.621376	5.60235	2.11464e-08	1.77014e-06
EBF4	80.7914	9.9895	1.78631	5.59224	2.24155e-08	1.86651e-06
FNDC4	62.0464	9.60857	1.73056	5.55231	2.81923e-08	2.32891e-06
ADA	13090.5	3.17011	0.570998	5.55187	2.82631e-08	2.32891e-06
INMT	20.1217	7.49595	1.35074	5.54951	2.86475e-08	2.34835e-06
PLAC8	3960.59	4.17793	0.753507	5.54465	2.94541e-08	2.40203e-06
ZNF658	48.529	-8.94498	1.61725	-5.53099	3.18428e-08	2.58351e-06
KCCAT211	58.6322	9.52726	1.72455	5.5245	3.3042e-08	2.65359e-06
SLC2A6	6653.14	3.18549	0.576588	5.52472	3.30016e-08	2.65359e-06
PTGFRN	311.538	-10.6644	1.9331	-5.51672	3.45387e-08	2.75978e-06
C15orf48	38179	2.71968	0.494373	5.50127	3.77056e-08	2.99769e-06
TRIM36	1217.9	2.95876	0.537919	5.50039	3.78959e-08	2.99776e-06
ELOVL7	4186.2	4.08517	0.743647	5.49343	3.94203e-08	3.10282e-06
SLC37A2	2112.17	-2.78333	0.507838	-5.48076	4.23513e-08	3.31703e-06
MPZL1	3682.89	3.01753	0.551762	5.46891	4.52815e-08	3.52906e-06
RIN2	12438	3.51893	0.64414	5.46299	4.68183e-08	3.63094e-06
PEAR1	16.0256	-7.34826	1.34961	-5.44472	5.18868e-08	4.0044e-06
FBLN5	61.5841	-9.28745	1.70799	-5.43765	5.39872e-08	4.14627e-06
LPCAT1	5190.69	1.35153	0.249897	5.40834	6.36133e-08	4.86196e-06
AC061992.2	47.0119	9.20801	1.70481	5.40118	6.62025e-08	5.03553e-06
VWF	43.5818	-8.78978	1.62979	-5.39319	6.92165e-08	5.23959e-06
CAV1	77.9787	7.89404	1.46453	5.39014	7.04028e-08	5.30401e-06
GNG2	3196.56	3.94694	0.732468	5.38855	7.103e-08	5.3259e-06
ARFGAP3	11556.7	2.42031	0.449247	5.38748	7.14543e-08	5.33245e-06
TNFAIP6	11502.8	6.69837	1.24519	5.37938	7.47424e-08	5.55164e-06
WASF1	30.6425	-8.28191	1.54058	-5.37583	7.62327e-08	5.63587e-06
DNAAF1	342.647	11.593	2.15817	5.37171	7.79937e-08	5.73925e-06
RCBTB2	2934.09	-3.64075	0.677872	-5.37085	7.83672e-08	5.74003e-06
SCN1B	606.61	6.21663	1.15864	5.36544	8.07502e-08	5.88733e-06
DCUN1D3	2129.75	1.75485	0.330609	5.30793	1.10874e-07	8.04652e-06
IER3	71996.7	2.91414	0.549231	5.30585	1.1215e-07	8.094e-06
SLC7A7	8624.47	3.46353	0.652856	5.3052	1.12552e-07	8.094e-06
GPR84	2330.33	2.98506	0.564905	5.28418	1.26266e-07	9.03913e-06
SLAMF9	53.5887	-9.08754	1.72208	-5.27708	1.31258e-07	9.35417e-06
FCGRT	4292.19	-1.97134	0.374984	-5.25713	1.46324e-07	1.03811e-05
IFI30	53961.4	-2.28155	0.434232	-5.25423	1.48644e-07	1.04987e-05
TGFBI	17229.1	-4.98198	0.948654	-5.25163	1.50762e-07	1.06009e-05
MIR155HG	9877.06	4.92366	0.939074	5.24311	1.57896e-07	1.10534e-05
NBN	6766.83	2.78302	0.534769	5.20415	1.94887e-07	1.35828e-05
RP11-848P1.3	36.9757	-8.55297	1.65394	-5.17126	2.32516e-07	1.61344e-05
NFKB1	21134.7	2.6771	0.519077	5.15743	2.50366e-07	1.72971e-05
NBPF8	7087.32	3.15831	0.612952	5.15262	2.56871e-07	1.76694e-05
CYSLTR2	152.293	-7.90986	1.53565	-5.15084	2.59328e-07	1.77612e-05
UNC119	1602.95	1.63427	0.317887	5.14105	2.73207e-07	1.86311e-05
PCOLCE2	35.9744	-7.18208	1.39835	-5.13612	2.80462e-07	1.90438e-05
B4GALT1	4743.27	1.28039	0.249502	5.13178	2.87022e-07	1.94059e-05
GPAT4	4829.78	1.33314	0.26043	5.11898	3.07191e-07	2.06812e-05
IL23A	1253.49	6.21622	1.21512	5.11574	3.12515e-07	2.09504e-05
LYRM4	881.875	1.75362	0.343435	5.10612	3.28838e-07	2.19517e-05
B3GALNT1	50.534	-9.00187	1.76344	-5.10473	3.31274e-07	2.20214e-05
FAM228B	56.3705	-9.15904	1.79464	-5.10356	3.33331e-07	2.20654e-05
NFKBIZ	6781.24	2.60151	0.510528	5.09573	3.47401e-07	2.2901e-05
IL24	8610.7	4.60433	0.906528	5.07908	3.79259e-07	2.48973e-05
C7orf60	1052.96	2.7862	0.549992	5.06589	4.06489e-07	2.65746e-05
INHBA	24578.7	5.51304	1.0894	5.06062	4.17893e-07	2.72078e-05
IL1A	83798.7	5.35571	1.0608	5.04873	4.44765e-07	2.88386e-05
SUSD6	7525.33	2.0517	0.407376	5.03638	4.74415e-07	3.06356e-05
SLAMF1	1328.47	4.9495	0.983407	5.03301	4.82845e-07	3.10532e-05
LTK	41.1377	-8.70439	1.73073	-5.02931	4.92247e-07	3.15297e-05
RP11-178C3.2	55.226	-6.66877	1.32651	-5.0273	4.9743e-07	3.17332e-05
FAM129A	7051.34	2.96782	0.591118	5.02069	5.14873e-07	3.25832e-05
HSPA13	2018.72	1.56549	0.31176	5.02144	5.12851e-07	3.25832e-05
SLC39A8	23225.5	2.45535	0.491002	5.0007	5.71237e-07	3.60062e-05
SERPINB1	9681.64	2.03813	0.407689	4.99922	5.75617e-07	3.61382e-05
PDE4B	5735.45	3.7573	0.755938	4.97038	6.68204e-07	4.17852e-05
PLAT	234.479	6.0849	1.22919	4.95032	7.40911e-07	4.60019e-05
ALDH1A2	586.884	-7.28761	1.47219	-4.95018	7.41451e-07	4.60019e-05
THAP2	431.016	1.99521	0.403694	4.94238	7.71759e-07	4.76953e-05
OSGIN2	2158.11	2.18023	0.441732	4.93565	7.9885e-07	4.91774e-05
UBLCP1	1281.17	0.917676	0.186242	4.92732	8.33659e-07	5.11214e-05
ZC3H12C	3115.77	2.84615	0.577803	4.92581	8.40128e-07	5.13191e-05
LAMP3	3365.64	2.4897	0.505879	4.92154	8.58662e-07	5.22496e-05
AC010642.1	58.4792	-8.24712	1.67754	-4.91621	8.82347e-07	5.34851e-05
MFSD2A	3403.43	3.34041	0.679748	4.91419	8.91524e-07	5.37199e-05
AK4	4730.04	3.83548	0.780542	4.91386	8.93012e-07	5.37199e-05
BIRC3	12735.4	2.16922	0.442362	4.90373	9.40347e-07	5.63531e-05
SLC11A2	5208.94	2.01849	0.41578	4.85472	1.20559e-06	7.19759e-05
AC131056.3	1093.63	4.79306	0.988125	4.85066	1.23051e-06	7.29133e-05
FAAP24	38.2277	-8.59873	1.77249	-4.85121	1.22712e-06	7.29133e-05
SLCO4A1	2596.39	4.11251	0.849179	4.84292	1.27945e-06	7.55304e-05
RHCG	169.183	11.056	2.28344	4.84184	1.28644e-06	7.56608e-05
SRC	12764.6	1.63211	0.338809	4.81718	1.45601e-06	8.53168e-05
IRAK2	10914.4	3.21773	0.66808	4.81638	1.46189e-06	8.53452e-05
C1QC	63.6309	-9.33431	1.94021	-4.81097	1.50201e-06	8.73648e-05
EHD1	26804.9	3.20993	0.667762	4.807	1.53214e-06	8.87911e-05
CSRNP1	4651.92	1.91272	0.398243	4.80289	1.56394e-06	9.03035e-05
HMCN1	89.0285	-9.81984	2.04647	-4.79843	1.59912e-06	9.19988e-05
UBTD2	2831.95	2.36147	0.492555	4.79434	1.63214e-06	9.35582e-05
CD44	102843	1.60561	0.335007	4.79275	1.64508e-06	9.39598e-05
IL20	156.038	10.9393	2.29216	4.77248	1.81967e-06	0.000103558
NFKBIA	67369.3	2.44438	0.512638	4.76824	1.85842e-06	0.000105384
AC069363.1	5033.57	4.623	0.970218	4.76491	1.88937e-06	0.000106756
CCR7	6264.63	2.39998	0.50547	4.74802	2.05417e-06	0.000115655
CD36	5104.64	-5.04303	1.06652	-4.72847	2.26213e-06	0.000126912
CCL19	93.2357	9.71457	2.0705	4.69189	2.70686e-06	0.000151326
WNT5B	197.337	5.62833	1.20281	4.67932	2.87825e-06	0.000160341
PTPN1	4385.78	1.41317	0.302476	4.672	2.98278e-06	0.000165581
HCAR3	1633.21	5.19535	1.11555	4.65722	3.20502e-06	0.000177296
C2CD4B	131.574	10.6934	2.29686	4.65566	3.22944e-06	0.000178024
AQP9	44189.6	2.01063	0.432497	4.6489	3.33714e-06	0.000183323
PECAM1	3374.73	-4.66945	1.00595	-4.64182	3.4536e-06	0.000189064
IL10	1976.41	4.00597	0.864603	4.63331	3.5987e-06	0.000196328
KLF16	913.469	-1.48516	0.320822	-4.62923	3.67035e-06	0.000199548
ZBTB10	824.232	2.51413	0.543921	4.62224	3.79612e-06	0.00020568
NAB1	3313.43	1.95168	0.422313	4.62142	3.81125e-06	0.000205794
RAP2C	5329.04	1.50364	0.325583	4.6183	3.86888e-06	0.000208196
TTYH3	3120.44	-2.06955	0.448262	-4.61683	3.89646e-06	0.000208644
IL2RA	3135.7	5.27105	1.1418	4.61645	3.90359e-06	0.000208644
TWF2	2185.44	-1.66667	0.361478	-4.6107	4.01324e-06	0.000213782
AC005083.1	565.082	4.7689	1.03696	4.59894	4.2464e-06	0.000225444
AGRN	2656.79	2.66932	0.581669	4.58908	4.45212e-06	0.000235575
PFKFB3	31310.7	2.64122	0.576324	4.58288	4.58612e-06	0.000241857
PTMA	21908.6	-1.01054	0.220563	-4.58164	4.61337e-06	0.000242485
KLHL21	1115.72	1.28297	0.280794	4.56908	4.89865e-06	0.000256628
LPAR6	2904.21	-4.59326	1.00897	-4.55242	5.30325e-06	0.000276906
RP11-567C2.1	130.334	10.6797	2.34952	4.54551	5.4803e-06	0.00028521
SNX9	13662.6	2.80441	0.617078	4.54466	5.50228e-06	0.000285265
ETS2	17309.4	2.07731	0.457145	4.54409	5.51741e-06	0.000285265
CAMK1G	121.477	10.5781	2.32831	4.54324	5.53973e-06	0.000285486
GPR132	2971.33	2.33185	0.513543	4.54071	5.60643e-06	0.000287985
IL13	93.6271	10.2023	2.24854	4.53732	5.69728e-06	0.000291704
BCL2A1	17178.4	3.03144	0.6688	4.53265	5.82481e-06	0.000297272
RP1-239B22.5	1414.9	2.62669	0.581726	4.51534	6.3216e-06	0.000321589
TBX6	12.7171	-7.01443	1.55478	-4.51153	6.43605e-06	0.000326361
GJA3	786.316	5.89913	1.30782	4.51066	6.46273e-06	0.000326667
IL12B	204.891	8.09356	1.79641	4.50541	6.62457e-06	0.000333781
RNF19B	5305.38	2.04179	0.45392	4.49814	6.85505e-06	0.000343208
CFLAR	15018.3	1.64435	0.365546	4.49834	6.84868e-06	0.000343208
SELK	2678.82	1.57415	0.350336	4.49327	7.01367e-06	0.000350042
RP11-157E21.1	103.846	10.3519	2.31736	4.46712	7.92808e-06	0.000394434
SERPINB9	29471.5	3.34296	0.750832	4.45235	8.49374e-06	0.000421252
MERTK	711.723	-5.31716	1.19679	-4.44286	8.87706e-06	0.000436077
ZNF259P1	91.5293	10.1699	2.28876	4.44342	8.85419e-06	0.000436077
ZHX2	1545.85	1.88205	0.423672	4.44224	8.90291e-06	0.000436077
ANXA1	16750.3	-1.76986	0.398278	-4.44377	8.83976e-06	0.000436077
RP11-225H22.7	26.485	-6.74679	1.52059	-4.43696	9.12396e-06	0.000445525
RYBP	4312.81	1.19923	0.270714	4.42988	9.42865e-06	0.000458987
MCOLN2	2295.1	3.76573	0.850581	4.42724	9.5446e-06	0.000463206
FABP4	1417.66	-7.7973	1.76498	-4.41779	9.97137e-06	0.000482437
ZNF503	335.043	-5.5872	1.27005	-4.39918	1.08659e-05	0.000524113
CXCL2	143818	3.89991	0.886733	4.39807	1.0922e-05	0.000524358
TNNT1	137.512	-10.4468	2.37548	-4.39776	1.09372e-05	0.000524358
DHRS9	2264.43	-4.56769	1.0419	-4.38401	1.16512e-05	0.000555224
GFPT2	77.3556	9.9273	2.26423	4.3844	1.16308e-05	0.000555224
RP13-977J11.2	27.8884	-8.14233	1.85857	-4.38097	1.18155e-05	0.00056136
FSCN1	1692.94	2.4107	0.550463	4.3794	1.19005e-05	0.000563707
PDK4	2812.93	-6.43019	1.47488	-4.3598	1.30179e-05	0.000614797
NAMPT	74773.9	2.07523	0.477158	4.34915	1.36665e-05	0.000642224
NPIPA7	74.7603	-9.56776	2.20002	-4.34894	1.36799e-05	0.000642224
DLL1	1280.84	4.19828	0.965523	4.3482	1.37261e-05	0.000642486
NR3C1	9202.03	2.16526	0.498547	4.34314	1.40462e-05	0.000655531
GGA2	3749.53	-1.91483	0.441006	-4.34197	1.41214e-05	0.0006571
RBP7	151.228	-6.42581	1.48223	-4.33522	1.45612e-05	0.000675581
MAP4K4	10487.4	1.74515	0.402855	4.33196	1.47791e-05	0.0006813
SLC25A37	13995.4	2.75877	0.636958	4.33116	1.48323e-05	0.0006813
DUSP16	4170.93	3.0903	0.713536	4.33097	1.48452e-05	0.0006813
RP11-6N17.10	23.4518	-7.89182	1.82225	-4.3308	1.48567e-05	0.0006813
SIPA1L2	1584.7	-1.9042	0.440041	-4.32732	1.50933e-05	0.000690149
ETV3	3842.74	1.8616	0.430818	4.32108	1.55266e-05	0.000707913
RNASE6	1204.24	-4.55588	1.05497	-4.3185	1.57092e-05	0.000714181
HIVEP2	3801.69	2.79645	0.647806	4.3168	1.58305e-05	0.000717632
FAM192A	1506.99	-1.24511	0.288629	-4.31389	1.60407e-05	0.000725087
ANKS1B	106.418	-10.0766	2.33767	-4.31055	1.62846e-05	0.000734011
MIR3142HG	4544.44	5.40882	1.25564	4.30761	1.6503e-05	0.000739645
RP11-101E7.2	13.4005	-7.089	1.64565	-4.30771	1.64952e-05	0.000739645
NINJ1	13805.5	1.78923	0.41585	4.30258	1.6882e-05	0.00075449
TRIM8	1501.16	-1.42798	0.331953	-4.30176	1.69448e-05	0.000755166
STAT4	3145.5	3.90686	0.908888	4.2985	1.71957e-05	0.000764193
HMOX1	7095.07	-1.67253	0.389754	-4.29124	1.77675e-05	0.000787394
MAN1C1	70.3448	-7.15904	1.66866	-4.2903	1.78434e-05	0.000788548
ID2	5195.65	2.31745	0.540438	4.28809	1.80219e-05	0.000794218
BCL2L2-PABPN1	133.057	-10.3989	2.43122	-4.27725	1.89217e-05	0.000831555
LYN	18548	2.03129	0.475128	4.27524	1.90932e-05	0.000836768
ZNF300P1	48.8114	9.26267	2.1676	4.27324	1.92652e-05	0.0008407
OSM	4127.37	2.76151	0.646275	4.27296	1.92892e-05	0.0008407
EEPD1	1211.78	-3.78581	0.887276	-4.26678	1.98311e-05	0.000861945
PPP1R9B	2616.01	-1.18379	0.277705	-4.26275	2.01929e-05	0.000875265
MFSD7	396.175	-2.07464	0.487784	-4.25319	2.1075e-05	0.000911004
BET1	984.878	1.55721	0.366896	4.24428	2.19296e-05	0.000945361
PDGFB	541.653	2.76493	0.652044	4.24041	2.23112e-05	0.000959199
CFAP46	60.3786	9.5695	2.25979	4.23469	2.28862e-05	0.000981256
UXS1	2019.38	1.99133	0.471766	4.22101	2.43211e-05	0.00103996
EZH2	1045.04	2.48991	0.590131	4.21925	2.45116e-05	0.00104528
USP12	8002.88	1.57659	0.374502	4.20983	2.55568e-05	0.00108692
WIPF1	5144.07	-1.76018	0.419798	-4.19293	2.75376e-05	0.00116802
CTD-2589H19.6	12.264	-6.96098	1.66193	-4.18849	2.80818e-05	0.00118792
LAPTM5	44175.7	-0.956017	0.228474	-4.18435	2.85981e-05	0.00120654
MAZ	2494.74	-1.49136	0.35663	-4.18182	2.89187e-05	0.00121682
CDC42EP3	5718.87	2.15573	0.51735	4.16686	3.08823e-05	0.00129599
RP11-662I13.2	96.2152	10.4458	2.51396	4.15512	3.25113e-05	0.00136074
C1orf162	1845.08	-3.83561	0.925862	-4.14275	3.43169e-05	0.00143253
STT3A	3873.28	1.03375	0.249873	4.13709	3.51734e-05	0.00146442
AC104534.3	49.9356	-8.98571	2.17336	-4.13448	3.55752e-05	0.00147726
SYT6	68.0165	-9.43092	2.28171	-4.13326	3.57653e-05	0.00148126
ICAM1	10684.8	2.51058	0.607574	4.13214	3.59409e-05	0.00148465
DYRK3	154.409	7.4113	1.79975	4.11797	3.82231e-05	0.00157481
SEC22B	8815.59	1.0973	0.266511	4.11729	3.8335e-05	0.00157532
PLEK	20462.8	1.9295	0.468754	4.11625	3.85093e-05	0.00157838
PNPLA8	2914.46	1.42388	0.346301	4.11169	3.92769e-05	0.00160569
MTF1	6382.37	1.67187	0.406789	4.10993	3.95776e-05	0.00161381
PGBD5	47.826	-8.92357	2.17655	-4.09986	4.13392e-05	0.00168131
USF1	2530.38	-1.9872	0.485255	-4.09517	4.21864e-05	0.00171136
CCL1	160.682	9.70961	2.37548	4.08744	4.36164e-05	0.00176485
PI4K2A	2423.69	-1.22804	0.300546	-4.08603	4.38813e-05	0.0017693
RAB21	4928.96	1.09635	0.268341	4.08567	4.39502e-05	0.0017693
BTG3	2510.22	1.85984	0.455358	4.08435	4.41997e-05	0.00177483
NCOR1	3966.71	-1.24348	0.306099	-4.06235	4.85807e-05	0.00194581
NXT2	671.201	2.26055	0.557169	4.0572	4.9665e-05	0.00198422
RP11-236B18.5	38.8835	8.93473	2.2029	4.05589	4.99432e-05	0.0019903
FCGR3A	4585.75	-4.23811	1.04586	-4.05226	5.0726e-05	0.00201642
CLMP	66.7313	-9.40379	2.3273	-4.04065	5.33042e-05	0.0021136
RNF145	6085.35	1.30136	0.322293	4.03782	5.39503e-05	0.00213387
CD52	3438.12	-2.85949	0.710037	-4.02724	5.64365e-05	0.00222664
C1orf122	4777.37	1.84812	0.459663	4.0206	5.80493e-05	0.00228457
INSIG1	37638.3	1.87531	0.467206	4.01388	5.97286e-05	0.00234483
DUSP8	212.723	4.66927	1.16425	4.01056	6.05755e-05	0.00237219
F3	32975	5.93788	1.48085	4.00978	6.07766e-05	0.00237419
CALHM2	549.248	-5.90728	1.4748	-4.00549	6.18901e-05	0.00241173
FMNL3	5275.76	1.52169	0.380137	4.00299	6.25457e-05	0.00243129
ZYX	4757.43	-1.11501	0.27865	-4.00146	6.29535e-05	0.00243518
UPB1	609.875	4.48404	1.12057	4.00158	6.29218e-05	0.00243518
C5AR1	12739.9	-2.00792	0.503271	-3.98973	6.61488e-05	0.00255254
RAPGEF2	2911.1	1.95535	0.490556	3.98598	6.72032e-05	0.00258692
CD1C	76.1833	-4.95163	1.24276	-3.98438	6.7658e-05	0.0025981
LAMB3	1761.66	3.85242	0.967635	3.98127	6.85473e-05	0.00262587
TP53BP2	4779.09	1.86581	0.469048	3.97786	6.95374e-05	0.00265737
SLCO4A1-AS1	31.114	8.6128	2.16622	3.97597	7.00944e-05	0.00266578
SAMSN1	10164.4	2.08896	0.525358	3.97626	7.0008e-05	0.00266578
XBP1	7328.48	1.64516	0.414597	3.96809	7.24498e-05	0.00274875
SAV1	1254.13	2.42089	0.610468	3.96563	7.32023e-05	0.00277066
TFEB	618.584	-1.71004	0.431658	-3.96157	7.44582e-05	0.00281146
C3orf52	42.1176	9.04961	2.28674	3.95742	7.57624e-05	0.0028539
INPPL1	2498.39	-1.76773	0.447418	-3.95095	7.78411e-05	0.00292524
ABTB2	1403.33	4.7447	1.20182	3.94794	7.88278e-05	0.0029553
TNF	11541.1	3.4476	0.874559	3.9421	8.07706e-05	0.00302097
CEBPE	53.2246	-6.25413	1.58787	-3.9387	8.19231e-05	0.00305685
DRAM1	9598.02	2.31449	0.587893	3.93692	8.25335e-05	0.00307238
IL7R	16670.2	2.78707	0.70976	3.92678	8.60916e-05	0.00319731
GPR137B	2331.4	1.63642	0.417006	3.9242	8.70182e-05	0.00321945
C5AR2	1683.05	-4.7324	1.20602	-3.92399	8.70946e-05	0.00321945
MSR1	3918.86	-3.96384	1.01122	-3.91984	8.86073e-05	0.00326773
PCID2	3075.31	1.82058	0.464587	3.91871	8.90243e-05	0.00327547
PIK3R1	1619.74	1.94066	0.495373	3.91757	8.94451e-05	0.00328332
NLRP3	4531.69	2.54046	0.648807	3.91559	9.01829e-05	0.00330274
DENND5A	10877.5	1.84584	0.471772	3.91255	9.13247e-05	0.00333683
B4GALT5	8772.56	2.26868	0.581295	3.90281	9.50835e-05	0.00346616
ANO6	3320.02	1.2417	0.318332	3.90063	9.59408e-05	0.00348938
CD300LB	508.076	-3.2509	0.834087	-3.89756	9.71675e-05	0.00352589
ATG7	2956.86	1.11218	0.286047	3.88811	0.000101029	0.00364929
HAS1	1090.21	5.60904	1.4426	3.88813	0.000101018	0.00364929
BASP1	10660.9	2.17382	0.559512	3.88521	0.000102243	0.00368469
COL22A1	42.7219	-8.76049	2.26195	-3.87298	0.000107512	0.00386285
VAV2	894.191	2.08055	0.537246	3.87261	0.000107674	0.00386285
RFTN1	2791.92	2.04692	0.528722	3.87144	0.000108193	0.00386391
JAM2	36.4932	8.84285	2.28381	3.87197	0.000107958	0.00386391
CEBPA	628.637	-5.98124	1.54681	-3.86681	0.000110267	0.00392914
LIMK2	5463.19	2.94277	0.761335	3.86527	0.000110968	0.00394521
FAM179A	13.5984	-7.11018	1.8401	-3.86402	0.000111535	0.0039565
ANP32B	3024.69	-1.10607	0.286938	-3.85475	0.000115847	0.00410026
ZBTB12	28.3291	8.4775	2.20299	3.84818	0.000119001	0.00420248
STON2	162.309	6.48952	1.68799	3.84452	0.000120791	0.0042562
SH2D3A	102.621	6.90316	1.79809	3.83916	0.000123457	0.00434048
ANG	33.2083	-7.91391	2.06379	-3.83465	0.000125743	0.00441105
AC010980.2	321.331	5.24949	1.37138	3.82789	0.000129248	0.00452396
ATP2B1	26105.6	2.13383	0.557741	3.82584	0.000130329	0.00455175
STAB1	7745.75	-3.13855	0.821566	-3.8202	0.000133342	0.0046467
CKB	1031.87	4.77665	1.25064	3.81935	0.000133801	0.00465247
RIPK2	4146.23	2.36732	0.620284	3.8165	0.000135357	0.00469622
METRN	38.91	-4.76091	1.25042	-3.80744	0.000140411	0.00486094
CLEC9A	30.3377	-8.26687	2.17231	-3.80557	0.000141479	0.00488722
MMP14	29318.6	3.16998	0.833153	3.8048	0.00014192	0.00489177
KMO	5763.54	2.23268	0.587401	3.80095	0.000144142	0.00495754
MET	5740.72	4.07628	1.07393	3.79566	0.000147249	0.00505341
ENG	7812.21	-1.61616	0.426136	-3.79258	0.000149088	0.00508347
CCSER2	1521.8	2.00925	0.529671	3.79339	0.000148604	0.00508347
PLIN5	64.1756	-6.68663	1.76283	-3.79311	0.000148769	0.00508347
LMNA	8263.61	-1.72797	0.455721	-3.79173	0.0001496	0.00508996
SLC30A4	1839.11	3.60843	0.952991	3.78642	0.00015283	0.00518869
ANKLE2	6719.77	1.21949	0.322313	3.78355	0.00015461	0.00523786
MRPL52	1998.45	1.92258	0.508219	3.78297	0.000154965	0.00523868
LRP1	4765.64	-3.77044	0.997367	-3.7804	0.000156579	0.00528195
PPT1	2501.04	-1.7782	0.471131	-3.77433	0.00016044	0.00540067
CDH5	28.2591	-8.16448	2.16395	-3.77296	0.000161325	0.00540746
WAS	1828.95	-2.52248	0.668515	-3.77326	0.000161129	0.00540746
FOXP1	2217.03	1.92893	0.511352	3.77221	0.000161806	0.00541212
KDM5B	2058.09	1.82669	0.486165	3.75735	0.000171726	0.00573179
ETFB	715.118	-1.72342	0.459306	-3.75223	0.00017527	0.00583777
DUSP2	5452.52	2.42619	0.647192	3.7488	0.000177683	0.00588391
UBE2E1	5283.76	1.20873	0.322442	3.74868	0.000177771	0.00588391
DDAH2	1990.87	-1.93762	0.516802	-3.74924	0.000177371	0.00588391
SLC29A4	41.7158	-8.7248	2.33137	-3.74235	0.000182307	0.00602147
ELL2	9649.61	2.41266	0.645975	3.73492	0.000187777	0.0061892
CD207	25.7192	-8.02892	2.15034	-3.73378	0.000188625	0.00620423
ERBB2IP	6745.48	1.15218	0.309794	3.71917	0.000199879	0.00656077
RP11-390P2.4	25.7364	-8.02964	2.15999	-3.71744	0.000201253	0.00659217
SDHAF4	42.9516	-6.147	1.65389	-3.71668	0.000201858	0.00659833
ECE1	3624.1	2.31482	0.622932	3.71601	0.00020239	0.00660209
ADRBK1	2970.98	-1.2889	0.347144	-3.71287	0.000204921	0.00667091
SLC25A5	3599.5	-1.00291	0.270198	-3.71174	0.000205836	0.00668693
LINC01503	35.5082	-8.49314	2.29142	-3.7065	0.000210143	0.00681286
ZSWIM4	1520.48	1.77049	0.477992	3.70402	0.000212207	0.00686571
CLEC10A	149.113	-6.32996	1.71126	-3.69899	0.000216455	0.00698885
INSM1	20.578	8.01642	2.16761	3.69828	0.000217067	0.00699433
CFB	3760.48	6.7318	1.82639	3.68585	0.000227942	0.00732983
ZNF267	4369.86	1.14284	0.310193	3.68429	0.000229344	0.00735993
DDIT4	8310.41	1.9615	0.532559	3.68316	0.000230361	0.00737761
ARL8B	14266.5	1.10343	0.300643	3.67023	0.000242333	0.00774536
AP000640.2	26.689	8.39095	2.28944	3.66507	0.000247271	0.00788724
KYNU	22093.2	1.2298	0.335857	3.66169	0.000250562	0.00797613
LINC00299	121.02	6.8774	1.87906	3.66002	0.000252197	0.00801208
AMPD3	9104.42	3.16771	0.867029	3.65352	0.000258672	0.0082013
RAP1B	13951.1	1.00859	0.2765	3.64773	0.000264573	0.0083716
COTL1	8337.57	-1.94942	0.534713	-3.64573	0.000266629	0.00841984
ACSL1	29442.8	1.88309	0.516623	3.64499	0.000267399	0.00842733
HRSP12	60.9755	-5.834	1.60135	-3.64317	0.000269303	0.00847045
EHF	490.284	5.20613	1.43083	3.63852	0.000274206	0.00859052
N4BP1	3715.6	1.60867	0.442114	3.63858	0.000274145	0.00859052
HEATR3	813.541	-1.99655	0.549939	-3.63049	0.000282883	0.00884485
MT2A	6445.89	3.60725	0.994224	3.62821	0.000285396	0.00890581
RAB11B-AS1	23.2185	-7.8812	2.17272	-3.62734	0.000286354	0.00891812
WDR46	1394.47	-1.15983	0.319935	-3.62519	0.000288745	0.00895734
AC084219.2	30.8817	-8.29223	2.2871	-3.62566	0.000288229	0.00895734
NRAS	4519.9	0.831455	0.229402	3.62444	0.000289587	0.00896586
SMO	20.9902	8.04482	2.22041	3.62313	0.000291057	0.00899376
NOL4L	937.396	1.59867	0.441443	3.62147	0.00029293	0.00903399
SGPL1	3425.42	1.12535	0.311295	3.61506	0.000300278	0.0092426
EBI3	1874.27	4.55312	1.26063	3.6118	0.000304083	0.00934155
HIF1A	12429.6	1.7985	0.498402	3.60853	0.000307934	0.00944152
AC004069.2	59.4702	-4.28719	1.18938	-3.60457	0.000312669	0.00956815
RP11-86K22.2	23.8812	-7.92147	2.19872	-3.60277	0.000314843	0.00961608
RP11-85A1.3	27.678	8.44364	2.34559	3.5998	0.000318464	0.00970794
TNIK	467.701	1.78323	0.496307	3.593	0.000326889	0.00994559
SLC43A3	10779.1	1.17842	0.328302	3.58944	0.000331391	0.0100632
PLK3	3673	2.10906	0.587989	3.58691	0.000334626	0.010142
RCSD1	2162.86	2.47803	0.692657	3.57758	0.000346791	0.0104906
GLIS3	1481.33	3.41399	0.95455	3.57654	0.000348169	0.0105122
BAALC	2728.71	4.90536	1.37285	3.57311	0.000352769	0.0106308
CTSD	22947.6	-2.66511	0.746979	-3.56786	0.000359913	0.0108255
DBP	31.5713	-8.32249	2.33389	-3.56593	0.000362562	0.0108844
DUSP1	16046.4	1.15621	0.324572	3.56225	0.000367693	0.0110175
ZFP36L1	5872.67	-1.6078	0.451532	-3.56078	0.000369759	0.0110585
TNNI2	63.3446	-4.27831	1.20282	-3.55691	0.000375245	0.0112014
HMGB1	4811.8	-1.0881	0.30608	-3.55497	0.000378027	0.0112632
PIM2	3184.51	2.32703	0.655033	3.55253	0.000381539	0.0113465
APEH	870.183	-1.44418	0.407387	-3.54498	0.00039265	0.011655
CSF2	2248.78	7.18849	2.03161	3.53832	0.000402682	0.0119304
RNASEH1-AS1	19.4918	-7.62889	2.15862	-3.53416	0.000409071	0.012097
MIR3945HG	3852.6	4.53612	1.28427	3.53208	0.000412311	0.0121701
BTK	1161.49	-1.33292	0.377728	-3.52877	0.000417494	0.0123001
ZNF865	278.347	-1.25434	0.355565	-3.52774	0.00041913	0.0123254
PELI1	5465.27	2.90257	0.823293	3.52556	0.000422591	0.0123811
RP11-98I9.4	20.3244	-7.68918	2.18089	-3.52571	0.000422343	0.0123811
PDE4DIP	13576.3	1.77693	0.50413	3.52474	0.000423897	0.0123964
TMEM170B	2892.56	-4.76179	1.35189	-3.52233	0.000427776	0.0124868
MRPS18A	532.598	1.27724	0.363091	3.51768	0.000435337	0.0126841
FOS	3197.16	-3.66608	1.04314	-3.51445	0.000440671	0.0128159
SYNPO2	291.174	5.81224	1.65483	3.51229	0.000444261	0.012873
H2AFY	6757.39	-1.41523	0.402905	-3.51257	0.000443789	0.012873
CLDN7	19.3966	-7.62167	2.17228	-3.50861	0.000450463	0.0130288
SEC61A1	12236.1	0.90131	0.256968	3.50748	0.000452375	0.0130603
FICD	477.321	1.50518	0.430549	3.49595	0.000472374	0.0136128
AZIN1	7524.35	1.24337	0.356087	3.49175	0.000479867	0.0138036
ARL4D	26.9099	-8.09168	2.31865	-3.48983	0.000483326	0.0138778
KCNJ2	2623.41	4.08206	1.17075	3.4867	0.000489011	0.0140157
GAS5-AS1	17.3459	-7.46081	2.14129	-3.48425	0.000493511	0.0141191
BACH1	11804.3	1.24027	0.357352	3.47071	0.000519075	0.0148236
GCNT4	181.563	4.93463	1.42309	3.46754	0.00052524	0.0149727
AC055733.1	78.9322	10.4117	3.00357	3.46645	0.000527384	0.0150067
ISG20	5906.87	3.45609	0.999772	3.45688	0.00054647	0.0155219
ARHGAP17	1352.62	-0.961591	0.27822	-3.45622	0.000547804	0.0155319
RP11-441O15.3	17.8825	-7.5045	2.17169	-3.45561	0.000549059	0.0155396
EBF1	546.773	4.27462	1.23728	3.45485	0.000550609	0.0155514
TNFRSF10B	3857.13	1.36835	0.396112	3.45444	0.000551439	0.0155514
CYP3A5	470.331	8.33415	2.41364	3.45293	0.000554526	0.0156106
ORAI2	2480.15	-1.2368	0.358617	-3.44881	0.000563067	0.0158229
LRRC6	20.5331	-7.70372	2.24246	-3.43539	0.000591711	0.0165983
VCAN	42706.2	-4.56771	1.32993	-3.43454	0.00059355	0.0166204
NFE2L2	7097.01	1.30462	0.380165	3.43173	0.000599736	0.016764
GAA	1319.06	-1.61646	0.471336	-3.42953	0.000604629	0.016871
USP3	2916.08	-1.31938	0.385121	-3.4259	0.000612767	0.0170679
ZNF358	147.913	-4.40546	1.28644	-3.42453	0.000615869	0.0171242
IRAK3	10638.4	1.94561	0.568259	3.4238	0.000617516	0.0171399
ATP5G2	1828.22	-1.49422	0.436543	-3.42284	0.000619697	0.0171703
TXN	28247.5	2.07317	0.606138	3.4203	0.00062553	0.0173016
KATNAL2	16.1936	-7.36177	2.15407	-3.41761	0.000631733	0.0174427
RP3-395M20.8	605.244	2.09899	0.614394	3.41635	0.000634662	0.017466
PPP1R11	2440.25	0.397336	0.116322	3.41584	0.000635859	0.017466
LTA4H	3141.05	-3.96859	1.16182	-3.41583	0.000635888	0.017466
FLVCR1-AS1	22.5909	-5.71246	1.67344	-3.41361	0.000641087	0.0175782
RP11-809N8.4	18.9784	-7.58784	2.22349	-3.41258	0.000643511	0.0176142
ATP8B3	17.1775	-7.44678	2.18351	-3.41047	0.000648508	0.0177203
PTP4A1	4379.19	1.20013	0.351972	3.40974	0.000650259	0.0177375
PPP1R15A	30674.1	1.83895	0.539448	3.40894	0.00065215	0.0177585
MMP10	4131.79	5.07067	1.48812	3.40743	0.000655772	0.0178264
FUCA1	5242.25	-6.70878	1.97116	-3.40348	0.000665345	0.0180247
IRG1	32122.3	4.87652	1.43278	3.40354	0.000665196	0.0180247
TIPRL	1725.53	0.86699	0.255106	3.39855	0.000677447	0.0183212
HMGN2P46	695.408	3.78803	1.11497	3.39741	0.000680257	0.0183658
IL1B	601655	3.46921	1.02317	3.39065	0.000697262	0.0187928
EVI2B	2564.64	-3.4793	1.02797	-3.38464	0.000712705	0.0191764
FNIP2	6682.34	1.88463	0.559502	3.36841	0.000756023	0.0203074
FH	1674.32	1.48792	0.442298	3.36408	0.000768001	0.0205707
NHSL2	173.678	-6.95196	2.06662	-3.36392	0.000768426	0.0205707
SNN	2485.61	1.79395	0.53337	3.36342	0.000769836	0.0205736
RP1-47A17.1	186.301	5.22045	1.55562	3.35586	0.000791176	0.0211082
ARSA	810.958	-1.23307	0.367874	-3.35189	0.000802621	0.0213776
SLFN5	3447.01	1.9016	0.567632	3.35006	0.000807928	0.0214827
SLAMF7	30743.7	2.96497	0.885979	3.34655	0.000818247	0.0217021
PSEN1	9058.97	0.889919	0.26594	3.34632	0.000818921	0.0217021
RP11-429J17.2	15.9288	-7.33758	2.19646	-3.34064	0.000835866	0.0221141
CCL20	37420	4.62382	1.38665	3.33451	0.000854492	0.0225315
AGPAT4	2715.58	1.77751	0.533038	3.33468	0.000853964	0.0225315
CD47	7123.25	1.67757	0.503271	3.33334	0.00085811	0.0225518
SMS	7500.82	1.60179	0.480476	3.33376	0.000856791	0.0225518
FTH1P5	64.8049	2.62466	0.788597	3.32827	0.000873874	0.022928
GATA2	721.925	2.12454	0.639142	3.32405	0.000887208	0.0232009
MSANTD3	2625.29	4.27919	1.28722	3.32436	0.000886202	0.0232009
CALM2	5692.91	-1.03575	0.311959	-3.32015	0.000899685	0.0234883
NAA10	825.361	-1.70082	0.513307	-3.31345	0.000921525	0.0240189
C15orf61	34.8801	-5.12197	1.54923	-3.30613	0.000945947	0.0246148
HNRNPC	17736.3	0.960588	0.290853	3.30265	0.000957751	0.0248811
DECR1	1573.53	-0.780306	0.23666	-3.29716	0.000976686	0.0253314
ACER3	1390.15	-1.18485	0.359783	-3.29322	0.00099047	0.0256468
MACROD1	15.1182	-7.26201	2.20564	-3.29247	0.000993098	0.0256729
ZDHHC7	2794.22	-1.47154	0.447263	-3.29011	0.0010015	0.0258478
PLAUR	36011.2	1.8479	0.56207	3.28767	0.00101019	0.0260297
CCRL2	7754.24	1.82594	0.555608	3.28638	0.00101483	0.0261067
MBD3	2268.93	-1.27442	0.388048	-3.28418	0.00102281	0.0262693
AC013461.1	6594.11	1.66312	0.506532	3.28335	0.00102582	0.0263038
FGL2	5165.93	-5.04691	1.53821	-3.28104	0.00103427	0.0264034
CDKN2A	46.3759	9.18888	2.80234	3.27901	0.00104174	0.0264034
NEDD4L	871.435	2.11586	0.644832	3.28127	0.00103342	0.0264034
SERPINB8	4597.36	1.41007	0.430077	3.27865	0.00104305	0.0264034
CD209	120.709	-6.19224	1.88801	-3.27977	0.00103893	0.0264034
LRP3	41.8515	-6.90446	2.10466	-3.28056	0.00103602	0.0264034
PKIG	371.34	3.95411	1.20552	3.27999	0.00103809	0.0264034
KIAA0930	3339.3	-2.21957	0.676858	-3.27923	0.0010409	0.0264034
CLIC4	4060.56	1.88478	0.575485	3.27512	0.00105616	0.0266926
LINC00959	14.2309	-7.17497	2.19346	-3.27107	0.00107142	0.0270349
IVNS1ABP	28325.4	1.71128	0.523486	3.269	0.00107927	0.0271898
GAS7	2061.78	-2.06746	0.632771	-3.26732	0.00108571	0.0273084
PPP2R5E	973.397	-0.753431	0.230853	-3.26368	0.00109976	0.0276179
C10orf54	979.907	-4.51892	1.38711	-3.25779	0.00112283	0.0281527
GCH1	9332.08	2.71811	0.83512	3.25476	0.0011349	0.0284101
CD48	7574.49	1.84623	0.569544	3.2416	0.00118863	0.0295297
TANK	3126.24	1.13259	0.349248	3.24292	0.0011831	0.0295297
RP11-184M15.1	113.983	-7.26485	2.24119	-3.24152	0.00118895	0.0295297
AP2A1	1139.3	-1.06036	0.327063	-3.24205	0.00118672	0.0295297
SCUBE1	15.1018	-7.26084	2.23932	-3.24243	0.00118516	0.0295297
C16orf45	27.4071	-3.78842	1.17078	-3.2358	0.001213	0.0300798
L2HGDH	311.473	2.54516	0.787249	3.23298	0.00122508	0.0303317
NPC2	6594.05	-1.31541	0.407472	-3.22823	0.00124559	0.0307913
ENPP4	422.622	3.12573	0.969019	3.22566	0.00125682	0.0310205
PLBD1	483.623	-4.95686	1.53817	-3.22258	0.00127043	0.0313077
C1orf21	1287.66	2.85786	0.888069	3.21806	0.00129061	0.0317554
NISCH	2250.27	-0.977518	0.304027	-3.21523	0.00130338	0.0319702
IL13RA1	4657.12	-1.49192	0.463992	-3.21539	0.00130267	0.0319702
KCNA3	382.814	2.28424	0.711478	3.21056	0.00132478	0.0324449
RP4-607I7.1	54.3214	6.80327	2.12183	3.20633	0.00134441	0.0328747
C1QA	83.2826	-6.61353	2.06475	-3.20307	0.0013597	0.0331971
RP11-800A18.3	13.1157	-7.05721	2.20414	-3.2018	0.00136574	0.0332932
BTG2	12444.4	1.13708	0.355234	3.20094	0.00136978	0.0333405
TXNIP	11648.3	-1.34852	0.421507	-3.19927	0.00137776	0.0334831
MKNK1	2233.27	-1.45707	0.455724	-3.19727	0.00138736	0.0335617
CAMK1	605.179	-4.63886	1.45073	-3.1976	0.00138575	0.0335617
AIF1	4580.96	-1.46394	0.457825	-3.19759	0.00138579	0.0335617
RP1-313I6.12	12.4764	-6.98526	2.18545	-3.19625	0.00139225	0.0336288
PTEN	4320.1	1.33368	0.417366	3.19547	0.00139603	0.0336687
ATP13A3	45742.2	1.61884	0.506759	3.1945	0.00140074	0.0337307
RAB12	2279.72	1.3986	0.438446	3.18991	0.00142318	0.034219
PANX1	1261.07	1.51288	0.47448	3.1885	0.00143014	0.0343343
CXCL1	114963	2.93788	0.922393	3.18507	0.0014472	0.0346386
SNAI3	157.581	-4.67569	1.46797	-3.18515	0.00144681	0.0346386
MNDA	2067.31	-4.29549	1.34893	-3.18436	0.00145074	0.0346709
CCDC34	11.3558	-6.84957	2.15348	-3.1807	0.00146919	0.0350589
ARHGAP21	1519.15	1.55045	0.488207	3.1758	0.00149424	0.0356029
RAB11FIP4	565.405	-3.36513	1.06058	-3.1729	0.00150924	0.0359064
CD83	27435.9	1.90569	0.601015	3.17078	0.00152032	0.0360075
PACS1	487.175	-1.35776	0.428197	-3.17088	0.00151977	0.0360075
ACADVL	13297.9	-1.01852	0.32114	-3.17156	0.00151621	0.0360075
PHF19	812.481	1.69579	0.535109	3.16905	0.00152939	0.0361681
FRMD7	39.2042	8.94627	2.82389	3.16806	0.00153459	0.036237
JUN	4751.47	-1.8736	0.591619	-3.1669	0.00154073	0.0363093
CXorf38	1698.45	-0.829665	0.262004	-3.16661	0.00154225	0.0363093
VSIG4	100.703	-6.087	1.92475	-3.1625	0.00156422	0.0367719
VIMP	3161.97	1.14494	0.362357	3.1597	0.00157929	0.0370712
NCOR2	8264.97	1.4173	0.44865	3.15904	0.00158289	0.0370797
NDUFB1	1107.78	-1.36992	0.433687	-3.15877	0.00158434	0.0370797
ATP5A1	4232.74	-0.894981	0.283475	-3.15717	0.00159306	0.0372288
DGKZ	1572.88	-1.41113	0.447044	-3.15658	0.00159629	0.037249
TSPO	1875.55	-1.61618	0.512298	-3.15476	0.00160631	0.0374277
SCPEP1	905.259	-1.57667	0.499979	-3.15347	0.00161342	0.0375382
TESK2	172.229	-4.52273	1.43458	-3.15265	0.00161797	0.0375887
GPR176	15.2832	-7.27737	2.30879	-3.15203	0.0016214	0.0376132
HCAR2	1463.87	3.53626	1.12216	3.1513	0.00162546	0.0376521
RP11-697N18.4	10.2342	-6.70061	2.12758	-3.1494	0.00163607	0.0378426
CD1B	11.6397	-6.88552	2.18807	-3.14684	0.00165043	0.0381189
TRIM60P18	11.4789	-6.86592	2.18274	-3.14556	0.00165769	0.0382308
NDUFV2	3839.2	1.18191	0.376386	3.14016	0.00168856	0.0388859
S100A6	33398.9	-1.65069	0.526378	-3.13594	0.00171306	0.039393
EPB41L3	10225.4	1.45897	0.46573	3.13264	0.00173239	0.0397797
C2CD4A	21.2408	7.57796	2.42215	3.12861	0.00175634	0.0402712
PSTPIP2	8683.96	2.72398	0.871687	3.12495	0.00177832	0.0407161
MAFB	25323.1	-1.3201	0.42295	-3.12118	0.00180129	0.0411823
GLUL	17023.5	-1.90234	0.609711	-3.12007	0.0018081	0.0412783
IL17RC	46.2929	-4.73146	1.51667	-3.11963	0.00181076	0.0412795
MN1	1207.1	1.81238	0.581187	3.11842	0.00181824	0.0413905
FLJ31104	36.227	8.83233	2.83331	3.11732	0.00182504	0.0414843
MAP2K3	7545.27	1.41171	0.45292	3.1169	0.00182761	0.0414843
ADAMTS14	37.4687	8.88102	2.85073	3.11535	0.00183727	0.0416363
PNPLA6	3050.82	-1.79089	0.574928	-3.11498	0.00183957	0.0416363
LRRC75A	13.021	-7.04699	2.26338	-3.11348	0.00184896	0.0417892
MLLT4	862.365	1.32577	0.425955	3.11246	0.00185532	0.0418732
GABPB1	1166.21	1.42309	0.457432	3.11103	0.00186435	0.0420169
TCF7L2	852.642	1.61378	0.518986	3.10949	0.00187411	0.0421767
ADD3	791.53	-3.12696	1.00602	-3.10825	0.00188198	0.0422937
RP11-44F14.1	18.2884	-7.53753	2.42616	-3.10677	0.00189141	0.0424361
CES4A	25.6711	-6.45029	2.07644	-3.10642	0.00189368	0.0424361
CES1	12101.6	1.89823	0.611449	3.10448	0.00190615	0.0426552
FLNB	2358.75	-2.2778	0.733832	-3.10397	0.0019094	0.0426676
NAMPTP1	3064.4	2.33184	0.751431	3.10319	0.00191444	0.0427197
YIPF4	2594.75	-0.90787	0.292619	-3.10256	0.00191853	0.0427507
TYK2	2676.83	-0.910407	0.293581	-3.10104	0.00192841	0.0429105
HSD17B12	916.282	-0.994793	0.320883	-3.10017	0.00193407	0.0429761
HEXB	3618.74	-1.43812	0.464635	-3.09516	0.00196708	0.0436483
RP11-214O1.3	443.036	4.28175	1.38562	3.09013	0.00200069	0.0443318
RP11-528A10.1	29.9836	8.56004	2.77328	3.08661	0.00202452	0.0447361
CAMKK1	370.153	-3.17344	1.02813	-3.0866	0.00202459	0.0447361
CLDN14	36.7174	8.85165	2.87118	3.08293	0.00204973	0.0452285
STX11	1034.54	1.59664	0.518345	3.08026	0.00206819	0.0454565
ANO8	54.7044	-5.67833	1.8435	-3.08019	0.00206869	0.0454565
PLCB4	32.6608	8.68274	2.8187	3.0804	0.00206722	0.0454565
PMAIP1	1354.37	3.14728	1.02291	3.07678	0.00209252	0.0459165
EVI2A	3214.32	-1.8662	0.606728	-3.07585	0.00209903	0.0459956
RP11-256L6.3	59.126	-6.75842	2.19963	-3.07253	0.00212253	0.0464461
RHOQ	8183.86	1.48659	0.484162	3.07043	0.0021375	0.0467091
S100A16	33.3211	-5.32119	1.73557	-3.06596	0.0021697	0.0472821
F2RL1	45.5549	-8.85318	2.88721	-3.06634	0.00216693	0.0472821
ZBTB7B	1968.12	-1.85023	0.603837	-3.06412	0.0021831	0.0475087
MAPK14	1402.65	-1.3459	0.439511	-3.06227	0.00219669	0.0477387
PPP1R3B	1559.54	2.00423	0.655277	3.0586	0.00222377	0.0482609
IQGAP2	3853.16	1.87964	0.61479	3.05737	0.00223286	0.048392
AC007246.3	28.7596	-7.70411	2.52038	-3.05673	0.00223767	0.0484017
RP11-15F12.1	101.086	6.99048	2.28709	3.05649	0.00223943	0.0484017
KDM7A	5537.95	1.48479	0.486213	3.05379	0.00225968	0.0487726
UBB	11846.9	1.14523	0.37539	3.05077	0.00228258	0.0491999

## Sheet: Table D
S4 Table. Differentially expressed mRNAs in human primary monocytes after 24 hours of LPS stimulation.
24 hr LPS vs Med
Column1	baseMean	log2FoldChange	lfcSE	stat	pvalue	padj
SDS	2242.84	-28.8578	3.36654	-8.57194	1.01756e-17	1.13051e-13
RP5-899E9.1	525.326	-27.1324	3.38216	-8.0222	1.03864e-15	5.76966e-12
MT1H	2280.02	27.2094	3.45691	7.87101	3.51777e-15	1.30275e-11
LAMA5	895.722	26.307	3.40442	7.72729	1.09856e-14	2.44101e-11
P4HA2	826.017	26.3306	3.39946	7.74552	9.51937e-15	2.44101e-11
ADCY6	695.554	26.0777	3.40798	7.65196	1.97941e-14	3.6652e-11
DMD	562.161	25.7258	3.38205	7.60657	2.81466e-14	3.90886e-11
LMCD1	781.98	25.9516	3.41003	7.61038	2.73302e-14	3.90886e-11
JAM3	560.209	25.6306	3.38068	7.5815	3.41576e-14	4.21657e-11
TMEM45A	443.758	25.4617	3.37427	7.54585	4.49352e-14	4.9923e-11
MTHFD1L	430.937	25.4155	3.37676	7.52661	5.20745e-14	5.25952e-11
EVC	403.328	25.3299	3.37732	7.50001	6.38139e-14	5.90811e-11
TNFRSF13B	26.6003	-23.0764	3.71549	-6.21087	5.26919e-10	4.50313e-07
KLHL14	25.0947	-22.9966	3.71463	-6.19083	5.985e-10	4.74953e-07
FCN1	4003.02	-14.4647	2.41843	-5.98102	2.21739e-09	1.64234e-06
CEMIP	13444.6	14.6944	2.50459	5.86697	4.4382e-09	3.08178e-06
TREM2	2029.51	-14.2795	2.63389	-5.42146	5.91144e-08	3.8633e-05
C1QC	1167.44	-14.466	2.74066	-5.27829	1.30393e-07	8.04818e-05
SLCO2B1	1056.61	-14.3221	2.75195	-5.20435	1.94672e-07	0.000113832
CCL24	1201.59	-14.5076	2.81363	-5.15621	2.52004e-07	0.000139988
LY86	1059.54	-14.3261	2.78574	-5.14265	2.7089e-07	0.000143314
CA12	2554.94	13.3543	2.61747	5.10199	3.36095e-07	0.000169728
C1QTNF1	2175.04	12.0467	2.36774	5.08784	3.62163e-07	0.00017494
HAMP	764.093	-13.8545	2.74538	-5.04646	4.50063e-07	0.000208342
DCSTAMP	1019.59	-13.3227	2.65467	-5.01858	5.20539e-07	0.000231328
RP11-368J21.3	719.319	-13.7673	2.77018	-4.96981	6.70172e-07	0.00028637
TM4SF1	1557.81	13.7891	2.78459	4.95191	7.34877e-07	0.000302388
APOC4-APOC2	649.844	-13.6207	2.82421	-4.82282	1.41542e-06	0.000561619
LPL	505.883	-13.2594	2.76058	-4.80312	1.56216e-06	0.000598469
BLNK	474.379	-13.1666	2.75104	-4.78605	1.70092e-06	0.000629909
GTF2IP4	1033.19	13.1967	2.76285	4.77646	1.78409e-06	0.000639393
CD300LB	836.108	-13.9842	2.9496	-4.74106	2.126e-06	0.00073812
NT5E	1167.31	12.2226	2.6352	4.6382	3.51454e-06	0.00115215
ABHD17C	882.664	12.9695	2.79663	4.63753	3.52594e-06	0.00115215
GGT5	1086.35	12.1196	2.62466	4.6176	3.8821e-06	0.00123229
CD180	1028.44	-11.618	2.52649	-4.59847	4.25595e-06	0.00131343
CTA-363E6.7	301.727	-12.514	2.73222	-4.58014	4.64673e-06	0.00139527
MT1E	1140.81	12.1852	2.69445	4.52233	6.11635e-06	0.00178823
MME	783.371	12.7973	2.86825	4.46171	8.13073e-06	0.00225831
GLIS3	825.019	11.7224	2.62528	4.46519	7.99977e-06	0.00225831
CHM	500.919	12.1522	2.72841	4.45394	8.43077e-06	0.00228453
MAP1LC3A	648.494	11.3796	2.57067	4.42671	9.56803e-06	0.00253097
FGF2	583.964	12.3735	2.808	4.40653	1.05042e-05	0.00265231
MT1M	1146.97	13.3473	3.02597	4.41092	1.02931e-05	0.00265231
2018-09-10	482.86	12.0992	2.76114	4.38197	1.17612e-05	0.00284057
SVIL	925.826	11.8827	2.71128	4.38268	1.17226e-05	0.00284057
ARHGAP5	556.017	12.3028	2.81892	4.36435	1.275e-05	0.00301389
FCRL2	382.358	-12.8553	2.95471	-4.35077	1.35657e-05	0.0031399
HS3ST2	1159.22	-14.4558	3.34447	-4.32231	1.54403e-05	0.00350085
STX2	475.552	10.1596	2.3628	4.29982	1.70938e-05	0.00375273
CLEC10A	1051.38	-14.3149	3.33052	-4.2981	1.72268e-05	0.00375273
JADE1	493.35	9.54732	2.2317	4.27805	1.88538e-05	0.0040282
SLC30A4	569.628	11.1879	2.62001	4.2702	1.95302e-05	0.00409397
HIPK1	534.542	11.0966	2.61373	4.24552	2.18087e-05	0.00421579
C7orf60	343.275	11.607	2.73525	4.24347	2.20086e-05	0.00421579
PSD3	594.698	12.3998	2.91974	4.24688	2.1677e-05	0.00421579
KIF1BP	359.974	11.6755	2.75001	4.24564	2.17968e-05	0.00421579
SLC16A7	557.305	11.1558	2.62753	4.24573	2.17878e-05	0.00421579
ALDOC	331.254	11.5556	2.73931	4.21842	2.46024e-05	0.00463276
C10orf10	483.152	12.1001	2.87686	4.20602	2.59903e-05	0.00481254
CHPF	978.749	13.1185	3.1239	4.1994	2.6762e-05	0.0048742
C1orf21	535.153	11.0951	2.65666	4.17635	2.96228e-05	0.00530822
STRIP2	353.063	11.6475	2.79888	4.16149	3.16177e-05	0.00540419
HAL	362.054	-12.7766	3.06706	-4.16573	3.10352e-05	0.00540419
KIAA0226L	1101.68	10.1707	2.44245	4.16413	3.12536e-05	0.00540419
ARNT2	329.533	11.548	2.80011	4.12413	3.72136e-05	0.00626429
CLLU1OS	693.588	-13.7148	3.33871	-4.1078	3.99439e-05	0.00662353
AP003419.11	575.463	-13.4456	3.27933	-4.1001	4.12964e-05	0.00674711
TCEANC2	256.075	11.1842	2.74033	4.08132	4.47802e-05	0.00675494
PIAS3	403.132	10.6892	2.6127	4.09126	4.29035e-05	0.00675494
FJX1	349.467	11.6328	2.85086	4.08045	4.49476e-05	0.00675494
DNAJC14	265.967	11.2389	2.7468	4.09164	4.28334e-05	0.00675494
BCL11B	191.106	-11.8548	2.90544	-4.08022	4.49924e-05	0.00675494
ZNF544	249.047	11.144	2.72976	4.08243	4.4568e-05	0.00675495
RBBP8	255.856	11.1829	2.74665	4.07149	4.67136e-05	0.00691984
DOCK7	725.004	11.5212	2.8434	4.05191	5.08002e-05	0.00732975
DPEP2	572.278	-13.4375	3.31385	-4.05495	5.01455e-05	0.00732975
TTF1	248.952	10.2752	2.53931	4.04647	5.19953e-05	0.007406
LRIG1	292.534	10.5091	2.61497	4.01884	5.84857e-05	0.00749979
TNIP3	912.768	11.056	2.74087	4.03376	5.48923e-05	0.00749979
PDE4D	340.741	11.5962	2.88125	4.02473	5.70406e-05	0.00749979
DBN1	480.063	10.9338	2.7213	4.01786	5.87292e-05	0.00749979
FAM126A	826.687	9.75854	2.42747	4.02004	5.81882e-05	0.00749979
TNNI2	520.777	-13.3014	3.30373	-4.02616	5.66948e-05	0.00749979
TMEM132A	222.875	10.9839	2.72921	4.02455	5.70842e-05	0.00749979
KCNJ5	513.998	-13.2825	3.30327	-4.021	5.79512e-05	0.00749979
SLC7A5	683.452	8.73418	2.16252	4.0389	5.37033e-05	0.00749979
KCTD18	225.312	10.9996	2.74059	4.01358	5.98039e-05	0.00755025
CISH	322.03	11.5148	2.87109	4.01059	6.05677e-05	0.00756075
FAM124A	450.514	9.76085	2.43864	4.00258	6.26549e-05	0.0077344
CRIPT	212.533	10.9153	2.73386	3.99264	6.53415e-05	0.0079774
HES1	209.851	10.8969	2.74817	3.96516	7.33469e-05	0.00840087
GPANK1	215.588	10.9359	2.75678	3.9669	7.28147e-05	0.00840087
HTRA4	460.071	-13.1225	3.29906	-3.97766	6.95976e-05	0.00840087
CDKN2B	230.283	11.0311	2.775	3.97516	7.03311e-05	0.00840087
UGGT2	298.053	11.4033	2.87183	3.97072	7.16556e-05	0.00840087
GUSBP11	205.95	10.8699	2.74131	3.96523	7.33252e-05	0.00840087
FAM89A	203.393	10.8519	2.74105	3.95903	7.52562e-05	0.0085316
NOA1	199.605	10.8248	2.7418	3.94807	7.87832e-05	0.00875282
NGRN	262.554	11.2203	2.84084	3.94964	7.82685e-05	0.00875282
SMPDL3A	309.138	10.3054	2.61629	3.93893	8.18452e-05	0.00900297
RBBP9	186.34	10.7256	2.73592	3.92027	8.84497e-05	0.00910761
TPTEP1	185.359	10.718	2.75689	3.88771	0.000101193	0.00910761
IGLV2-14	377.297	-12.8366	3.30357	-3.88567	0.000102049	0.00910761
PANX2	188.198	10.7398	2.76467	3.88467	0.000102471	0.00910761
WDR47	216.923	10.9449	2.79053	3.92215	8.7763e-05	0.00910761
KIFAP3	379.635	10.5953	2.71434	3.90346	9.4829e-05	0.00910761
KIF3C	204.298	10.8584	2.77416	3.91411	9.07387e-05	0.00910761
GMCL1	184.234	10.7092	2.73371	3.91746	8.94878e-05	0.00910761
TTC21B	187.523	10.7347	2.7456	3.9098	9.23731e-05	0.00910761
TECRP1	261.692	-10.773	2.75787	-3.90625	9.37378e-05	0.00910761
TBCK	207.73	10.8824	2.79997	3.88662	0.000101649	0.00910761
RWDD2A	202.765	10.8474	2.77166	3.91369	9.08971e-05	0.00910761
AC092171.4	180.543	10.6799	2.74593	3.88937	0.000100504	0.00910761
AC011899.9	378.672	-12.8415	3.30262	-3.88826	0.000100965	0.00910761
TMEM68	189.509	10.7499	2.74558	3.91536	9.02707e-05	0.00910761
PSAT1	438.913	11.9616	3.06935	3.8971	9.73496e-05	0.00910761
RRAS2	408.689	10.7008	2.74742	3.89484	9.82644e-05	0.00910761
PGM2L1	183.777	10.7056	2.75434	3.88682	0.000101567	0.00910761
MED21	182.624	10.6965	2.73636	3.90903	9.26682e-05	0.00910761
FLT1	397.755	10.6618	2.72531	3.91214	9.14805e-05	0.00910761
NEDD8-MDP1	254.221	11.1736	2.87414	3.88765	0.000101222	0.00910761
STRN3	265.576	10.0914	2.56788	3.92987	8.49907e-05	0.00910761
NIP7	193.6	9.10626	2.34071	3.89038	0.000100089	0.00910761
HS3ST3B1	2351.89	10.0474	2.57399	3.90345	9.48307e-05	0.00910761
KLHL20	197.372	10.8086	2.78411	3.88224	0.000103497	0.00911604
MFAP3	182.23	10.6935	2.75563	3.88058	0.000104207	0.00911604
TMEM184C	329.952	9.3164	2.40717	3.87028	0.000108712	0.00940615
MCM4	178.772	10.6658	2.75662	3.86915	0.000109216	0.00940615
ZFP14	167.925	10.5754	2.74136	3.85771	0.000114452	0.00955562
ZNF133	162.913	10.5317	2.73125	3.85601	0.000115252	0.00955562
IFT57	209.819	10.8969	2.82416	3.85844	0.000114112	0.00955562
LRP12	321.302	10.3565	2.68213	3.86128	0.000112792	0.00955562
C11orf95	178.825	10.6663	2.76189	3.86194	0.00011249	0.00955562
GNG10	818.61	9.91025	2.57598	3.84718	0.000119485	0.00976087
RP11-75L1.2	235.464	11.0631	2.87484	3.84823	0.000118973	0.00976087
RAVER1	161.306	10.5175	2.74327	3.83392	0.00012612	0.0101727
PTPN22	140.101	-11.4078	2.97586	-3.83345	0.000126357	0.0101727
LINC01137	194.085	10.7842	2.82476	3.81776	0.000134671	0.0105752
MAGEF1	158.547	10.4926	2.7564	3.80663	0.000140876	0.0105752
CEP19	158.09	10.4883	2.75093	3.81264	0.000137493	0.0105752
PKD2L1	319.927	-12.5981	3.30815	-3.80822	0.000139973	0.0105752
C11orf96	180.18	10.6772	2.79801	3.81598	0.000135645	0.0105752
CYP27B1	274.537	11.2845	2.95879	3.81391	0.000136787	0.0105752
GOLGA8N	281.312	10.1657	2.66332	3.81694	0.000135116	0.0105752
TP53INP2	284.1	9.10299	2.39094	3.80729	0.000140498	0.0105752
SLCO4A1	1183.69	12.2096	3.20584	3.80856	0.000139781	0.0105752
USP9Y	152.431	10.4358	2.74067	3.80775	0.000140234	0.0105752
PLTP	768.823	12.0472	3.16671	3.80432	0.000142193	0.0106024
SLC41A1	326.731	10.3773	2.73171	3.79882	0.000145386	0.0107683
EXO5	153.255	10.4435	2.75034	3.79717	0.000146357	0.0107684
TLR7	294.052	-12.4769	3.28882	-3.79373	0.0001484	0.010776
ABHD5	151.343	10.4255	2.74806	3.79378	0.000148374	0.010776
GPATCH2	152.803	10.4393	2.75358	3.79118	0.000149934	0.0108167
DNAJC6	138.84	10.3011	2.73594	3.7651	0.000166482	0.0111234
SLAMF9	316.481	-12.5824	3.35377	-3.75172	0.000175622	0.0111234
NKIRAS1	150.147	10.4141	2.76785	3.76252	0.00016821	0.0111234
NPHP3	298.912	9.16957	2.42971	3.77394	0.000160691	0.0111234
ANKRD33B	135.182	10.2626	2.73738	3.74905	0.000177504	0.0111234
SPDL1	143.427	10.348	2.75476	3.75642	0.000172362	0.0111234
C6orf47-AS1	278.198	-12.3964	3.30778	-3.74766	0.000178491	0.0111234
TSPYL4	170.39	10.5966	2.81581	3.76325	0.000167722	0.0111234
ZBTB5	139.34	10.3062	2.74447	3.75528	0.000173149	0.0111234
GPSM1	142.562	10.3393	2.75736	3.74971	0.000177037	0.0111234
ADAMTS14	157.664	10.4844	2.77479	3.77846	0.000157801	0.0111234
MS4A1	225.712	-12.0956	3.22684	-3.74844	0.000177939	0.0111234
RP11-805J14.5	291.851	-12.4662	3.30696	-3.76967	0.000163461	0.0111234
ARHGEF17	548.761	10.8787	2.90316	3.74721	0.000178814	0.0111234
RP11-819M15.2	330.215	-12.6437	3.34963	-3.77466	0.000160224	0.0111234
STAC3	530.035	-9.40133	2.50268	-3.75651	0.000172302	0.0111234
TXNDC16	147.9	10.3923	2.75558	3.77136	0.000162363	0.0111234
RP11-368P15.3	231.199	-12.1302	3.22989	-3.75562	0.000172914	0.0111234
MTHFS	185.938	10.7224	2.85366	3.75741	0.000171684	0.0111234
FANCI	140.806	10.3213	2.73857	3.76886	0.000163992	0.0111234
CCP110	146.487	10.3785	2.74947	3.77472	0.00016019	0.0111234
CMTM4	150.594	10.4184	2.77284	3.7573	0.000171759	0.0111234
PABPC1L	137.913	10.2914	2.73952	3.75665	0.0001722	0.0111235
WRB	230.513	9.88032	2.62874	3.75858	0.00017088	0.0111235
TKTL1	332.978	-11.7089	3.12518	-3.74664	0.000179217	0.0111235
ZNF322	234.561	9.90429	2.64567	3.74358	0.000181415	0.0111355
LIN7A	140.347	10.3167	2.75537	3.74423	0.000180951	0.0111355
CKS2	137.295	10.2849	2.74963	3.74047	0.000183679	0.0112125
LIMCH1	145.316	10.3669	2.77661	3.73367	0.000188712	0.0112666
FKBP14	296.132	11.3939	3.05	3.73571	0.00018719	0.0112666
TIGD7	135.826	10.2694	2.74885	3.73589	0.000187055	0.0112666
AC092066.1	135.339	10.2643	2.74885	3.73401	0.000188454	0.0112666
ZMAT1	136.428	10.2757	2.75407	3.73109	0.000190651	0.0112666
STK26	205.155	8.93992	2.39567	3.7317	0.000190191	0.0112666
EHBP1	539.804	11.0876	2.97694	3.72449	0.000195713	0.0114994
CXCL13	620.423	12.4608	3.34893	3.72083	0.000198567	0.0114994
LMTK2	145.632	10.3701	2.78718	3.72063	0.000198729	0.0114994
ZNF844	137.39	10.286	2.76404	3.72137	0.000198146	0.0114994
C9orf85	131.309	10.2206	2.75063	3.71572	0.000202625	0.011664
L2HGDH	128.61	10.1906	2.74464	3.7129	0.000204896	0.011734
SCMH1	176.066	9.49845	2.56192	3.70755	0.000209274	0.0119233
CH507-396I9.6	203.214	-11.9441	3.22727	-3.701	0.000214749	0.012003
ARL6IP6	136.615	10.2777	2.77722	3.70071	0.000214996	0.012003
HEY1	168.488	10.5802	2.85875	3.70099	0.000214763	0.012003
GID4	132.419	10.2328	2.76446	3.70156	0.000214278	0.012003
AP001062.7	121.918	10.1135	2.73621	3.69618	0.000218869	0.0121582
RP11-459I19.1	201.521	-11.9321	3.22993	-3.69422	0.000220563	0.0121913
DHFRL1	122.534	10.1209	2.74521	3.68673	0.00022715	0.0124069
AMN1	125.622	10.1567	2.75613	3.68512	0.000228593	0.0124069
TBC1D30	162.874	10.5313	2.85564	3.68789	0.000226118	0.0124069
GPATCH8	205.553	9.71409	2.6363	3.68475	0.000228931	0.0124069
CR1	261.34	-12.3061	3.34681	-3.67698	0.000236009	0.0125458
IGKV2-30	241.623	-12.1937	3.31384	-3.67964	0.000233561	0.0125458
MET	891.2	8.78472	2.38845	3.678	0.000235069	0.0125458
WRN	133.236	10.2417	2.78486	3.67766	0.000235386	0.0125458
TMEM37	250.733	-12.2464	3.33721	-3.66964	0.000242896	0.0126849
TRIM59	116.77	10.0513	2.73861	3.67021	0.000242351	0.0126849
PRKCQ-AS1	213.699	-12.0166	3.27489	-3.66932	0.000243194	0.0126849
BBIP1	115.875	10.0402	2.73463	3.6715	0.000241134	0.0126849
ITGA1	1441.97	11.7926	3.2185	3.66401	0.000248297	0.0127123
FEM1A	135.728	10.2683	2.80239	3.6641	0.000248206	0.0127123
LILRB5	258.897	-12.2926	3.35431	-3.66472	0.000247611	0.0127123
SLC24A3	203.2	9.69664	2.64538	3.6655	0.000246858	0.0127123
TM2D1	207.508	9.72614	2.6593	3.65741	0.00025478	0.0128082
NES	580.338	11.6416	3.18262	3.65786	0.000254332	0.0128082
MIR3945HG	604.783	11.5625	3.1603	3.65869	0.000253512	0.0128082
BAG4	234.585	9.22654	2.52135	3.65937	0.000252837	0.0128082
DNAL1	116.412	10.0469	2.74862	3.65527	0.000256908	0.012857
IFT22	114.597	10.0243	2.74521	3.65155	0.000260665	0.0129865
ZNF184	112.299	9.99497	2.73932	3.64871	0.000263565	0.0130388
MSC-AS1	251.959	11.1609	3.05974	3.64765	0.000264645	0.0130388
RRAD	192.754	9.62086	2.63796	3.64708	0.000265236	0.0130388
TCTEX1D2	121.005	10.1026	2.77351	3.64254	0.000269961	0.0130972
FAM173B	109.786	9.96232	2.7349	3.64267	0.000269827	0.0130972
RAB3IP	194.193	9.63118	2.64402	3.64263	0.000269863	0.0130972
SLC1A2	116.108	10.043	2.75821	3.64114	0.000271433	0.0131114
TMEM234	111.35	9.98266	2.75101	3.62872	0.000284827	0.0136218
ANKRD36B	110.279	9.96886	2.74779	3.62795	0.000285678	0.0136218
SLX4	111.113	9.97968	2.74959	3.62951	0.000283957	0.0136218
RTN4RL2	114.348	10.021	2.76605	3.62285	0.000291377	0.0138342
RP11-327E2.5	174.955	-11.7281	3.24077	-3.61893	0.00029582	0.0139854
POLG2	117.837	10.0644	2.78605	3.61241	0.000303367	0.0142814
FBXO2	144.179	10.3554	2.87059	3.6074	0.000309277	0.0142898
TYW5	107.119	9.92684	2.75137	3.60796	0.000308611	0.0142898
MTAP	189.055	9.59146	2.65915	3.60697	0.000309798	0.0142898
RP11-961A15.1	161.334	-11.6114	3.21812	-3.60813	0.000308412	0.0142898
LL22NC03-80A10.6	122.573	8.44569	2.34159	3.60682	0.000309976	0.0142898
DYRK3	106.472	9.91819	2.75153	3.60461	0.000312628	0.0143524
RTN4R	158.15	-11.5826	3.21429	-3.60347	0.000313995	0.0143559
AEN	186.255	9.57005	2.65676	3.60214	0.000315605	0.0143704
AC109486.1	127.489	-9.73186	2.70512	-3.59757	0.000321208	0.0145136
RETN	452.454	12.0053	3.33718	3.59744	0.000321363	0.0145136
CD93	5008.81	8.30637	2.31093	3.59438	0.000325161	0.0146257
PDPN	200.364	9.67277	2.69528	3.58878	0.000332235	0.0148836
AFF2	101.216	9.845	2.74516	3.58631	0.000335391	0.0149603
ATOH8	108.358	9.94357	2.7734	3.58534	0.00033664	0.0149603
CTSO	522.307	9.2592	2.58502	3.58186	0.000341157	0.0150407
MYO7A	156.828	-11.5704	3.22986	-3.58232	0.000340556	0.0150407
TCAF2	99.8174	9.82505	2.74525	3.57893	0.000345008	0.0151503
ERBB2	296.11	10.2269	2.86087	3.57475	0.000350558	0.0153157
BRMS1L	98.5732	9.80695	2.74395	3.57403	0.00035153	0.0153157
TRUB2	138.321	9.14989	2.56371	3.56901	0.000358337	0.0154613
SPA17	100.278	9.83161	2.75512	3.56849	0.000359048	0.0154613
TASP1	97.9049	9.79701	2.74462	3.56953	0.000357621	0.0154613
CNRIP1	113.884	10.0153	2.81058	3.56343	0.000366035	0.0157014
TAPT1-AS1	120.772	10.0998	2.83946	3.55695	0.000375189	0.0159707
GLCCI1	95.6954	9.76408	2.74467	3.55747	0.000374437	0.0159707
CTD-2545M3.6	151.308	-11.5187	3.24142	-3.5536	0.000380001	0.0161138
RAB23	414.11	11.8776	3.34447	3.55142	0.000383158	0.0161246
RN7SL138P	149.764	-11.5039	3.23873	-3.55198	0.000382349	0.0161246
KRT18	423.942	11.9115	3.35707	3.54818	0.000387905	0.0162627
ITGB8	1125.12	8.53935	2.40767	3.54672	0.000390054	0.0162914
APTR	105.732	9.90793	2.79509	3.54476	0.000392968	0.0163516
CRADD	93.4385	9.72978	2.74601	3.54325	0.000395229	0.0163843
RP1-283E3.8	153.398	9.29102	2.6296	3.53325	0.000410488	0.0164157
NPHP4	90.048	9.67637	2.73759	3.53463	0.00040835	0.0164157
FIGNL1	157.063	9.32471	2.63612	3.53729	0.000404257	0.0164157
AUTS2	92.7835	9.71953	2.74549	3.54018	0.00039985	0.0164157
C10orf12	90.7879	9.68815	2.74048	3.53521	0.000407457	0.0164157
PPM1H	90.6344	9.68579	2.74146	3.53307	0.000410761	0.0164157
CYGB	414.819	11.8801	3.35773	3.53813	0.000402968	0.0164157
CTB-12A17.3	163.741	-11.6317	3.29059	-3.53483	0.000408042	0.0164157
ASPHD2	102.251	9.85966	2.78879	3.53546	0.000407071	0.0164157
GATSL3	94.051	9.73907	2.75148	3.53958	0.000400772	0.0164157
NOMO3	376.098	11.7387	3.33226	3.52275	0.000427091	0.0170071
RP11-61L23.2	144.362	9.20404	2.61756	3.51626	0.000437667	0.0173136
MTRF1	151.711	9.27438	2.63838	3.51518	0.000439464	0.0173136
ZNF701	153.778	9.29361	2.64339	3.51579	0.000438455	0.0173136
MUCL1	366.151	11.7	3.32967	3.51385	0.000441655	0.0173385
LAMB3	466.656	9.09544	2.58933	3.51266	0.00044364	0.0173551
PDIK1L	87.2711	9.63115	2.743	3.51117	0.000446139	0.0173916
ARMCX2	372.098	11.7233	3.34203	3.50784	0.000451767	0.0175494
TNFRSF6B	373.093	11.7271	3.34674	3.50402	0.000458283	0.0176789
AC096772.6	87.308	9.63174	2.7481	3.50487	0.000456825	0.0176789
RP11-274B21.2	86.324	9.6155	2.74547	3.50231	0.000461242	0.0177032
FAM208B	378.572	10.8862	3.10955	3.5009	0.000463694	0.0177032
ZC4H2	85.9959	9.60995	2.74436	3.50171	0.000462277	0.0177032
RP11-452L6.5	88.9883	9.65921	2.75995	3.49978	0.000465648	0.017717
RMRP	129.695	10.2026	2.91987	3.49421	0.000475475	0.0180291
HRH1	135.822	9.11632	2.6103	3.49244	0.00047863	0.018087
LINC01278	98.7295	9.80935	2.81123	3.48934	0.000484212	0.0182359
ANAPC10	136.486	9.12283	2.61839	3.48414	0.000493724	0.0185313
RGS16	84.441	9.58373	2.75446	3.47935	0.000502626	0.0185521
KIAA1919	81.5991	9.53426	2.73977	3.47995	0.0005015	0.0185521
STEAP1	85.9571	9.60944	2.76001	3.48167	0.000498295	0.0185521
NFAT5	581.354	9.39298	2.69857	3.48072	0.000500059	0.0185521
ARHGEF18	322.22	11.5156	3.30649	3.48273	0.00049633	0.0185521
SPATS2	159.217	10.4987	3.02103	3.4752	0.000510468	0.0187791
PLEKHN1	106.867	9.9233	2.85926	3.47058	0.000519338	0.0188959
TTN-AS1	80.6499	9.51733	2.74216	3.47074	0.00051903	0.0188959
SNX16	145.737	9.21498	2.65561	3.47001	0.000520445	0.0188959
RP11-506M13.3	82.0353	9.54187	2.74956	3.47032	0.000519829	0.0188959
PYCRL	81.977	9.54085	2.75218	3.46666	0.00052697	0.0190479
RP11-468E2.1	309.386	11.457	3.30544	3.4661	0.000528062	0.0190479
ARHGEF19	86.5914	9.61982	2.77658	3.46462	0.000530974	0.019091
RP11-884K10.7	83.2369	9.56281	2.76256	3.46157	0.000537027	0.0192463
TBC1D31	78.8955	9.48561	2.74109	3.46052	0.000539131	0.0192596
PVRL4	123.353	-11.2241	3.24852	-3.45513	0.000550021	0.0194038
NR4A2	100.189	8.9619	2.59384	3.45507	0.000550152	0.0194038
FUT8	229.182	9.1203	2.63951	3.45531	0.000549668	0.0194038
CASK	339.718	11.592	3.35313	3.45706	0.000546108	0.0194038
ADRB2	157.148	9.32403	2.69946	3.45403	0.00055227	0.0194168
NRAV	77.5624	9.46105	2.74047	3.45235	0.000555734	0.019477
LRRC37A2	252.304	8.57782	2.4871	3.44893	0.00056282	0.0196633
DLGAP1-AS2	88.8421	9.6568	2.80154	3.44697	0.000566923	0.019709
ITGB3BP	80.6367	9.51718	2.76132	3.44661	0.000567677	0.019709
NAMPTP1	743.479	9.09319	2.63998	3.44442	0.000572292	0.0197487
ZNF770	309.953	11.4597	3.32707	3.44438	0.000572374	0.0197487
AOC3	339.483	11.591	3.36713	3.44239	0.000576603	0.019833
ETV3L	314.746	11.4817	3.33787	3.43984	0.00058206	0.0198975
ECHDC3	75.7388	9.42671	2.74031	3.44002	0.000581669	0.0198975
ZNF619	76.6362	9.44369	2.74646	3.43849	0.000584959	0.0199152
FABP4	27499.7	-10.0895	2.93477	-3.43794	0.000586164	0.0199152
CCL19	307.552	11.4484	3.33269	3.43517	0.000592177	0.0200582
GS1-124K5.11	90.7946	8.8194	2.56819	3.43409	0.000594549	0.0200773
LINC00622	89.8105	9.67243	2.82416	3.42489	0.000615043	0.0205132
NBPF26	132.237	7.38012	2.15532	3.42415	0.000616727	0.0205132
ITGA4	248.61	9.18352	2.68219	3.42389	0.000617319	0.0205132
IL1RAP	148.873	10.4018	3.0365	3.42559	0.000613459	0.0205132
AC116366.6	80.6554	9.51733	2.78143	3.42174	0.000622214	0.0205132
SERPINB9P1	181.76	9.52583	2.78491	3.42052	0.000625019	0.0205132
NCR3	102.428	-10.9561	3.20418	-3.41933	0.000627766	0.0205132
TBPL1	275.486	8.06099	2.35579	3.42177	0.000622139	0.0205132
PLEKHA8P1	75.3255	9.41876	2.75165	3.42295	0.000619453	0.0205132
C2CD4B	301.336	11.4189	3.33944	3.41941	0.000627575	0.0205132
NUDT19	122.395	8.96489	2.62037	3.42124	0.000623368	0.0205132
C12orf75	323.913	11.5232	3.37124	3.41809	0.000630611	0.0205457
EDN1	139.047	10.3033	3.01669	3.41542	0.000636837	0.0206369
RP11-97O12.5	102.183	-10.9527	3.20694	-3.4153	0.000637124	0.0206369
SNX25	265.992	11.239	3.29901	3.40678	0.00065735	0.0211686
NUAK1	271.853	11.2705	3.30777	3.40726	0.000656185	0.0211686
SLC25A14	71.3558	9.34072	2.74311	3.40515	0.000661271	0.0211889
RASA2	277.475	8.06909	2.37027	3.4043	0.000663344	0.0211889
CTC-534A2.2	77.7864	9.46507	2.78045	3.40415	0.000663701	0.0211889
LLNLR-470E3.1	274.644	11.2851	3.3193	3.39985	0.000674236	0.021416
RP11-363E7.4	71.518	9.3441	2.7492	3.39885	0.000676709	0.021416
VPS13A	638.029	8.82686	2.59681	3.39911	0.000676045	0.021416
SLC25A22	73.472	9.38296	2.76123	3.39811	0.000678526	0.021416
ID1	78.0316	9.46986	2.7875	3.39726	0.000680642	0.0214219
IQSEC3	101.922	-10.9489	3.22533	-3.39465	0.000687155	0.0215658
HMGN2P46	429.889	10.749	3.16953	3.39135	0.000695501	0.0217662
KIAA1841	69.3367	9.29941	2.7466	3.38579	0.000709726	0.022149
RP11-582J16.5	68.3333	9.27828	2.74378	3.38157	0.000720718	0.0224291
ZSCAN18	254.491	11.1753	3.31119	3.375	0.000738161	0.0229078
ZNF880	112.431	8.84182	2.62082	3.37368	0.000741712	0.0229538
SOX5	115.312	8.87728	2.63529	3.36862	0.00075545	0.023314
ZNF304	112.82	8.84627	2.62918	3.36465	0.0007664	0.0235864
RP5-1165K10.2	67.325	9.25674	2.75345	3.36187	0.000774174	0.0237599
MCM6	310.266	8.37344	2.49153	3.36077	0.000777267	0.0237891
ENC1	394.663	8.84482	2.6329	3.35935	0.000781272	0.0238229
GRAMD3	258.643	11.1986	3.33512	3.35778	0.000785715	0.0238229
ISOC1	121.798	8.95431	2.66708	3.35734	0.00078695	0.0238229
USP27X	67.1105	9.25212	2.75543	3.35778	0.000785725	0.0238229
KCTD3	255.05	11.1784	3.33308	3.35378	0.000797147	0.024066
LINC00339	71.0619	9.33461	2.78819	3.34791	0.000814232	0.0245152
NEMP2	65.3043	9.21278	2.75281	3.34668	0.000817858	0.0245578
ATAD2	112.753	8.84436	2.64366	3.34549	0.000821359	0.0245965
CCL18	262.279	11.2186	3.35658	3.34228	0.000830931	0.0248163
SYNC	237.336	11.0746	3.31829	3.33744	0.000845543	0.0251661
PPM1L	80.4658	7.83693	2.34889	3.33644	0.00084858	0.0251661
CTHRC1	252.506	11.164	3.34635	3.33616	0.000849441	0.0251661
MCM2	105.98	8.75582	2.62621	3.33401	0.000856033	0.0252939
GTF2IRD1P1	88.1464	-10.7395	3.22521	-3.32985	0.000868915	0.0254714
MSR1	2259.4	-8.92064	2.67853	-3.33042	0.00086715	0.0254714
TMTC3	249.648	11.1475	3.34672	3.33088	0.000865713	0.0254714
COPZ2	245.744	11.1248	3.34349	3.32731	0.000876898	0.0256377
ZFP92	86.0168	9.61015	2.89074	3.32446	0.000885901	0.0256981
CH17-472G23.4	116.641	10.0498	3.02294	3.32452	0.000885714	0.0256981
RP11-46C24.7	66.6543	9.24229	2.77982	3.32478	0.000884875	0.0256981
PDGFA	213.382	10.9211	3.2879	3.32159	0.000895058	0.0257231
RP11-577H5.5	216.606	10.9427	3.29465	3.32135	0.000895826	0.0257231
CLCF1	107.076	8.76957	2.64041	3.32129	0.000896026	0.0257231
RP11-9E17.1	67.1993	9.25397	2.78518	3.32258	0.000891907	0.0257231
LINC01291	60.9068	9.11227	2.74445	3.32026	0.000899345	0.0257519
SPRTN	101.15	8.68874	2.61848	3.31824	0.000905867	0.0258719
CABLES1	236.375	11.0687	3.33658	3.31739	0.000908626	0.0258842
AGFG2	62.1296	9.14088	2.75615	3.31654	0.00091139	0.0258965
SRGAP2C	343.804	8.96661	2.70604	3.31355	0.000921185	0.026086
LTN1	340.821	8.63754	2.60711	3.31308	0.000922755	0.026086
MCM8	102.9	8.71271	2.63044	3.31227	0.000925435	0.0260954
DNER	381.409	10.575	3.19379	3.31111	0.000929269	0.0261372
AK5	217.574	10.9492	3.31175	3.30615	0.000945866	0.0265368
ZNF696	85.95	8.46234	2.5614	3.30379	0.000953873	0.026694
S1PR3	209.491	7.78467	2.35948	3.29932	0.000969199	0.0270548
RP11-307C12.12	80.5886	-10.6107	3.21745	-3.29785	0.000974298	0.0270611
DBH-AS1	73.1413	9.37619	2.84298	3.29802	0.000973697	0.0270611
PMAIP1	111.63	8.82719	2.67767	3.29659	0.000978658	0.0270918
LRRC4	79.8551	9.50291	2.88305	3.29613	0.000980278	0.0270918
CRISPLD1	218.311	10.954	3.32518	3.29427	0.000986761	0.0272033
AC010761.6	103.039	-10.9626	3.3291	-3.29295	0.000991424	0.0272642
MAN2A1	343.238	10.424	3.16665	3.2918	0.000995471	0.0272662
POLH	213.881	10.9245	3.31965	3.29085	0.000998859	0.0272662
CCM2L	220.986	10.9715	3.33372	3.29106	0.000998098	0.0272662
RP11-265N6.1	540.137	-8.53654	2.6	-3.28328	0.00102607	0.0279402
SLC25A4	207.879	10.8834	3.31663	3.28147	0.00103268	0.0280042
BX255923.3	207.051	10.8775	3.31505	3.28126	0.00103346	0.0280042
CLEC4D	341.64	10.4167	3.17615	3.27967	0.00103929	0.0280254
CSNK2A2	192.23	10.7705	3.28363	3.28004	0.00103791	0.0280254
TSPAN5	209.137	10.8921	3.32218	3.2786	0.00104323	0.0280636
FCAR	248.241	8.85837	2.70255	3.27778	0.00104626	0.0280773
HACE1	190.242	10.7554	3.2844	3.2747	0.00105773	0.0283166
CYP2U1	198.089	10.8138	3.31	3.26701	0.0010869	0.0290276
CLIC3	77.7253	9.46389	2.89768	3.26603	0.00109067	0.0290584
ZNF512B	186.63	10.7278	3.2883	3.26242	0.00110466	0.0293608
METTL2A	92.8449	8.56389	2.62725	3.25964	0.00111555	0.0295794
HIVEP1	260.416	10.0311	3.0782	3.25876	0.001119	0.0296003
HLCS	201.799	10.8406	3.32852	3.25688	0.00112643	0.029726
EPHA2	194.232	10.7854	3.31626	3.25229	0.0011448	0.0301391
MYB	72.8825	9.37107	2.88286	3.25062	0.00115155	0.0302137
MYC	330.24	10.3672	3.18966	3.25024	0.00115307	0.0302137
NMT2	205.484	10.8667	3.34625	3.24743	0.00116454	0.0304425
IFT52	180.798	10.682	3.29147	3.24537	0.00117299	0.0305913
MB21D2	375.208	7.93398	2.44554	3.24427	0.00117752	0.0306376
TMEM161B-AS1	55.6696	8.98242	2.77056	3.2421	0.00118654	0.0307284
TRIM6	53.036	8.91262	2.74899	3.24215	0.00118633	0.0307284
STON1	182.84	10.6982	3.3018	3.24012	0.00119478	0.0307982
TIAM1	94.111	8.5818	2.64813	3.24071	0.00119235	0.0307982
CEPT1	324.203	8.04972	2.48583	3.23824	0.0012027	0.0308379
PDCD10	279.033	8.35333	2.57996	3.23778	0.00120465	0.0308379
EBF1	289.346	8.40305	2.59433	3.23901	0.00119945	0.0308379
GNB5	173.536	10.6229	3.28162	3.23708	0.00120761	0.0308427
CXCL1	18548.2	7.9746	2.46482	3.23537	0.00121484	0.0309561
CARF	93.1134	9.72484	3.00815	3.23283	0.00122569	0.0311612
TMEM64	158.322	9.31998	2.8868	3.22848	0.00124452	0.0315675
EPB41L4A-AS1	171.351	10.6046	3.2857	3.22751	0.00124874	0.0316026
SCRN3	167.15	10.5688	3.27806	3.22409	0.00126373	0.0317735
THAP6	167.244	10.5696	3.27877	3.22364	0.00126574	0.0317735
SSBP2	182.973	10.6993	3.31784	3.22478	0.0012607	0.0317735
YEATS4	77.9587	9.46858	2.93748	3.22337	0.00126694	0.0317735
DOK4	180.926	10.6831	3.31539	3.22227	0.00127179	0.0318234
MAST4	170.891	10.6007	3.29495	3.21727	0.00129416	0.0323009
OLFM2	174.078	10.6274	3.30381	3.21671	0.00129669	0.0323009
DHRS9	845.3	-8.87617	2.76183	-3.21387	0.00130958	0.0323487
CREB5	164.391	10.5448	3.27945	3.21541	0.0013026	0.0323487
NR2C1	191.818	7.65287	2.38124	3.21381	0.00130984	0.0323487
ARRDC4	345.706	6.93879	2.15911	3.21372	0.00131025	0.0323487
GJC2	53.2119	8.91726	2.77704	3.21107	0.00132241	0.0324671
BBS1	170.277	10.5956	3.30001	3.21077	0.00132382	0.0324671
UTP14C	270.691	10.0822	3.13951	3.21138	0.00132099	0.0324671
SIGLEC10	173.417	10.6218	3.31008	3.20892	0.00133236	0.0326048
PLEKHA5	166.349	10.5619	3.29244	3.20792	0.00133697	0.0326457
ZDHHC23	55.4334	8.97625	2.80357	3.20173	0.00136607	0.0332829
WNT5A	429.679	8.30537	2.59591	3.19941	0.0013771	0.0334137
OTUD6B	158.783	10.4946	3.28026	3.19934	0.00137745	0.0334137
PLA2G12A	175.029	10.6353	3.32508	3.1985	0.00138142	0.0334371
FRS3	52.2421	8.89077	2.78301	3.19466	0.00139996	0.0338122
FUT7	67.4673	9.25967	2.90032	3.19264	0.00140978	0.0339755
RP11-651P23.4	52.6034	8.90064	2.78901	3.19133	0.0014162	0.0339861
RP11-641D5.1	555.88	-9.67435	3.0325	-3.19022	0.00142163	0.0339861
AP003068.23	54.7225	8.9576	2.80798	3.19005	0.00142246	0.0339861
SMOX	285.401	7.62307	2.38904	3.19085	0.00141856	0.0339861
HMG20A	185.354	10.718	3.36086	3.18906	0.00142738	0.0340303
APOC1	4740.1	-8.80764	2.7655	-3.18483	0.00144837	0.034457
ZDBF2	164.323	10.5442	3.31413	3.1816	0.00146465	0.0346957
MOB3B	100.325	8.66916	2.72461	3.18179	0.00146366	0.0346957
EBPL	150.933	10.4215	3.27964	3.17763	0.00148482	0.0350987
AC017002.1	57.4055	9.02665	2.8416	3.17661	0.00149006	0.0351477
TYW1B	86.6374	8.46052	2.66517	3.17447	0.0015011	0.035333
MIR210HG	148.069	10.3939	3.27627	3.17248	0.00151141	0.035422
RASGRP1	142.967	7.96066	2.50895	3.1729	0.00150924	0.035422
LILRA6	156.023	10.4693	3.30063	3.1719	0.00151444	0.035422
SACS	333.127	9.25642	2.9205	3.16946	0.00152722	0.0355316
SH2D3A	52.4561	8.89657	2.80722	3.16918	0.00152872	0.0355316
OSM	1340.62	9.33655	2.94558	3.16968	0.00152608	0.0355316
CTB-31O20.2	60.165	9.09439	2.87183	3.16676	0.00154149	0.0357536
ALG12	143.538	10.3491	3.27373	3.16125	0.00157096	0.0363612
OTUD7B	154.573	10.456	3.30863	3.16021	0.00157655	0.0364147
ZNF250	152.546	10.4368	3.30446	3.1584	0.00158639	0.036566
DMWD	148.825	10.4013	3.29576	3.15597	0.00159968	0.0367302
FAM149B1	149.34	10.4063	3.29742	3.15588	0.00160013	0.0367302
CDR2	242.308	9.92182	3.14451	3.15528	0.00160344	0.0367304
ZC2HC1A	56.7485	9.01053	2.86011	3.15041	0.00163042	0.0372714
SUCLA2	239.066	9.90238	3.14395	3.14966	0.00163461	0.0372907
DNAAF2	139.242	10.3052	3.27406	3.14753	0.00164656	0.0374862
RDH10	147.577	10.3892	3.30297	3.1454	0.00165859	0.0376828
IL18R1	140.927	10.3225	3.28257	3.14465	0.00166287	0.037703
CAPN10-AS1	47.8492	8.76397	2.78774	3.14376	0.00166793	0.0377407
ELOVL6	140.851	10.3219	3.28475	3.14236	0.00167592	0.0378444
MEX3D	136.376	10.2752	3.27149	3.14084	0.00168464	0.0378916
OLFML3	144.726	10.361	3.29884	3.14081	0.00168483	0.0378916
PTGS2	10303.9	7.72728	2.46122	3.13962	0.00169168	0.0379688
ZFYVE9	149.192	10.4049	3.31892	3.13502	0.00171843	0.0384914
UBN2	260.22	7.15993	2.28456	3.13405	0.00172413	0.0385414
PGAP1	144.218	10.356	3.30566	3.1328	0.00173148	0.038628
CSF3	2746.7	8.79656	2.8107	3.12967	0.00175	0.0386531
IGFN1	231.021	8.07957	2.58114	3.13024	0.00174666	0.0386531
RNASEH1	134.231	10.2524	3.27413	3.13133	0.00174015	0.0386531
PRDM8	169.179	7.30781	2.3348	3.12996	0.00174832	0.0386531
RP11-542C16.2	150.694	10.4191	3.32835	3.13042	0.00174555	0.0386531
NDUFA7	131.978	10.2279	3.27136	3.1265	0.00176902	0.0388486
KIAA1671	141.884	10.3324	3.30479	3.1265	0.00176901	0.0388486
KIF3A	137.842	10.2907	3.29151	3.12644	0.00176934	0.0388486
HERC2P3	134.265	10.2528	3.28004	3.12581	0.00177319	0.0388563
RGPD8	135.194	10.2627	3.28462	3.12448	0.00178122	0.0389555
NTSR1	52.933	8.90961	2.86149	3.11363	0.00184803	0.0403372
SLC9A3R2	133.204	10.2413	3.29583	3.10737	0.00188762	0.0411204
ARSG	129.423	10.1998	3.28472	3.10522	0.00190134	0.041174
RP5-862P8.2	50.0774	8.8296	2.84336	3.10533	0.00190064	0.041174
RHOH	526.833	9.04374	2.91497	3.10252	0.00191883	0.041174
BNIP1	128.411	10.1883	3.2799	3.1063	0.00189446	0.041174
SMC2	131.705	10.225	3.29394	3.10419	0.001908	0.041174
TRIM68	126.067	10.1618	3.27459	3.10322	0.00191428	0.041174
TTC8	133.467	10.2442	3.30205	3.10238	0.00191972	0.041174
RP11-73M18.2	124.381	10.1424	3.26903	3.10257	0.00191849	0.041174
LCLAT1	127.517	10.1784	3.28189	3.10138	0.00192624	0.0412341
MANEA	128.634	10.191	3.28955	3.09799	0.00194841	0.0416242
MAPK7	123.021	8.95453	2.89094	3.09745	0.00195195	0.0416242
FOSL1	124.817	10.1475	3.27841	3.09525	0.00196644	0.0417199
RP11-81A22.4	77.1113	8.2905	2.67862	3.09506	0.00196771	0.0417199
MEX3C	228.946	8.0621	2.60394	3.09611	0.00196077	0.0417199
ZBTB45	154.821	7.69715	2.48856	3.09302	0.00198131	0.0418486
VNN3	214.123	8.94602	2.89217	3.09319	0.00198019	0.0418486
TRIM32	178.313	7.42271	2.40239	3.08972	0.00200346	0.0422362
TARSL2	119.904	10.0895	3.26803	3.08733	0.0020196	0.0424155
CYB5D1	120.146	10.0925	3.26845	3.08784	0.00201619	0.0424155
F2RL1	124.27	10.1412	3.28578	3.08639	0.00202604	0.0424704
SEMA4F	120.786	10.1001	3.27518	3.08384	0.00204349	0.0427556
INHBA	1351.8	7.35063	2.38465	3.08247	0.00205289	0.0428714
BMP6	118.032	10.0668	3.26949	3.07903	0.00207675	0.0431638
COX19	221.333	8.01317	2.60307	3.07835	0.0020815	0.0431638
TNFRSF10A	42.9747	8.60898	2.79609	3.07893	0.00207744	0.0431638
RP13-977J11.2	52.6693	8.9024	2.89206	3.07822	0.00208243	0.0431638
CASP8AP2	123.464	10.1318	3.29296	3.07681	0.00209227	0.0432871
DNAJC18	117.704	10.0629	3.27172	3.0757	0.00210008	0.0433677
METTL4	116.355	10.0461	3.26901	3.07315	0.00211814	0.0434464
MEIS3	119.035	10.0791	3.28111	3.07185	0.00212735	0.0434464
OBSL1	213.53	9.73789	3.16892	3.07294	0.00211964	0.0434464
FAM175A	116.509	10.0481	3.26838	3.07434	0.00210972	0.0434464
AMACR	115.752	10.0387	3.26755	3.07225	0.00212455	0.0434464
SGPP1	191.415	9.58213	3.11835	3.07282	0.00212048	0.0434464
ZNF469	123.636	10.1338	3.29988	3.07097	0.00213366	0.0434953
ADAMTS4	114.519	10.0232	3.26756	3.06749	0.00215864	0.0439239
AC008984.2	47.5041	8.75346	2.85575	3.0652	0.00217524	0.0441808
C2orf47	115.207	10.0318	3.27628	3.06195	0.00219903	0.0445825
AC114271.2	122.046	10.115	3.30533	3.0602	0.00221191	0.044762
IL6	5957.03	7.2428	2.36831	3.05822	0.00222656	0.0449765
LRRC40	128.374	9.32486	3.04973	3.0576	0.00223118	0.044988
ADGRE3	205.494	9.68226	3.16906	3.05524	0.00224877	0.0451865
FANCD2	38.2642	8.44155	2.76316	3.05504	0.00225033	0.0451865
SLC16A10	509.699	8.88469	2.90858	3.05465	0.00225322	0.0451865
GCNT4	190.019	9.57082	3.13413	3.05374	0.00226012	0.045243
TRPC1	113.768	10.0138	3.28023	3.05278	0.00226736	0.0453063
EPB41L5	112.918	10.003	3.28069	3.04906	0.00229561	0.0457885
MN1	227.678	7.65766	2.51373	3.04633	0.00231651	0.0461226
BMS1P1	109.423	9.9575	3.26965	3.04544	0.00232343	0.0461777
PHLDA2	115.722	10.0382	3.29781	3.0439	0.00233531	0.0463309
ZNF286A	111.59	9.98594	3.28308	3.04164	0.00235292	0.0465971
BCAS4	107.395	9.93054	3.26672	3.03991	0.00236646	0.0467054
DCK	111.283	9.98195	3.28368	3.03987	0.0023668	0.0467054
BMP1	254.509	8.86749	2.91798	3.03891	0.00237435	0.0467713
LAD1	112.117	9.99251	3.28987	3.03736	0.00238661	0.0468468
RP11-574K11.24	107.1	9.92656	3.26764	3.03783	0.00238285	0.0468468
SLX4IP	107.527	9.93228	3.27167	3.03585	0.00239863	0.0469996
STX17	107.407	9.93079	3.27176	3.03531	0.00240289	0.0470002
TNFRSF21	211.899	7.94685	2.61984	3.03333	0.00241873	0.0472269
LINC01128	120.884	9.23807	3.04847	3.0304	0.00244232	0.0472572
BCL9	105.279	9.90191	3.26775	3.03019	0.00244398	0.0472572
USP13	110.516	9.97199	3.28848	3.0324	0.00242621	0.0472572
FBXO8	107.197	9.92798	3.27548	3.031	0.00243748	0.0472572
MRRF	206.493	7.51334	2.47968	3.02997	0.00244581	0.0472572
SLC16A6	193.024	9.59191	3.16514	3.03048	0.00244165	0.0472572
POMGNT2	105.985	9.91158	3.2747	3.02672	0.00247227	0.0476029
ZNF471	107.123	9.927	3.27976	3.02674	0.00247204	0.0476029
C11orf1	103.343	9.87503	3.26782	3.0219	0.00251194	0.0481731
MNAT1	103.751	9.88082	3.2701	3.02156	0.00251474	0.0481731
TCEAL1	104.565	9.89212	3.27386	3.02154	0.00251489	0.0481731
NKX3-1	46.1791	8.71275	2.88446	3.02058	0.00252293	0.048244
GOT1	110.774	9.97537	3.30429	3.01892	0.0025368	0.0484258
CEACAM4	106.546	9.91896	3.2909	3.01405	0.00257783	0.0491246
ARSK	107.718	9.93501	3.29685	3.01348	0.00258267	0.0491327
NEU4	110.675	9.97383	3.31096	3.01236	0.00259221	0.0492299
BCL11A	175.27	9.2363	3.06971	3.00885	0.00262241	0.0496337
MAPK8IP1	58.8442	7.90157	2.62593	3.00906	0.00262058	0.0496337
TRIM36	104.557	9.89178	3.29011	3.00652	0.00264257	0.0499301

## Sheet: Table E
S5 Table. Absolute expression of signature miRNA targets ( counts per million reads) in human primary monocytes
Gene	LPS.6h Donor #1	LPS.6h Donor #2	LPS.6h Donor #3	LPS.6h Donor #4	LPS.6h Donor #5	LPS.6h Donor #6	Med.6h Donor #1	Med.6h Donor #2	Med.6h Donor #3	Med.6h Donor #4	Med.6h Donor #5	Med.6h Donor #6	LPS.24h Donor #1	LPS.24h Donor #2	LPS.24h Donor #7	Med.24h Donor #1	Med.24h Donor #2	Med.24h Donor #7	LPS.6h_Ave	Med.6h_Ave	LPS.24h_Ave	Med.24h_Ave	LPS vs Med_6h	LPS vs Med_24h	24hr vs 6hr_LPS	24hr vs 6hr_med	LPS miRNA reduction over time
JUN	997.716	1392.61	3014.6	3039.7	1409.56	823.382	6506.78	5881.95	8438.57	9870.09	6516.12	759.799	1105.61	925.823	4607.33	34.5938	2010.08	4767.06	1779.6	6328.88	2212.92	2270.58	0.281186	0.974606	1.2435	0.358765	not sure
TGFB1	3454.81	5712.95	2140.31	4417.19	4567.43	2657.72	5426.48	10257.8	4372.76	6601.26	7428.01	1976.69	3218.36	1664.41	2784.05	3916.79	5391.84	5634.45	3825.07	6010.51	2555.61	4981.02	0.636397	0.513069	0.668121	0.82872	yes
FOS	0	473.859	1118.56	366.398	210.847	258.466	5432.19	988.227	3342.85	5483.17	1897.19	13517.6	1025.21	1104.59	1671.61	2621.44	725.015	22314.9	404.688	5110.2	1267.14	8553.78	0.0791922	0.148138	3.13115	1.67386	No
MAPK14	721.103	449.529	1374.74	715.603	381.598	504.935	1842.36	1488.58	2121.76	971.544	1004.62	2839.77	2361.16	1157.28	2562.42	1037.81	1674.38	1156.04	691.252	1711.44	2026.95	1289.41	0.403901	1.572	2.93229	0.753408	No
HMGB1	3577.85	1947.57	3471.11	3710.18	1895.55	1571.51	4581.64	5533.82	6433.26	6407.32	4273.5	6252.54	4935.48	4077.76	4989.19	2763.66	6198.51	4677.04	2695.63	5580.35	4667.48	4546.4	0.483057	1.02663	1.7315	0.814716	No
MAFB	13012.3	6835.62	9024.44	8438.96	14316.9	24075.5	48809	31105.4	16655	35180.7	27643.3	23727.4	8459.15	7309.68	234.452	11923.3	9365.81	13376.6	12617.3	30520.1	5334.43	11555.3	0.413408	0.461645	0.422788	0.378611	yes
IL13RA1	1623.44	1510.79	2237.12	1936.21	2756.22	2718.8	3644.05	5856.99	3550.85	4433.06	2847.71	15172.4	3156.04	3468.07	4551.26	849.47	3680.34	6887.66	2130.43	5917.5	3725.12	3805.82	0.360022	0.978795	1.74853	0.643147	No
LAMC2	0	0	357.463	0	49.7737	0	0	0	0	0	0	0	0	0	288.926	0	0	0	67.8727	0	96.3088	0	#DIV/0!	#DIV/0!	1.41896	#DIV/0!	not sure
IER5	12398	10436.5	8983.48	10230.1	11198.4	6440.92	3394.31	3153.09	3436.41	2622.79	2411.86	2137.11	7926.22	3945.1	1223.53	6299.92	1617.47	0	9947.9	2859.26	4364.95	2639.13	3.47918	1.65394	0.438781	0.92301	yes
ID2	9773.04	5550.75	3226.1	10397.7	13119.5	3560.72	1003.24	942.06	3013	2055.96	1356.24	503.786	1375.68	1217.5	1544.5	5142.95	863.585	1.42898	7604.64	1479.05	1379.23	2002.65	5.14158	0.6887	0.181366	1.35402	yes
MMP14	31968.9	25459.8	82819.6	41313.7	46597.9	47899	817.004	214.615	10843	7693.15	10077.9	827.373	97196.7	68796	31910.6	1622.07	1350.23	8330.93	46009.8	5078.85	65967.8	3767.74	9.05911	17.5086	1.43378	0.741849	No
PTGS2	160950	71957	191341	148275	210100	25937.1	614.359	358.107	548.615	7088.9	11916.3	1022.4	54331.9	28460.6	292.665	365.157	3.29927	4.28693	134760	3591.45	27695	124.248	37.5224	222.902	0.205514	0.0345954	yes
PLAUR	54694.1	44163.9	59547.3	60907.9	58114.9	18705.5	7318.79	6629.35	12110.6	24363.4	27639.4	3077.65	37941.1	29378	715.64	2310.1	1656.24	3455.26	49355.6	13523.2	22678.2	2473.86	3.6497	9.16712	0.459486	0.182935	yes
IRAK3	10503.7	11196.5	14898	11415.3	22895.9	17498.2	368.901	2765.04	3544.12	3121.66	5885.53	7207.37	7330.06	7416	702.823	46.1251	1077.21	1801.94	14734.6	3815.44	5149.63	975.092	3.86184	5.28117	0.349492	0.255565	yes
RAPGEF2	1416.45	4779.14	1676.35	3301.88	6386.24	6570.7	432.406	944.555	886.534	1132.43	1225.64	1554.21	432.668	15.9949	1946.65	3.84376	434.679	0	4021.79	1029.29	798.437	146.174	3.90733	5.46222	0.198528	0.142014	yes
PIK3R1	771.656	1882.69	1022.49	2627.1	4695.32	2467.96	381.744	475.397	506.879	692.802	367.073	1027.35	514.866	1132.82	1772.01	3.84376	777.804	1297.51	2244.54	575.207	1139.9	693.052	3.90214	1.64475	0.507854	1.20487	yes
HIF1A	13699	9838.65	11397.8	11403.5	13855.1	40382.8	2460.29	3450.06	4658.18	5527.45	2992.22	9635.1	21288.3	15402.2	31026.2	1845	856.161	2752.21	16762.8	4787.22	22572.2	1817.79	3.50158	12.4174	1.34657	0.379718	No
PTEN	7748.99	4292.54	2658.63	5797.89	5028.53	6919.68	1231.57	1746.87	2047.71	1925.63	1227.95	4490.12	3948.21	3256.38	5979.87	11.5313	1937.5	1.42898	5407.71	2111.64	4394.82	650.153	2.5609	6.75967	0.812695	0.30789	yes
BACH1	15944.4	12349.3	8653.57	12345.8	14953.5	22505	4347.6	4802.63	4786.07	5398.37	5043.96	11841.4	4446.81	4346.85	4507.46	5900.17	1151.45	2646.46	14458.6	6036.68	4433.71	3232.69	2.39513	1.37152	0.306649	0.535508	yes
FOXP1	1727.4	3589.28	1591.45	2952.67	5486.17	3030.7	880.509	1225.3	177.038	594.899	1127.49	690.027	1562.66	2027.59	2575.24	1998.75	613.665	0	3062.95	782.544	2055.16	870.806	3.91408	2.36007	0.670976	1.11279	yes
ZC3H12A	7533.43	9463.27	5460.24	8082.23	9459.77	7068	322.52	1513.53	939.713	929.14	1537.07	354.353	4704.25	5237.86	226.975	15.375	404.161	0	7844.49	932.721	3389.7	139.845	8.41032	24.2389	0.432112	0.149933	yes
ICAM1	11833.3	21416.3	7192.44	21109.2	19909.5	13686.7	573.687	4328.48	2515.55	3046.83	5373.94	571.909	3953.63	3406.92	1318.59	926.345	1409.61	140.04	15857.9	2735.07	2893.05	825.333	5.798	3.50531	0.182435	0.30176	yes
IRAK2	15643.9	18679.8	10184.7	17260.4	25173	16324.8	196.224	1965.22	885.861	3166.56	4363.91	449.946	2688.14	2030.41	158.616	26.9063	138.569	1330.38	17211.1	1837.95	1625.72	498.617	9.36427	3.26046	0.0944578	0.271289	yes
IL6	181086	209405	121593	272767	361090	26701.6	0.713541	159.713	352.729	873.017	1277.41	0	26887.7	18844.8	2357.34	292.125	0.824818	8.57385	195440	443.931	16030	100.508	440.25	159.489	0.0820197	0.226405	yes
DUSP1	20137.5	22181	16459.7	16329.9	14470.3	26093	6047.26	10647.1	5120.63	12865.2	10298.9	455.44	9738.19	10865.3	3388.61	2344.69	1219.91	8665.31	19278.6	7572.42	7997.35	4076.63	2.54589	1.96175	0.414831	0.538353	yes
HIVEP1	0.95384	1567.56	1305.48	3824.07	3224.23	3374.23	26.401	797.319	539.864	927.269	1241.09	1121.29	531.125	0	1634.22	0	0	1.42898	2216.09	775.54	721.783	0.476325	2.85748	1515.31	0.325701	0.000614185	yes
TNFAIP8	25926.3	35868.4	10284.5	26668.6	33998.9	31484.8	1417.09	6689.25	1939.34	2866.62	4475.97	1939.88	3840.72	4163.38	687.869	3836.07	2977.59	1344.67	27371.9	3221.36	2897.32	2719.44	8.49702	1.06541	0.10585	0.844192	yes
NFKB1	21854.4	31267.7	8957.42	40305.9	50162.2	38908.3	2333.28	8306.34	2677.1	6636.18	6740.23	2599.69	3679.03	2991.05	1043.02	76.8751	1694.18	2140.6	31909.3	4882.14	2571.03	1303.89	6.53593	1.97182	0.0805731	0.267073	yes
PTGS2	160950	71957	191341	148275	210100	25937.1	614.359	358.107	548.615	7088.9	11916.3	1022.4	54331.9	28460.6	292.665	365.157	3.29927	4.28693	134760	3591.45	27695	124.248	37.5224	222.902	0.205514	0.0345954	yes
MYB	0	516.726	100.536	0	124.434	0	0	73.6179	31.6379	186.452	255.792	187.889	149.943	436.567	9.07902	0	0	0	123.616	122.565	198.53	0	1.00858	#DIV/0!	1.60602	0	not sure
IL6	181086	209405	121593	272767	361090	26701.6	0.713541	159.713	352.729	873.017	1277.41	0	26887.7	18844.8	2357.34	292.125	0.824818	8.57385	195440	443.931	16030	100.508	440.25	159.489	0.0820197	0.226405	yes
EDN1	0	1060.1	722.372	1050.84	4874.37	45.804	0	401.779	78.7582	462.699	1700.13	0	360.406	0.940877	792.011	0	0	0	1292.25	440.56	384.453	0	2.93319	#DIV/0!	0.297507	0	yes
MYC	0	2263.86	68.5137	535.091	920.122	562.735	168.396	410.513	1188.78	701.532	523.948	73.0681	175.235	0	2591.26	3.84376	0	0	725.054	511.039	922.164	1.28125	1.41878	719.737	1.27186	0.00250715	not sure
DMD	0	0	125.112	85.9584	38.0216	0	0	0	29.6185	49.8867	56.4133	47.7964	0	264.387	4459.4	0	0	0	41.5153	30.6191	1574.6	0	1.35586	#DIV/0!	37.9281	0	not sure
CYP2U1	0	0	0	0	57.378	0	0	0	0	41.1565	78.0512	13.1852	0	260.623	1399.77	0	0	0	9.563	22.0655	553.465	0	0.433392	#DIV/0!	57.8756	0	not sure
ERBB2	0	0	23.8308	0	8.98692	0	0	2.49552	69.3341	14.3424	57.1861	42.852	4.51637	305.785	2169.35	3.84376	0	0	5.46963	31.035	826.551	1.28125	0.17624	645.112	151.117	0.0412841	not sure
TRIM32	0	0	46.917	0	93.3257	0	129.151	0	0	29.3084	90.4158	3.84569	193.3	244.628	1037.68	7.68751	0	1.42898	23.3738	42.1201	491.869	3.03883	0.554931	161.861	21.0436	0.0721467	not sure
NFAT5	970.055	2657.78	2815.76	3206.25	5802.78	4918.48	112.026	0	1771.05	2060.32	2084.2	3518.81	376.665	183.471	4301.32	7.68751	0	0	3395.18	1591.07	1620.48	2.5625	2.1339	632.383	0.477289	0.00161056	yes
TM4SF1	670.549	0	616.623	400.781	2026.9	0	0	0	32.311	54.8754	357.799	0	841.851	3962.98	8166.84	0	0	0	619.141	74.1643	4323.89	0	8.34824	#DIV/0!	6.98369	0	No
NKX3-1	0	157.567	896.635	106.373	99.5474	351.164	0	0	29.6185	54.8754	0.772785	8.79015	9.936	313.312	57.1444	0	0	0	268.548	15.6761	126.798	0	17.131	#DIV/0!	0.47216	0	yes
MCM8	0	0	118.409	0	79.4997	92.6986	54.2291	0	123.859	117.857	138.328	142.291	357.696	122.314	362.093	3.84376	0	0	48.4346	96.0941	280.701	1.28125	0.504033	219.083	5.79546	0.0133333	No
HES1	805.041	958.145	206.286	247.13	179.738	897.541	60.651	1.24776	0	63.6056	147.602	0	483.251	933.35	303.88	0	0	0	548.98	45.5177	573.494	0	12.0608	#DIV/0!	1.04465	0	not sure
SLC7A5	6075.01	10968.3	1901.25	14779.5	8635.05	9967.83	520.885	2671.46	447.643	7127.56	4363.14	133.5	1821	2321.14	1452.64	11.5313	0.824818	1.42898	8721.14	2544.03	1864.93	4.59502	3.42808	405.859	0.21384	0.0018062	yes
