# Supplementary material for: Limited differential expression of miRNAs and other small RNAs in LPS-stimulated human monocytes
Source: PLoS One. 2019 Mar 25;14(3):e0214296. doi: 10.1371/journal.pone.0214296 (PMC6433273; doi:10.1371/journal.pone.0214296)
Supplement: S2 Supporting File — (XLSX) [file pone.0214296.s010.xlsx]

## Sheet: Sample Metadata
Number	ID	sample_name	Treatment	Donor	Hours
90000001	LPS.6hr Donor #1	LPS1485-6h	LPS	1485	6
90000002	LPS.24hr Donor #1	LPS1485-24h	LPS	1485	24
90000003	LPS.6hr Donor #2	LPS1309-6h	LPS	1309	6
90000004	LPS.24hr Donor #2	LPS1309-24h	LPS	1309	24
90000005	LPS.24hr Donor #7	LPS1372-24h	LPS	1372	24
90000006	Med.6hr Donor #1	Med1485-6h	Med	1485	6
90000007	Med.24hr Donor #1	Med1485-24h	Med	1485	24
90000008	Med.6hr Donor #2	Med1309-6h	Med	1309	6
90000009	Med.24hr Donor #2	Med1309-24h	Med	1309	24
90000011	Med.24hr Donor #7	Med1372-24h	Med	1372	24
90000012	LPS.6hr Donor #6	LPS148-A	LPS	148-A	6
90000013	Med.6hr Donor #6	Med148-A	Med	148-A	6
90000016	LPS.6hr Donor #3	LPS1001	LPS	1001	6
90000017	LPS.6hr Donor #4	LPS1249	LPS	1249	6
90000018	LPS.6hr Donor #5	LPS1340	LPS	1340	6
90000019	Med.6hr Donor #3	Med1001	Med	1001	6
90000020	Med.6hr Donor #4	Med1249	Med	1249	6
90000021	Med.6hr Donor #5	Med1340	Med	1340	6

## Sheet: smRNA raw count_allsamples
		Med.6hr Donor #3	Med.6hr Donor #2	Med.6hr Donor #1	Med.6hr Donor #4	Med.6hr Donor #5	Med.6hr Donor #6	Med.24hr Donor #2	Med.24hr Donor #7	Med.24hr Donor #1	LPS.6hr Donor #3	LPS.6hr Donor #2	LPS.6hr Donor #1	LPS.6hr Donor #4	LPS.6hr Donor #5	LPS.6hr Donor #6	LPS.24hr Donor #2	LPS.24hr Donor #7	LPS.24hr Donor #1
GeneName	SmallRNA	Med1001-6h	Med1309-6h	Med1485-6h	lane8.Med1249-6h	lane8.Med1340-6h	lane8.Med148-6h	Med1309-24h	Med1372-24h	Med1485-24h	LPS1001-6h	LPS1309-6h	LPS1485-6h	lane8.LPS1249-6h	lane8.LPS1340-6h	lane8.LPS148-6h	LPS1309-24h	LPS1372-24h	LPS1485-24h
Homo_sapiens_tRNA-Ala-AGC-1-1	tRNA	3	3	0	7	1	5	10	5	1	4	1	3	2	6	10	3	1	8
Homo_sapiens_tRNA-Ala-AGC-10-1	tRNA	0	0	0	0	0	0	0	0	0	0	0	0	0	0	0	0	0	0
Homo_sapiens_tRNA-Ala-AGC-11-1	tRNA	2	1	0	0	1	0	6	0	2	3	0	0	0	1	2	1	0	1
Homo_sapiens_tRNA-Ala-AGC-12-1	tRNA	0	0	0	0	0	0	0	0	0	0	0	0	0	0	0	0	0	0
Homo_sapiens_tRNA-Ala-AGC-12-2	tRNA	0	0	0	0	0	0	0	0	0	0	0	0	0	0	0	0	0	0
Homo_sapiens_tRNA-Ala-AGC-12-3	tRNA	0	0	0	0	0	0	0	0	0	0	0	0	0	0	0	0	0	0
Homo_sapiens_tRNA-Ala-AGC-13-1	tRNA	0	0	0	0	0	0	0	0	0	0	0	0	0	0	0	0	0	0
Homo_sapiens_tRNA-Ala-AGC-13-2	tRNA	0	0	0	0	0	0	0	0	0	0	0	0	0	0	0	0	0	0
Homo_sapiens_tRNA-Ala-AGC-14-1	tRNA	0	0	0	0	0	0	0	0	0	0	0	0	0	0	0	0	0	0
Homo_sapiens_tRNA-Ala-AGC-15-1	tRNA	0	0	0	0	0	0	0	0	0	0	0	0	0	0	0	0	0	0
Homo_sapiens_tRNA-Ala-AGC-16-1	tRNA	0	0	0	0	0	0	0	0	0	0	0	0	0	0	0	0	0	0
Homo_sapiens_tRNA-Ala-AGC-2-1	tRNA	0	0	0	0	0	0	0	0	0	0	0	0	0	0	0	0	0	0
Homo_sapiens_tRNA-Ala-AGC-2-2	tRNA	0	0	0	0	0	0	0	0	0	0	0	0	0	0	0	0	0	0
Homo_sapiens_tRNA-Ala-AGC-3-1	tRNA	1	2	2	1	0	1	0	0	1	1	5	0	0	1	1	0	0	0
Homo_sapiens_tRNA-Ala-AGC-4-1	tRNA	66	53	13	2	6	7	39	6	2	45	10	19	6	3	18	60	0	8
Homo_sapiens_tRNA-Ala-AGC-5-1	tRNA	0	0	0	0	0	0	0	0	0	0	0	1	0	0	0	0	0	0
Homo_sapiens_tRNA-Ala-AGC-6-1	tRNA	2	0	1	1	0	0	0	0	0	1	0	3	0	0	1	0	0	0
Homo_sapiens_tRNA-Ala-AGC-7-1	tRNA	5	12	4	0	2	2	4	9	1	4	11	5	0	0	3	5	2	6
Homo_sapiens_tRNA-Ala-AGC-8-1	tRNA	0	0	0	0	0	0	0	0	0	0	0	0	0	0	0	0	0	0
Homo_sapiens_tRNA-Ala-AGC-8-2	tRNA	0	0	0	0	0	0	0	0	0	0	0	0	0	0	0	0	0	0
Homo_sapiens_tRNA-Ala-AGC-9-1	tRNA	0	0	0	0	0	0	0	0	0	0	0	0	0	0	0	0	0	0
Homo_sapiens_tRNA-Ala-AGC-9-2	tRNA	0	0	0	0	0	0	0	0	0	0	0	0	0	0	0	0	0	0
Homo_sapiens_tRNA-Ala-CGC-1-1	tRNA	1	4	3	0	1	0	0	3	1	6	2	4	0	0	1	0	0	1
Homo_sapiens_tRNA-Ala-CGC-2-1	tRNA	0	0	0	0	1	0	0	0	0	0	0	0	0	0	0	0	0	0
Homo_sapiens_tRNA-Ala-CGC-3-1	tRNA	51	42	17	34	28	24	61	30	17	30	36	33	15	66	58	54	16	27
Homo_sapiens_tRNA-Ala-CGC-4-1	tRNA	0	3	2	1	0	3	3	0	0	1	4	2	0	0	2	1	0	0
Homo_sapiens_tRNA-Ala-TGC-1-1	tRNA	0	0	0	0	0	0	0	0	0	0	0	0	0	0	0	0	0	0
Homo_sapiens_tRNA-Ala-TGC-2-1	tRNA	0	0	0	0	0	0	0	0	0	0	0	0	0	0	0	0	0	0
Homo_sapiens_tRNA-Ala-TGC-3-1	tRNA	0	0	0	0	0	0	0	0	0	0	0	0	0	0	0	2	0	0
Homo_sapiens_tRNA-Ala-TGC-3-2	tRNA	0	0	0	0	0	0	0	0	0	0	0	0	0	0	0	0	0	0
Homo_sapiens_tRNA-Ala-TGC-4-1	tRNA	8	25	11	47	24	57	34	26	13	9	17	18	31	33	46	40	15	17
Homo_sapiens_tRNA-Ala-TGC-5-1	tRNA	0	0	4	0	0	0	0	0	0	0	0	0	0	0	0	0	0	0
Homo_sapiens_tRNA-Ala-TGC-6-1	tRNA	6	3	0	0	2	1	3	3	0	2	1	1	0	1	0	9	1	0
Homo_sapiens_tRNA-Ala-TGC-7-1	tRNA	0	0	0	0	0	0	0	0	0	0	0	0	0	0	0	0	0	0
Homo_sapiens_tRNA-Arg-ACG-1-1	tRNA	0	0	0	0	0	0	0	0	0	0	0	0	0	0	0	0	0	0
Homo_sapiens_tRNA-Arg-ACG-1-2	tRNA	0	0	0	0	0	0	0	0	0	0	0	0	0	0	0	0	0	0
Homo_sapiens_tRNA-Arg-ACG-1-3	tRNA	0	0	0	0	0	0	0	0	0	0	0	0	0	0	0	0	0	0
Homo_sapiens_tRNA-Arg-ACG-2-1	tRNA	0	0	0	0	0	0	0	0	0	0	0	0	0	0	0	0	0	0
Homo_sapiens_tRNA-Arg-ACG-2-2	tRNA	0	0	0	0	0	0	0	0	0	0	0	0	0	0	0	0	0	0
Homo_sapiens_tRNA-Arg-ACG-2-3	tRNA	0	0	0	0	0	0	0	0	0	0	0	0	0	0	0	0	0	0
Homo_sapiens_tRNA-Arg-ACG-2-4	tRNA	0	0	0	0	0	0	0	0	0	0	0	0	0	0	0	0	0	0
Homo_sapiens_tRNA-Arg-CCG-1-1	tRNA	0	0	0	0	0	0	0	0	0	0	0	0	0	0	0	0	0	0
Homo_sapiens_tRNA-Arg-CCG-1-2	tRNA	0	0	0	0	0	0	0	0	0	0	0	0	0	0	0	0	0	0
Homo_sapiens_tRNA-Arg-CCG-1-3	tRNA	0	0	0	0	0	0	0	0	0	0	0	0	0	0	0	0	0	0
Homo_sapiens_tRNA-Arg-CCG-2-1	tRNA	58	70	33	29	47	82	55	58	40	62	57	70	28	170	72	62	12	25
Homo_sapiens_tRNA-Arg-CCT-1-1	tRNA	0	0	0	0	0	0	0	0	0	0	0	0	0	0	0	0	0	0
Homo_sapiens_tRNA-Arg-CCT-2-1	tRNA	0	0	0	0	0	0	0	0	0	0	0	0	0	0	0	0	0	0
Homo_sapiens_tRNA-Arg-CCT-3-1	tRNA	0	2	0	1	2	2	0	0	1	1	0	0	2	1	5	3	0	0
Homo_sapiens_tRNA-Arg-CCT-4-1	tRNA	5	10	1	100	132	360	10	1	2	3	3	0	68	165	174	9	1	4
Homo_sapiens_tRNA-Arg-CCT-5-1	tRNA	166	232	112	64	39	125	223	77	41	167	159	79	41	93	104	268	8	83
Homo_sapiens_tRNA-Arg-TCG-1-1	tRNA	29	61	37	39	32	31	26	8	9	26	50	59	33	64	49	56	2	20
Homo_sapiens_tRNA-Arg-TCG-2-1	tRNA	0	0	0	0	4	5	0	0	0	2	0	0	3	5	2	0	0	2
Homo_sapiens_tRNA-Arg-TCG-3-1	tRNA	2	10	2	5	6	1	3	0	1	4	4	5	4	11	7	9	0	1
Homo_sapiens_tRNA-Arg-TCG-4-1	tRNA	0	0	0	0	0	0	0	0	0	0	0	0	0	0	0	0	0	0
Homo_sapiens_tRNA-Arg-TCG-5-1	tRNA	0	0	0	0	0	0	0	0	0	0	0	0	0	0	0	0	0	0
Homo_sapiens_tRNA-Arg-TCG-6-1	tRNA	41	36	27	6	4	7	23	14	13	28	22	33	1	6	6	38	6	24
Homo_sapiens_tRNA-Arg-TCT-1-1	tRNA	46	59	21	211	402	153	48	20	15	29	61	39	86	1054	200	46	13	26
Homo_sapiens_tRNA-Arg-TCT-2-1	tRNA	20	24	7	21	16	20	9	7	3	12	12	8	15	35	51	14	0	7
Homo_sapiens_tRNA-Arg-TCT-3-1	tRNA	0	1	2	5	3	3	3	0	0	1	3	1	2	1	3	3	0	1
Homo_sapiens_tRNA-Arg-TCT-3-2	tRNA	20	23	27	0	3	6	17	17	18	21	20	23	1	6	3	28	6	26
Homo_sapiens_tRNA-Arg-TCT-4-1	tRNA	2	0	0	0	2	3	0	0	0	0	0	0	1	2	3	0	0	0
Homo_sapiens_tRNA-Arg-TCT-5-1	tRNA	92	117	39	48	25	27	55	42	7	87	92	62	27	30	98	216	15	48
Homo_sapiens_tRNA-Asn-GTT-1-1	tRNA	83	37	34	6	7	26	12	18	3	24	33	19	2	2	9	31	4	19
Homo_sapiens_tRNA-Asn-GTT-10-1	tRNA	0	0	0	3	33	2	0	0	0	0	0	0	1	12	5	0	0	0
Homo_sapiens_tRNA-Asn-GTT-11-1	tRNA	0	0	0	0	0	0	0	0	0	0	0	0	0	0	0	0	0	0
Homo_sapiens_tRNA-Asn-GTT-11-2	tRNA	0	0	0	0	0	0	0	0	0	0	0	0	0	0	0	0	0	0
Homo_sapiens_tRNA-Asn-GTT-12-1	tRNA	0	0	0	0	1	0	2	0	0	0	0	0	0	0	0	0	0	0
Homo_sapiens_tRNA-Asn-GTT-2-1	tRNA	0	0	0	0	0	0	0	0	0	0	0	0	0	0	0	0	0	0
Homo_sapiens_tRNA-Asn-GTT-2-2	tRNA	0	0	0	0	0	0	0	0	0	0	0	0	0	0	0	0	0	0
Homo_sapiens_tRNA-Asn-GTT-2-3	tRNA	0	0	0	0	0	0	0	0	0	0	0	0	0	0	0	0	0	0
Homo_sapiens_tRNA-Asn-GTT-2-4	tRNA	0	0	0	0	0	0	0	0	0	0	0	0	0	0	0	0	0	0
Homo_sapiens_tRNA-Asn-GTT-2-5	tRNA	0	0	0	0	0	0	0	0	0	0	0	0	0	0	0	0	0	0
Homo_sapiens_tRNA-Asn-GTT-2-6	tRNA	0	0	0	0	0	0	0	0	0	0	0	0	0	0	0	0	0	0
Homo_sapiens_tRNA-Asn-GTT-3-1	tRNA	0	0	0	0	0	0	0	0	0	0	0	0	0	0	0	0	0	0
Homo_sapiens_tRNA-Asn-GTT-3-2	tRNA	0	0	0	0	0	0	0	0	0	0	0	0	0	0	0	0	0	0
Homo_sapiens_tRNA-Asn-GTT-4-1	tRNA	0	0	2	0	3	2	0	0	0	1	0	0	0	0	2	0	0	2
Homo_sapiens_tRNA-Asn-GTT-5-1	tRNA	0	0	0	0	0	1	0	0	0	0	0	0	1	1	1	0	0	0
Homo_sapiens_tRNA-Asn-GTT-6-1	tRNA	1	6	4	0	0	2	8	3	5	5	11	0	0	3	3	4	4	3
Homo_sapiens_tRNA-Asn-GTT-7-1	tRNA	4	4	0	0	2	1	2	0	3	0	4	4	0	1	0	6	0	0
Homo_sapiens_tRNA-Asn-GTT-8-1	tRNA	1	1	0	0	0	0	0	0	0	0	0	0	0	0	0	0	0	0
Homo_sapiens_tRNA-Asn-GTT-9-1	tRNA	0	0	0	0	0	0	0	0	0	0	0	0	0	0	0	0	0	0
Homo_sapiens_tRNA-Asn-GTT-9-2	tRNA	0	0	0	0	0	0	0	0	0	0	0	0	0	0	0	0	0	0
Homo_sapiens_tRNA-Asp-GTC-1-1	tRNA	179	192	83	117	447	548	129	79	68	83	141	152	114	266	313	205	44	80
Homo_sapiens_tRNA-Asp-GTC-2-1	tRNA	0	0	0	0	0	0	0	0	0	0	0	0	0	0	0	0	0	0
Homo_sapiens_tRNA-Asp-GTC-2-10	tRNA	0	0	0	0	0	0	0	0	0	0	0	0	0	0	0	0	0	0
Homo_sapiens_tRNA-Asp-GTC-2-11	tRNA	0	0	0	0	0	0	0	0	0	0	0	0	0	0	0	0	0	0
Homo_sapiens_tRNA-Asp-GTC-2-2	tRNA	0	0	0	0	0	0	0	0	0	0	0	0	0	0	0	0	0	0
Homo_sapiens_tRNA-Asp-GTC-2-3	tRNA	0	0	0	0	0	0	0	0	0	0	0	0	0	0	0	0	0	0
Homo_sapiens_tRNA-Asp-GTC-2-4	tRNA	0	0	0	0	0	0	0	0	0	0	0	0	0	0	0	0	0	0
Homo_sapiens_tRNA-Asp-GTC-2-5	tRNA	0	0	0	0	0	0	0	0	0	0	0	0	0	0	0	0	0	0
Homo_sapiens_tRNA-Asp-GTC-2-6	tRNA	0	0	0	0	0	0	0	0	0	0	0	0	0	0	0	0	0	0
Homo_sapiens_tRNA-Asp-GTC-2-7	tRNA	0	0	0	0	0	0	0	0	0	0	0	0	0	0	0	0	0	0
Homo_sapiens_tRNA-Asp-GTC-2-8	tRNA	0	0	0	0	0	0	0	0	0	0	0	0	0	0	0	0	0	0
Homo_sapiens_tRNA-Asp-GTC-2-9	tRNA	0	0	0	0	0	0	0	0	0	0	0	0	0	0	0	0	0	0
Homo_sapiens_tRNA-Asp-GTC-3-1	tRNA	1	1	0	1	3	1	6	3	0	3	2	1	1	2	1	1	0	0
Homo_sapiens_tRNA-Cys-GCA-1-1	tRNA	0	0	1	1	2	1	0	0	0	0	0	0	2	2	1	0	0	0
Homo_sapiens_tRNA-Cys-GCA-10-1	tRNA	0	0	0	0	0	0	0	0	0	0	0	0	0	0	0	0	0	0
Homo_sapiens_tRNA-Cys-GCA-11-1	tRNA	2	1	1	1	1	2	0	3	0	1	2	0	2	1	1	1	0	0
Homo_sapiens_tRNA-Cys-GCA-12-1	tRNA	1	1	0	0	0	1	0	0	0	1	0	0	0	0	1	0	0	1
Homo_sapiens_tRNA-Cys-GCA-13-1	tRNA	0	0	0	0	0	0	0	0	0	0	0	0	0	0	0	0	0	0
Homo_sapiens_tRNA-Cys-GCA-14-1	tRNA	3	0	0	1	0	1	0	0	0	0	0	0	1	1	0	0	0	0
Homo_sapiens_tRNA-Cys-GCA-15-1	tRNA	1	0	0	0	0	1	0	2	0	0	0	0	0	0	0	2	0	0
Homo_sapiens_tRNA-Cys-GCA-16-1	tRNA	0	0	0	0	0	0	0	0	0	0	0	0	0	0	0	0	0	0
Homo_sapiens_tRNA-Cys-GCA-17-1	tRNA	0	0	0	0	0	0	0	0	0	0	0	0	0	0	0	0	0	0
Homo_sapiens_tRNA-Cys-GCA-18-1	tRNA	0	0	0	0	0	0	0	0	0	0	0	0	0	0	0	0	0	0
Homo_sapiens_tRNA-Cys-GCA-19-1	tRNA	1	4	1	0	0	0	2	0	0	2	0	2	0	0	2	4	0	0
Homo_sapiens_tRNA-Cys-GCA-2-1	tRNA	0	0	0	0	0	0	0	0	0	0	0	0	0	0	0	0	0	0
Homo_sapiens_tRNA-Cys-GCA-2-2	tRNA	0	0	0	0	0	0	0	0	0	0	0	0	0	0	0	0	0	0
Homo_sapiens_tRNA-Cys-GCA-2-3	tRNA	0	0	0	0	0	0	0	0	0	0	0	0	0	0	0	0	0	0
Homo_sapiens_tRNA-Cys-GCA-2-4	tRNA	0	0	0	0	0	0	0	0	0	0	0	0	0	0	0	0	0	0
Homo_sapiens_tRNA-Cys-GCA-20-1	tRNA	0	0	0	0	0	0	0	0	0	0	0	0	0	0	0	0	0	0
Homo_sapiens_tRNA-Cys-GCA-21-1	tRNA	3	6	10	0	1	0	9	6	8	1	5	8	1	3	3	3	0	5
Homo_sapiens_tRNA-Cys-GCA-22-1	tRNA	0	0	0	0	0	0	0	0	0	0	0	0	0	0	0	0	0	0
Homo_sapiens_tRNA-Cys-GCA-23-1	tRNA	1	2	0	1	0	0	0	0	0	0	0	0	0	0	0	0	0	1
Homo_sapiens_tRNA-Cys-GCA-3-1	tRNA	0	0	0	0	0	0	0	0	0	0	0	0	0	0	0	0	0	0
Homo_sapiens_tRNA-Cys-GCA-4-1	tRNA	1	0	0	0	0	0	0	0	0	0	1	0	0	0	0	0	0	0
Homo_sapiens_tRNA-Cys-GCA-5-1	tRNA	14	1	1	1	2	2	1	3	1	1	7	3	4	6	2	9	2	7
Homo_sapiens_tRNA-Cys-GCA-6-1	tRNA	68	84	63	6	4	3	93	117	44	81	117	124	9	9	12	93	43	67
Homo_sapiens_tRNA-Cys-GCA-7-1	tRNA	0	0	0	1	0	0	1	0	3	3	1	0	0	0	0	1	0	0
Homo_sapiens_tRNA-Cys-GCA-8-1	tRNA	0	0	0	0	0	0	0	0	0	0	0	0	0	0	0	0	0	0
Homo_sapiens_tRNA-Cys-GCA-9-1	tRNA	0	0	0	0	0	0	0	0	0	0	0	0	0	0	0	0	0	0
Homo_sapiens_tRNA-Cys-GCA-9-2	tRNA	0	0	0	0	0	0	0	0	0	0	0	0	0	0	0	0	0	0
Homo_sapiens_tRNA-Cys-GCA-9-3	tRNA	0	0	0	0	0	0	0	0	0	0	0	0	0	0	0	0	0	0
Homo_sapiens_tRNA-Cys-GCA-9-4	tRNA	0	0	0	0	0	0	0	0	0	0	0	0	0	0	0	0	0	0
Homo_sapiens_tRNA-Gln-CTG-1-1	tRNA	0	0	0	1	0	2	0	0	0	1	0	0	0	0	1	0	0	0
Homo_sapiens_tRNA-Gln-CTG-1-2	tRNA	0	0	0	0	0	0	0	0	0	0	0	0	0	0	0	0	0	0
Homo_sapiens_tRNA-Gln-CTG-1-3	tRNA	0	0	0	0	0	0	0	0	0	0	0	0	0	0	0	0	0	0
Homo_sapiens_tRNA-Gln-CTG-1-4	tRNA	0	0	0	0	0	0	0	0	0	0	0	0	0	0	0	0	0	0
Homo_sapiens_tRNA-Gln-CTG-1-5	tRNA	0	0	0	0	0	0	0	0	0	0	0	0	0	0	0	0	0	0
Homo_sapiens_tRNA-Gln-CTG-2-1	tRNA	28	19	17	8	6	7	26	21	7	40	30	23	7	6	7	27	12	23
Homo_sapiens_tRNA-Gln-CTG-3-1	tRNA	0	0	0	0	0	0	0	0	0	0	0	0	0	0	0	0	0	0
Homo_sapiens_tRNA-Gln-CTG-3-2	tRNA	0	0	0	0	0	0	0	0	0	0	0	0	0	0	0	0	0	0
Homo_sapiens_tRNA-Gln-CTG-4-1	tRNA	0	0	0	0	0	0	0	0	0	0	0	0	0	0	0	0	0	0
Homo_sapiens_tRNA-Gln-CTG-4-2	tRNA	0	0	0	0	0	0	0	0	0	0	0	0	0	0	0	0	0	0
Homo_sapiens_tRNA-Gln-CTG-5-1	tRNA	591	765	530	147	105	297	882	706	472	761	673	489	130	187	275	1416	283	681
Homo_sapiens_tRNA-Gln-CTG-6-1	tRNA	0	0	0	0	1	3	0	0	0	0	1	1	0	3	1	0	0	0
Homo_sapiens_tRNA-Gln-CTG-7-1	tRNA	0	1	1	0	1	1	8	0	1	2	3	2	0	0	0	1	0	0
Homo_sapiens_tRNA-Gln-TTG-1-1	tRNA	12	4	1	0	0	0	5	0	0	20	6	0	0	0	0	3	0	0
Homo_sapiens_tRNA-Gln-TTG-2-1	tRNA	145	192	164	39	22	138	90	75	67	188	157	171	24	64	169	259	23	102
Homo_sapiens_tRNA-Gln-TTG-3-1	tRNA	0	0	0	0	0	0	0	0	0	0	0	0	0	0	0	0	0	0
Homo_sapiens_tRNA-Gln-TTG-3-2	tRNA	0	0	0	0	0	0	0	0	0	0	0	0	0	0	0	0	0	0
Homo_sapiens_tRNA-Gln-TTG-3-3	tRNA	0	0	0	0	0	0	0	0	0	0	0	0	0	0	0	0	0	0
Homo_sapiens_tRNA-Gln-TTG-4-1	tRNA	37	40	11	5	1	8	84	21	11	60	45	46	5	4	10	51	7	25
Homo_sapiens_tRNA-Glu-CTC-1-1	tRNA	3	0	0	1	0	1	6	0	0	3	1	0	1	1	2	0	1	0
Homo_sapiens_tRNA-Glu-CTC-1-2	tRNA	0	0	0	0	0	0	0	0	0	0	0	0	0	0	0	0	0	0
Homo_sapiens_tRNA-Glu-CTC-1-3	tRNA	0	0	0	0	0	0	0	0	0	0	0	0	0	0	0	0	0	0
Homo_sapiens_tRNA-Glu-CTC-1-4	tRNA	0	0	0	0	0	0	0	0	0	0	0	0	0	0	0	0	0	0
Homo_sapiens_tRNA-Glu-CTC-1-5	tRNA	0	0	0	0	0	0	0	0	0	0	0	0	0	0	0	0	0	0
Homo_sapiens_tRNA-Glu-CTC-1-6	tRNA	0	0	0	0	0	0	0	0	0	0	0	0	0	0	0	0	0	0
Homo_sapiens_tRNA-Glu-CTC-1-7	tRNA	0	0	0	0	0	0	0	0	0	0	0	0	0	0	0	0	0	0
Homo_sapiens_tRNA-Glu-CTC-2-1	tRNA	0	0	0	0	0	0	0	0	0	0	0	0	0	1	1	0	0	0
Homo_sapiens_tRNA-Glu-TTC-1-1	tRNA	0	0	0	0	0	1	0	0	0	0	0	0	0	0	0	0	0	0
Homo_sapiens_tRNA-Glu-TTC-1-2	tRNA	0	0	0	0	0	0	0	0	0	0	0	0	0	0	0	0	0	0
Homo_sapiens_tRNA-Glu-TTC-2-1	tRNA	0	0	0	0	0	0	1	0	0	0	0	0	0	0	0	0	0	0
Homo_sapiens_tRNA-Glu-TTC-2-2	tRNA	0	0	0	0	0	0	0	0	0	0	0	0	0	0	0	0	0	0
Homo_sapiens_tRNA-Glu-TTC-3-1	tRNA	1	0	0	3	3	8	3	1	2	0	2	0	0	4	4	1	0	0
Homo_sapiens_tRNA-Glu-TTC-4-1	tRNA	0	0	0	0	0	0	0	0	0	0	0	0	0	0	0	0	0	0
Homo_sapiens_tRNA-Glu-TTC-4-2	tRNA	0	0	0	0	0	0	0	0	0	0	0	0	0	0	0	0	0	0
Homo_sapiens_tRNA-Gly-CCC-1-1	tRNA	1	0	0	3	2	0	0	2	2	3	2	2	2	2	2	0	0	1
Homo_sapiens_tRNA-Gly-CCC-1-2	tRNA	0	0	0	0	0	0	0	0	0	0	0	0	0	0	0	0	0	0
Homo_sapiens_tRNA-Gly-CCC-2-1	tRNA	0	0	0	0	0	0	0	0	0	0	0	0	0	0	0	0	0	0
Homo_sapiens_tRNA-Gly-CCC-2-2	tRNA	0	0	0	0	0	0	0	0	0	0	0	0	0	0	0	0	0	0
Homo_sapiens_tRNA-Gly-CCC-3-1	tRNA	1	0	0	2	20	10	1	0	0	0	0	0	5	28	3	0	3	0
Homo_sapiens_tRNA-Gly-GCC-1-1	tRNA	0	0	0	0	0	0	0	0	0	0	0	0	0	0	0	0	0	0
Homo_sapiens_tRNA-Gly-GCC-1-2	tRNA	0	0	0	0	0	0	0	0	0	0	0	0	0	0	0	0	0	0
Homo_sapiens_tRNA-Gly-GCC-1-3	tRNA	0	0	0	0	0	0	0	0	0	0	0	0	0	0	0	0	0	0
Homo_sapiens_tRNA-Gly-GCC-1-4	tRNA	0	0	0	0	0	0	0	0	0	0	0	0	0	0	0	0	0	0
Homo_sapiens_tRNA-Gly-GCC-1-5	tRNA	0	0	0	0	0	0	0	0	0	0	0	0	0	0	0	0	0	0
Homo_sapiens_tRNA-Gly-GCC-2-1	tRNA	0	0	0	0	0	0	0	0	0	0	0	0	0	0	0	0	0	0
Homo_sapiens_tRNA-Gly-GCC-2-2	tRNA	0	0	0	0	0	0	0	0	0	0	0	0	0	0	0	0	0	0
Homo_sapiens_tRNA-Gly-GCC-2-3	tRNA	0	0	0	0	0	0	0	0	0	0	0	0	0	0	0	0	0	0
Homo_sapiens_tRNA-Gly-GCC-2-4	tRNA	0	0	0	0	0	0	0	0	0	0	0	0	0	0	0	0	0	0
Homo_sapiens_tRNA-Gly-GCC-2-5	tRNA	0	0	0	0	0	0	0	0	0	0	0	0	0	0	0	0	0	0
Homo_sapiens_tRNA-Gly-GCC-2-6	tRNA	0	0	0	0	0	0	0	0	0	0	0	0	0	0	0	0	0	0
Homo_sapiens_tRNA-Gly-GCC-3-1	tRNA	36	54	23	9	12	29	36	46	24	26	41	19	11	14	19	52	13	13
Homo_sapiens_tRNA-Gly-GCC-4-1	tRNA	3	3	5	3	6	6	10	1	1	2	3	1	3	23	3	4	2	0
Homo_sapiens_tRNA-Gly-GCC-5-1	tRNA	484	731	215	61	40	322	595	359	197	450	510	321	57	106	157	849	90	287
Homo_sapiens_tRNA-Gly-TCC-1-1	tRNA	11	31	12	47	94	148	19	20	6	29	5	8	44	161	90	46	3	13
Homo_sapiens_tRNA-Gly-TCC-2-1	tRNA	0	0	1	0	0	0	0	2	0	0	0	0	0	0	0	0	0	0
Homo_sapiens_tRNA-Gly-TCC-2-2	tRNA	0	0	0	0	0	0	0	0	0	0	0	0	0	0	0	0	0	0
Homo_sapiens_tRNA-Gly-TCC-2-3	tRNA	0	0	0	0	0	0	0	0	0	0	0	0	0	0	0	0	0	0
Homo_sapiens_tRNA-Gly-TCC-2-4	tRNA	0	0	0	0	0	0	0	0	0	0	0	0	0	0	0	0	0	0
Homo_sapiens_tRNA-Gly-TCC-2-5	tRNA	0	0	0	0	0	0	0	0	0	0	0	0	0	0	0	0	0	0
Homo_sapiens_tRNA-Gly-TCC-2-6	tRNA	0	0	0	0	0	0	0	0	0	0	0	0	0	0	0	0	0	0
Homo_sapiens_tRNA-Gly-TCC-3-1	tRNA	29	19	9	11	24	37	26	6	5	19	11	9	11	28	33	29	1	19
Homo_sapiens_tRNA-Gly-TCC-4-1	tRNA	1	3	1	4	3	5	4	0	1	2	5	3	1	4	2	6	2	0
Homo_sapiens_tRNA-His-GTG-1-1	tRNA	0	1	0	0	0	0	0	0	0	1	6	0	0	0	0	1	0	0
Homo_sapiens_tRNA-His-GTG-1-2	tRNA	0	0	0	0	0	0	0	0	0	0	0	0	0	0	0	0	0	0
Homo_sapiens_tRNA-His-GTG-1-3	tRNA	0	0	0	0	0	0	0	0	0	0	0	0	0	0	0	0	0	0
Homo_sapiens_tRNA-His-GTG-1-4	tRNA	0	0	0	0	0	0	0	0	0	0	0	0	0	0	0	0	0	0
Homo_sapiens_tRNA-His-GTG-1-5	tRNA	0	0	0	0	0	0	0	0	0	0	0	0	0	0	0	0	0	0
Homo_sapiens_tRNA-His-GTG-1-6	tRNA	0	0	0	0	0	0	0	0	0	0	0	0	0	0	0	0	0	0
Homo_sapiens_tRNA-His-GTG-1-7	tRNA	0	0	0	0	0	0	0	0	0	0	0	0	0	0	0	0	0	0
Homo_sapiens_tRNA-His-GTG-1-8	tRNA	0	0	0	0	0	0	0	0	0	0	0	0	0	0	0	0	0	0
Homo_sapiens_tRNA-His-GTG-1-9	tRNA	0	0	0	0	0	0	0	0	0	0	0	0	0	0	0	0	0	0
Homo_sapiens_tRNA-His-GTG-2-1	tRNA	3	0	0	3	0	1	0	0	0	0	1	1	0	2	3	0	0	0
Homo_sapiens_tRNA-Ile-AAT-1-1	tRNA	0	0	1	0	1	3	1	0	0	4	2	0	0	2	4	0	0	0
Homo_sapiens_tRNA-Ile-AAT-2-1	tRNA	0	0	0	0	0	0	0	0	0	0	0	0	0	0	0	0	0	0
Homo_sapiens_tRNA-Ile-AAT-3-1	tRNA	0	0	0	0	0	0	0	0	0	0	0	0	0	0	1	0	3	0
Homo_sapiens_tRNA-Ile-AAT-4-1	tRNA	289	207	123	4	6	22	261	125	156	190	117	143	7	7	23	320	28	146
Homo_sapiens_tRNA-Ile-AAT-5-1	tRNA	0	0	0	0	0	0	0	0	0	0	0	0	0	0	0	0	0	0
Homo_sapiens_tRNA-Ile-AAT-5-2	tRNA	0	0	0	0	0	0	0	0	0	0	0	0	0	0	0	0	0	0
Homo_sapiens_tRNA-Ile-AAT-5-3	tRNA	0	0	0	0	0	0	0	0	0	0	0	0	0	0	0	0	0	0
Homo_sapiens_tRNA-Ile-AAT-5-4	tRNA	0	0	0	0	0	0	0	0	0	0	0	0	0	0	0	0	0	0
Homo_sapiens_tRNA-Ile-AAT-5-5	tRNA	0	0	0	0	0	0	0	0	0	0	0	0	0	0	0	0	0	0
Homo_sapiens_tRNA-Ile-AAT-6-1	tRNA	4	1	3	0	0	0	1	0	0	4	6	0	0	0	0	2	0	0
Homo_sapiens_tRNA-Ile-AAT-7-1	tRNA	0	0	0	0	0	0	0	0	0	0	0	0	0	0	0	0	0	0
Homo_sapiens_tRNA-Ile-AAT-7-2	tRNA	0	0	0	0	0	0	0	0	0	0	0	0	0	0	0	0	0	0
Homo_sapiens_tRNA-Ile-AAT-8-1	tRNA	0	0	0	0	0	3	0	0	0	0	0	0	0	1	1	0	0	0
Homo_sapiens_tRNA-Ile-AAT-9-1	tRNA	2	0	8	1	0	0	2	0	2	2	4	3	1	0	0	0	0	1
Homo_sapiens_tRNA-Ile-GAT-1-1	tRNA	0	0	0	0	0	0	0	0	0	0	0	0	0	0	0	0	0	0
Homo_sapiens_tRNA-Ile-GAT-1-2	tRNA	0	0	0	0	0	0	0	0	0	0	0	0	0	0	0	0	0	0
Homo_sapiens_tRNA-Ile-GAT-1-3	tRNA	0	0	0	0	0	0	0	0	0	0	0	0	0	0	0	0	0	0
Homo_sapiens_tRNA-Ile-TAT-1-1	tRNA	3	22	9	16	26	10	3	3	0	1	7	2	7	21	24	2	0	5
Homo_sapiens_tRNA-Ile-TAT-2-1	tRNA	2	0	0	1	2	0	0	0	2	0	1	2	0	2	2	0	0	0
Homo_sapiens_tRNA-Ile-TAT-2-2	tRNA	1	4	5	0	0	0	5	0	2	4	6	6	0	0	0	1	2	2
Homo_sapiens_tRNA-Ile-TAT-2-3	tRNA	2	6	0	0	0	0	1	0	0	2	4	8	0	0	1	2	0	0
Homo_sapiens_tRNA-Ile-TAT-3-1	tRNA	14	19	7	1	3	0	3	2	0	4	8	9	3	0	4	2	2	2
Homo_sapiens_tRNA-Leu-AAG-1-1	tRNA	0	0	0	0	0	0	0	0	0	0	0	0	0	0	0	0	0	0
Homo_sapiens_tRNA-Leu-AAG-1-2	tRNA	0	0	0	0	0	0	0	0	0	0	0	0	0	0	0	0	0	0
Homo_sapiens_tRNA-Leu-AAG-1-3	tRNA	0	0	0	0	0	0	0	0	0	0	0	0	0	0	0	0	0	0
Homo_sapiens_tRNA-Leu-AAG-2-1	tRNA	0	0	0	0	0	0	0	0	0	0	0	0	0	0	0	0	0	0
Homo_sapiens_tRNA-Leu-AAG-2-2	tRNA	0	0	0	0	0	0	0	0	0	0	0	0	0	0	0	0	0	0
Homo_sapiens_tRNA-Leu-AAG-2-3	tRNA	0	0	0	0	0	0	0	0	0	0	0	0	0	0	0	0	0	0
Homo_sapiens_tRNA-Leu-AAG-2-4	tRNA	0	0	0	0	0	0	0	0	0	0	0	0	0	0	0	0	0	0
Homo_sapiens_tRNA-Leu-AAG-3-1	tRNA	0	6	0	0	0	0	0	0	0	0	1	0	0	0	0	3	0	0
Homo_sapiens_tRNA-Leu-AAG-4-1	tRNA	12	10	2	0	0	0	33	1	16	10	13	2	3	1	1	27	1	3
Homo_sapiens_tRNA-Leu-CAA-1-1	tRNA	7	5	1	3	2	3	1	1	0	1	5	3	3	5	2	1	0	0
Homo_sapiens_tRNA-Leu-CAA-1-2	tRNA	13	15	1	3	3	0	3	0	6	13	14	6	0	9	1	7	4	3
Homo_sapiens_tRNA-Leu-CAA-2-1	tRNA	20	16	6	0	2	2	12	16	3	12	43	12	1	1	0	19	0	2
Homo_sapiens_tRNA-Leu-CAA-3-1	tRNA	2	1	1	0	1	2	1	2	0	3	2	3	1	1	0	2	2	1
Homo_sapiens_tRNA-Leu-CAA-4-1	tRNA	40	94	30	14	8	11	43	27	53	42	73	52	11	11	21	59	11	43
Homo_sapiens_tRNA-Leu-CAA-5-1	tRNA	15	17	9	6	4	10	22	9	9	13	20	15	1	2	9	19	7	8
Homo_sapiens_tRNA-Leu-CAA-6-1	tRNA	239	326	108	5	10	21	945	198	488	193	606	288	13	9	14	784	68	147
Homo_sapiens_tRNA-Leu-CAG-1-1	tRNA	0	0	0	0	0	0	0	0	0	0	0	0	0	0	0	0	0	0
Homo_sapiens_tRNA-Leu-CAG-1-2	tRNA	0	0	0	0	0	0	0	0	0	0	0	0	0	0	0	0	0	0
Homo_sapiens_tRNA-Leu-CAG-1-3	tRNA	0	0	0	0	0	0	0	0	0	0	0	0	0	0	0	0	0	0
Homo_sapiens_tRNA-Leu-CAG-1-4	tRNA	0	0	0	0	0	0	0	0	0	0	0	0	0	0	0	0	0	0
Homo_sapiens_tRNA-Leu-CAG-1-5	tRNA	0	0	0	0	0	0	0	0	0	0	0	0	0	0	0	0	0	0
Homo_sapiens_tRNA-Leu-CAG-1-6	tRNA	0	0	0	0	0	0	0	0	0	0	0	0	0	0	0	0	0	0
Homo_sapiens_tRNA-Leu-CAG-1-7	tRNA	0	0	0	0	0	0	0	0	0	0	0	0	0	0	0	0	0	0
Homo_sapiens_tRNA-Leu-CAG-2-1	tRNA	0	0	0	0	0	0	0	0	0	0	0	0	0	0	0	0	0	0
Homo_sapiens_tRNA-Leu-CAG-2-2	tRNA	0	0	0	0	0	0	0	0	0	0	0	0	0	0	0	0	0	0
Homo_sapiens_tRNA-Leu-TAA-1-1	tRNA	160	245	139	75	118	175	324	109	206	165	190	92	67	141	110	129	19	102
Homo_sapiens_tRNA-Leu-TAA-2-1	tRNA	0	2	1	0	0	1	1	0	1	2	1	0	1	0	0	0	0	1
Homo_sapiens_tRNA-Leu-TAA-3-1	tRNA	7	12	4	1	0	2	15	4	11	2	7	12	0	0	1	6	2	5
Homo_sapiens_tRNA-Leu-TAA-4-1	tRNA	2	5	5	0	0	1	0	1	2	4	3	0	0	1	0	0	0	2
Homo_sapiens_tRNA-Leu-TAG-1-1	tRNA	0	7	3	1	0	1	6	7	1	3	10	4	0	0	0	4	0	3
Homo_sapiens_tRNA-Leu-TAG-2-1	tRNA	1	8	0	2	1	2	25	9	5	1	6	2	3	3	5	13	0	0
Homo_sapiens_tRNA-Leu-TAG-3-1	tRNA	44	29	33	6	20	19	31	41	23	61	72	36	11	18	15	28	8	30
Homo_sapiens_tRNA-Lys-CTT-1-1	tRNA	0	0	0	0	0	0	0	0	0	0	0	0	0	0	0	0	0	1
Homo_sapiens_tRNA-Lys-CTT-1-2	tRNA	0	0	0	0	0	0	0	0	0	0	0	0	0	0	0	0	0	0
Homo_sapiens_tRNA-Lys-CTT-10-1	tRNA	35	21	2	2	3	4	21	5	5	19	10	15	0	5	5	18	3	5
Homo_sapiens_tRNA-Lys-CTT-11-1	tRNA	5	11	5	3	1	6	17	2	2	17	8	1	0	4	2	16	0	3
Homo_sapiens_tRNA-Lys-CTT-2-1	tRNA	0	0	0	0	0	0	0	0	0	0	0	0	0	0	0	0	0	0
Homo_sapiens_tRNA-Lys-CTT-2-2	tRNA	0	0	0	0	0	0	0	0	0	0	0	0	0	0	0	0	0	0
Homo_sapiens_tRNA-Lys-CTT-2-3	tRNA	0	0	0	0	0	0	0	0	0	0	0	0	0	0	0	0	0	0
Homo_sapiens_tRNA-Lys-CTT-2-4	tRNA	0	0	0	0	0	0	0	0	0	0	0	0	0	0	0	0	0	0
Homo_sapiens_tRNA-Lys-CTT-2-5	tRNA	0	0	0	0	0	0	0	0	0	0	0	0	0	0	0	0	0	0
Homo_sapiens_tRNA-Lys-CTT-3-1	tRNA	84	49	27	9	5	17	85	38	8	105	37	18	3	17	10	134	2	24
Homo_sapiens_tRNA-Lys-CTT-4-1	tRNA	2399	4135	2489	277	262	1271	3604	2950	1801	1862	2447	2573	258	391	965	3903	1028	2341
Homo_sapiens_tRNA-Lys-CTT-5-1	tRNA	184	194	96	0	1	3	207	108	144	103	92	146	0	3	1	183	51	59
Homo_sapiens_tRNA-Lys-CTT-7-1	tRNA	0	0	0	0	2	5	0	0	0	0	0	0	2	4	0	0	0	0
Homo_sapiens_tRNA-Lys-CTT-8-1	tRNA	2	0	0	1	0	3	0	0	0	0	0	0	3	1	0	1	0	0
Homo_sapiens_tRNA-Lys-CTT-9-1	tRNA	0	0	1	0	2	11	0	0	0	0	0	2	0	3	3	0	0	0
Homo_sapiens_tRNA-Lys-TTT-1-1	tRNA	0	0	0	0	0	0	0	0	0	0	0	0	0	0	0	0	0	0
Homo_sapiens_tRNA-Lys-TTT-11-1	tRNA	2	2	0	0	2	2	1	1	1	1	0	0	2	2	0	1	0	0
Homo_sapiens_tRNA-Lys-TTT-2-1	tRNA	0	0	0	0	0	0	0	0	0	0	0	0	0	0	0	0	0	0
Homo_sapiens_tRNA-Lys-TTT-3-1	tRNA	0	0	0	0	0	0	0	0	0	0	0	0	0	0	0	0	0	0
Homo_sapiens_tRNA-Lys-TTT-3-2	tRNA	0	0	0	0	0	0	0	0	0	0	0	0	0	0	0	0	0	0
Homo_sapiens_tRNA-Lys-TTT-3-3	tRNA	0	0	0	0	0	0	0	0	0	0	0	0	0	0	0	0	0	0
Homo_sapiens_tRNA-Lys-TTT-3-4	tRNA	0	0	0	0	0	0	0	0	0	0	0	0	0	0	0	0	0	0
Homo_sapiens_tRNA-Lys-TTT-3-5	tRNA	0	0	0	0	0	0	0	0	0	0	0	0	0	0	0	0	0	0
Homo_sapiens_tRNA-Lys-TTT-4-1	tRNA	0	0	0	4	3	4	0	0	0	2	1	0	1	6	1	0	0	0
Homo_sapiens_tRNA-Lys-TTT-5-1	tRNA	5	1	3	0	2	0	5	0	1	8	5	1	0	0	0	2	2	0
Homo_sapiens_tRNA-Lys-TTT-6-1	tRNA	1	2	10	8	9	5	5	4	2	1	1	1	3	19	10	6	4	0
Homo_sapiens_tRNA-Lys-TTT-7-1	tRNA	0	0	0	0	0	0	0	0	0	2	1	0	0	0	1	1	1	1
Homo_sapiens_tRNA-Met-CAT-1-1	tRNA	33	107	20	189	329	578	76	23	9	24	91	20	88	251	308	61	14	18
Homo_sapiens_tRNA-Met-CAT-2-1	tRNA	0	2	0	0	0	0	0	0	0	0	0	0	0	0	0	0	0	0
Homo_sapiens_tRNA-Met-CAT-3-1	tRNA	0	0	0	0	0	0	0	0	0	0	0	0	0	0	0	0	0	0
Homo_sapiens_tRNA-Met-CAT-3-2	tRNA	0	0	0	0	0	0	0	0	0	0	0	0	0	0	0	0	0	0
Homo_sapiens_tRNA-Met-CAT-4-1	tRNA	0	0	0	0	0	0	0	0	0	0	0	0	0	0	0	0	0	0
Homo_sapiens_tRNA-Met-CAT-4-2	tRNA	0	0	0	0	0	0	0	0	0	0	0	0	0	0	0	0	0	0
Homo_sapiens_tRNA-Met-CAT-4-3	tRNA	0	0	0	0	0	0	0	0	0	0	0	0	0	0	0	0	0	0
Homo_sapiens_tRNA-Met-CAT-5-1	tRNA	8	3	1	5	3	3	3	0	1	13	14	5	1	1	7	8	0	0
Homo_sapiens_tRNA-Met-CAT-6-1	tRNA	3	16	4	132	364	870	9	5	1	5	7	9	33	203	422	12	0	3
Homo_sapiens_tRNA-Met-CAT-7-1	tRNA	0	0	0	0	0	0	0	0	0	0	0	0	0	0	0	0	0	0
Homo_sapiens_tRNA-Phe-GAA-1-1	tRNA	0	1	0	0	0	0	0	0	0	0	0	0	0	0	0	0	0	0
Homo_sapiens_tRNA-Phe-GAA-1-2	tRNA	0	0	0	0	0	0	0	0	0	0	0	0	0	0	0	0	0	0
Homo_sapiens_tRNA-Phe-GAA-1-3	tRNA	0	0	0	0	0	0	0	0	0	0	0	0	0	0	0	0	0	0
Homo_sapiens_tRNA-Phe-GAA-1-4	tRNA	0	0	0	0	0	0	0	0	0	0	0	0	0	0	0	0	0	0
Homo_sapiens_tRNA-Phe-GAA-1-5	tRNA	0	0	0	0	0	0	0	0	0	0	0	0	0	0	0	0	0	0
Homo_sapiens_tRNA-Phe-GAA-1-6	tRNA	0	0	0	0	0	0	0	0	0	0	0	0	0	0	0	0	0	0
Homo_sapiens_tRNA-Phe-GAA-2-1	tRNA	0	0	0	0	0	0	0	0	0	0	0	0	0	0	0	0	0	0
Homo_sapiens_tRNA-Phe-GAA-3-1	tRNA	0	0	0	0	0	0	0	0	0	0	0	0	0	0	1	0	0	0
Homo_sapiens_tRNA-Phe-GAA-4-1	tRNA	6	8	3	0	0	0	6	2	3	4	3	3	0	0	0	5	0	2
Homo_sapiens_tRNA-Phe-GAA-6-1	tRNA	8	14	8	1	4	0	8	1	2	15	17	18	0	6	4	16	3	9
Homo_sapiens_tRNA-Pro-AGG-1-1	tRNA	2536	1581	991	645	320	966	2158	1831	286	2737	979	1276	396	554	1114	2795	510	1080
Homo_sapiens_tRNA-Pro-AGG-2-1	tRNA	0	0	0	0	0	1	0	0	0	0	0	0	1	1	0	0	0	0
Homo_sapiens_tRNA-Pro-AGG-2-2	tRNA	0	0	0	0	0	0	0	0	0	0	0	0	0	0	0	0	0	0
Homo_sapiens_tRNA-Pro-AGG-2-3	tRNA	0	0	0	0	0	0	0	0	0	0	0	0	0	0	0	0	0	0
Homo_sapiens_tRNA-Pro-AGG-2-4	tRNA	0	0	0	0	0	0	0	0	0	0	0	0	0	0	0	0	0	0
Homo_sapiens_tRNA-Pro-AGG-2-5	tRNA	0	0	0	0	0	0	0	0	0	0	0	0	0	0	0	0	0	0
Homo_sapiens_tRNA-Pro-AGG-2-6	tRNA	0	0	0	0	0	0	0	0	0	0	0	0	0	0	0	0	0	0
Homo_sapiens_tRNA-Pro-AGG-2-7	tRNA	0	0	0	0	0	0	0	0	0	0	0	0	0	0	0	0	0	0
Homo_sapiens_tRNA-Pro-AGG-2-8	tRNA	0	0	0	0	0	0	0	0	0	0	0	0	0	0	0	0	0	0
Homo_sapiens_tRNA-Pro-CGG-1-1	tRNA	0	0	0	0	0	0	0	0	0	0	0	0	0	0	0	0	0	0
Homo_sapiens_tRNA-Pro-CGG-1-2	tRNA	0	0	0	0	0	0	0	0	0	0	0	0	0	0	0	0	0	0
Homo_sapiens_tRNA-Pro-CGG-1-3	tRNA	0	0	0	0	0	0	0	0	0	0	0	0	0	0	0	0	0	0
Homo_sapiens_tRNA-Pro-CGG-2-1	tRNA	199	193	61	17	9	34	229	90	57	225	107	95	10	10	23	209	28	60
Homo_sapiens_tRNA-Pro-TGG-1-1	tRNA	8	21	10	10	8	7	71	6	1	17	7	8	9	9	14	16	6	5
Homo_sapiens_tRNA-Pro-TGG-2-1	tRNA	88	120	56	63	53	90	180	99	72	70	91	62	49	76	91	109	47	49
Homo_sapiens_tRNA-Pro-TGG-3-1	tRNA	0	0	0	0	0	0	0	0	0	0	0	0	0	0	0	0	0	0
Homo_sapiens_tRNA-Pro-TGG-3-2	tRNA	0	0	0	0	0	0	0	0	0	0	0	0	0	0	0	0	0	0
Homo_sapiens_tRNA-Pro-TGG-3-3	tRNA	0	0	0	0	0	0	0	0	0	0	0	0	0	0	0	0	0	0
Homo_sapiens_tRNA-Pro-TGG-3-4	tRNA	0	0	0	0	0	0	0	0	0	0	0	0	0	0	0	0	0	0
Homo_sapiens_tRNA-Pro-TGG-3-5	tRNA	0	0	0	0	0	0	0	0	0	0	0	0	0	0	0	0	0	0
Homo_sapiens_tRNA-SeC-TCA-1-1	tRNA	816	2157	207	62	151	203	1360	235	328	290	1590	314	33	168	71	1417	14	148
Homo_sapiens_tRNA-Ser-AGA-1-1	tRNA	0	0	0	0	1	0	0	0	0	0	0	0	0	0	0	0	0	0
Homo_sapiens_tRNA-Ser-AGA-2-1	tRNA	0	0	0	0	0	0	0	0	0	0	0	0	0	0	0	0	0	0
Homo_sapiens_tRNA-Ser-AGA-2-2	tRNA	0	0	0	0	0	0	0	0	0	0	0	0	0	0	0	0	0	0
Homo_sapiens_tRNA-Ser-AGA-2-3	tRNA	0	0	0	0	0	0	0	0	0	0	0	0	0	0	0	0	0	0
Homo_sapiens_tRNA-Ser-AGA-2-4	tRNA	0	0	0	0	0	0	0	0	0	0	0	0	0	0	0	0	0	0
Homo_sapiens_tRNA-Ser-AGA-2-5	tRNA	0	0	0	0	0	0	0	0	0	0	0	0	0	0	0	0	0	0
Homo_sapiens_tRNA-Ser-AGA-2-6	tRNA	0	0	0	0	0	0	0	0	0	0	0	0	0	0	0	0	0	0
Homo_sapiens_tRNA-Ser-AGA-3-1	tRNA	0	0	0	0	0	0	0	0	0	0	0	0	0	0	0	0	0	0
Homo_sapiens_tRNA-Ser-AGA-4-1	tRNA	117	151	79	7	13	12	427	89	169	110	243	173	2	5	7	173	50	99
Homo_sapiens_tRNA-Ser-CGA-1-1	tRNA	2	0	2	1	0	0	2	0	0	0	0	1	0	0	0	4	0	0
Homo_sapiens_tRNA-Ser-CGA-2-1	tRNA	0	0	0	0	0	0	0	0	0	0	0	0	0	0	0	0	0	0
Homo_sapiens_tRNA-Ser-CGA-3-1	tRNA	1	0	1	1	0	1	3	0	1	0	0	3	1	0	1	0	0	0
Homo_sapiens_tRNA-Ser-CGA-4-1	tRNA	19	6	19	4	7	8	20	7	17	17	12	12	4	5	2	6	0	12
Homo_sapiens_tRNA-Ser-GCT-1-1	tRNA	0	0	0	0	0	0	0	0	0	0	0	0	0	0	0	0	0	0
Homo_sapiens_tRNA-Ser-GCT-2-1	tRNA	0	0	0	0	0	0	0	0	1	0	1	0	0	0	0	0	0	1
Homo_sapiens_tRNA-Ser-GCT-3-1	tRNA	8	24	7	0	10	4	11	16	5	9	9	10	3	11	8	2	0	5
Homo_sapiens_tRNA-Ser-GCT-4-1	tRNA	0	0	0	0	0	0	0	0	0	0	0	0	0	0	0	0	0	0
Homo_sapiens_tRNA-Ser-GCT-4-2	tRNA	0	0	0	0	0	0	0	0	0	0	0	0	0	0	0	0	0	0
Homo_sapiens_tRNA-Ser-GCT-4-3	tRNA	0	0	0	0	0	0	0	0	0	0	0	0	0	0	0	0	0	0
Homo_sapiens_tRNA-Ser-GCT-5-1	tRNA	0	0	1	0	0	2	0	0	0	0	0	1	1	0	0	0	0	0
Homo_sapiens_tRNA-Ser-GCT-6-1	tRNA	0	0	0	1	2	2	0	1	0	0	1	0	2	5	1	1	0	0
Homo_sapiens_tRNA-Ser-TGA-1-1	tRNA	19	29	9	9	3	11	40	40	43	17	44	15	6	9	6	20	0	7
Homo_sapiens_tRNA-Ser-TGA-2-1	tRNA	0	0	0	0	0	0	0	0	0	0	0	0	0	0	0	0	0	0
Homo_sapiens_tRNA-Ser-TGA-3-1	tRNA	16	13	2	0	0	0	24	0	0	15	57	0	0	0	0	32	0	0
Homo_sapiens_tRNA-Ser-TGA-4-1	tRNA	2	17	0	0	0	0	9	1	6	6	9	7	0	0	0	3	0	0
Homo_sapiens_tRNA-Thr-AGT-1-1	tRNA	0	0	0	0	0	0	0	0	0	0	0	0	0	0	0	0	0	0
Homo_sapiens_tRNA-Thr-AGT-1-2	tRNA	0	0	0	0	0	0	0	0	0	0	0	0	0	0	0	0	0	0
Homo_sapiens_tRNA-Thr-AGT-1-3	tRNA	0	0	0	0	0	0	0	0	0	0	0	0	0	0	0	0	0	0
Homo_sapiens_tRNA-Thr-AGT-2-1	tRNA	0	0	0	0	0	0	0	0	0	0	0	0	0	0	0	0	0	0
Homo_sapiens_tRNA-Thr-AGT-2-2	tRNA	0	0	0	0	0	0	0	0	0	0	0	0	0	0	0	0	0	0
Homo_sapiens_tRNA-Thr-AGT-3-1	tRNA	0	0	0	0	0	0	0	0	0	0	0	0	0	0	0	0	0	0
Homo_sapiens_tRNA-Thr-AGT-4-1	tRNA	0	0	0	0	0	0	0	0	0	0	0	0	0	0	0	0	0	0
Homo_sapiens_tRNA-Thr-AGT-5-1	tRNA	0	0	0	0	0	0	0	0	0	0	0	0	0	0	0	0	0	0
Homo_sapiens_tRNA-Thr-AGT-6-1	tRNA	0	0	0	0	0	0	0	0	0	0	0	0	0	0	0	0	0	0
Homo_sapiens_tRNA-Thr-CGT-1-1	tRNA	0	0	0	0	0	1	0	0	0	0	0	0	0	0	0	0	0	0
Homo_sapiens_tRNA-Thr-CGT-2-1	tRNA	65	58	21	23	11	57	28	4	10	86	38	16	14	20	31	30	11	11
Homo_sapiens_tRNA-Thr-CGT-3-1	tRNA	0	0	0	0	0	0	0	3	0	0	0	0	0	0	0	0	0	0
Homo_sapiens_tRNA-Thr-CGT-4-1	tRNA	558	414	167	100	56	214	357	46	39	717	212	182	47	122	171	742	9	167
Homo_sapiens_tRNA-Thr-CGT-5-1	tRNA	0	0	0	0	0	0	0	0	0	0	0	0	0	0	0	0	1	0
Homo_sapiens_tRNA-Thr-TGT-1-1	tRNA	3	11	2	2	0	2	2	1	1	0	4	5	2	2	9	2	0	0
Homo_sapiens_tRNA-Thr-TGT-2-1	tRNA	4	6	6	2	4	1	1	0	1	3	4	0	5	2	7	3	3	2
Homo_sapiens_tRNA-Thr-TGT-3-1	tRNA	0	0	0	0	2	2	0	1	0	3	3	1	3	4	1	9	0	4
Homo_sapiens_tRNA-Thr-TGT-4-1	tRNA	0	0	0	0	0	0	0	0	0	0	1	0	0	0	0	0	0	0
Homo_sapiens_tRNA-Thr-TGT-5-1	tRNA	1	1	1	3	1	0	0	1	0	4	1	1	1	3	4	1	0	0
Homo_sapiens_tRNA-Thr-TGT-6-1	tRNA	0	0	0	0	1	0	0	0	0	0	1	0	0	0	1	2	0	0
Homo_sapiens_tRNA-Trp-CCA-1-1	tRNA	0	0	0	5	15	1	0	0	0	0	0	0	5	30	13	0	0	0
Homo_sapiens_tRNA-Trp-CCA-2-1	tRNA	36	114	28	8	32	48	37	6	6	22	52	25	12	42	38	44	6	9
Homo_sapiens_tRNA-Trp-CCA-3-1	tRNA	0	0	0	0	0	0	0	0	0	0	0	0	0	0	0	0	0	0
Homo_sapiens_tRNA-Trp-CCA-3-2	tRNA	0	0	0	0	0	0	0	0	0	0	0	0	0	0	0	0	0	0
Homo_sapiens_tRNA-Trp-CCA-3-3	tRNA	0	0	0	0	0	0	0	0	0	0	0	0	0	0	0	0	0	0
Homo_sapiens_tRNA-Trp-CCA-4-1	tRNA	24	43	32	5	20	22	46	8	45	20	25	41	5	13	10	26	4	14
Homo_sapiens_tRNA-Trp-CCA-5-1	tRNA	0	0	0	0	1	1	0	0	0	0	0	0	0	0	0	0	0	0
Homo_sapiens_tRNA-Tyr-ATA-1-1	tRNA	0	0	0	0	0	0	1	1	0	0	0	2	0	0	0	0	0	3
Homo_sapiens_tRNA-Tyr-GTA-1-1	tRNA	41	61	18	23	21	22	33	11	5	24	60	18	27	46	48	46	5	7
Homo_sapiens_tRNA-Tyr-GTA-2-1	tRNA	105	133	54	43	29	14	64	33	21	80	152	54	36	50	24	69	12	35
Homo_sapiens_tRNA-Tyr-GTA-3-1	tRNA	1	1	0	1	3	1	0	0	1	0	1	1	3	2	3	0	0	2
Homo_sapiens_tRNA-Tyr-GTA-4-1	tRNA	0	3	0	3	3	1	2	0	1	2	1	3	3	8	5	2	0	1
Homo_sapiens_tRNA-Tyr-GTA-5-1	tRNA	5	6	6	6	8	2	5	5	1	2	1	1	1	6	2	0	0	2
Homo_sapiens_tRNA-Tyr-GTA-5-2	tRNA	0	0	0	1	2	0	0	0	0	0	5	0	2	2	0	0	0	0
Homo_sapiens_tRNA-Tyr-GTA-5-3	tRNA	2	0	0	0	0	0	0	0	0	0	0	0	0	0	0	0	0	1
Homo_sapiens_tRNA-Tyr-GTA-5-4	tRNA	1	2	0	4	3	3	0	0	0	0	0	3	2	6	3	0	0	0
Homo_sapiens_tRNA-Tyr-GTA-5-5	tRNA	38	78	7	1	6	2	39	15	6	19	39	34	2	6	3	25	4	12
Homo_sapiens_tRNA-Tyr-GTA-6-1	tRNA	1	3	0	0	0	1	0	4	0	1	0	0	0	2	0	0	0	0
Homo_sapiens_tRNA-Tyr-GTA-7-1	tRNA	13	23	5	0	1	0	13	3	2	13	15	9	1	2	2	14	3	3
Homo_sapiens_tRNA-Tyr-GTA-8-1	tRNA	4	1	2	1	1	0	0	0	0	2	1	0	1	2	0	1	0	2
Homo_sapiens_tRNA-Tyr-GTA-9-1	tRNA	0	0	0	0	0	0	0	0	0	0	0	0	0	0	1	0	0	1
Homo_sapiens_tRNA-Val-AAC-1-1	tRNA	0	0	0	0	0	0	0	0	0	0	0	0	0	0	0	0	0	0
Homo_sapiens_tRNA-Val-AAC-1-2	tRNA	0	0	0	0	0	0	0	0	0	0	0	0	0	0	0	0	0	0
Homo_sapiens_tRNA-Val-AAC-1-3	tRNA	0	0	0	0	0	0	0	0	0	0	0	0	0	0	0	0	0	0
Homo_sapiens_tRNA-Val-AAC-1-4	tRNA	0	0	0	0	0	0	0	0	0	0	0	0	0	0	0	0	0	0
Homo_sapiens_tRNA-Val-AAC-1-5	tRNA	0	0	0	0	0	0	0	0	0	0	0	0	0	0	0	0	0	0
Homo_sapiens_tRNA-Val-AAC-2-1	tRNA	95	72	50	687	1983	1275	81	49	25	90	62	67	656	3079	973	137	32	114
Homo_sapiens_tRNA-Val-AAC-3-1	tRNA	5	1	6	0	0	0	1	0	1	8	6	0	0	0	0	2	2	6
Homo_sapiens_tRNA-Val-AAC-4-1	tRNA	6	2	8	0	0	0	3	0	1	42	5	0	0	0	0	7	0	5
Homo_sapiens_tRNA-Val-AAC-5-1	tRNA	947	824	342	192	639	719	923	299	235	1351	896	466	181	721	480	1868	81	438
Homo_sapiens_tRNA-Val-AAC-6-1	tRNA	1	0	0	0	0	1	0	1	0	0	0	1	0	0	0	0	0	0
Homo_sapiens_tRNA-Val-CAC-1-1	tRNA	0	0	0	0	0	0	0	0	0	0	0	0	0	0	0	0	0	0
Homo_sapiens_tRNA-Val-CAC-1-2	tRNA	0	0	0	0	0	0	0	0	0	0	0	0	0	0	0	0	0	0
Homo_sapiens_tRNA-Val-CAC-1-3	tRNA	0	0	0	0	0	0	0	0	0	0	0	0	0	0	0	0	0	0
Homo_sapiens_tRNA-Val-CAC-1-4	tRNA	0	0	0	0	0	0	0	0	0	0	0	0	0	0	0	0	0	0
Homo_sapiens_tRNA-Val-CAC-1-5	tRNA	0	0	0	0	0	0	0	0	0	0	0	0	0	0	0	0	0	0
Homo_sapiens_tRNA-Val-CAC-1-6	tRNA	0	0	0	0	0	0	0	0	0	0	0	0	0	0	0	0	0	0
Homo_sapiens_tRNA-Val-CAC-2-1	tRNA	3	1	0	755	2549	155	3	0	1	0	0	5	534	7057	62	0	0	1
Homo_sapiens_tRNA-Val-CAC-3-1	tRNA	34	54	22	174	633	476	27	8	12	32	39	39	208	803	308	65	5	23
Homo_sapiens_tRNA-Val-CAC-4-1	tRNA	0	3	5	0	3	1	21	2	6	1	4	6	0	5	4	7	2	7
Homo_sapiens_tRNA-Val-CAC-5-1	tRNA	586	619	142	12	24	19	930	152	189	457	824	248	12	10	18	839	118	321
Homo_sapiens_tRNA-Val-CAC-6-1	tRNA	0	4	0	43	117	62	3	0	0	1	1	2	47	272	42	2	1	0
Homo_sapiens_tRNA-Val-TAC-1-1	tRNA	0	0	0	0	0	0	0	0	0	0	0	0	0	0	0	0	0	0
Homo_sapiens_tRNA-Val-TAC-1-2	tRNA	0	0	0	0	0	0	0	0	0	0	0	0	0	0	0	0	0	0
Homo_sapiens_tRNA-Val-TAC-2-1	tRNA	84	69	32	10	11	15	36	29	13	58	30	26	7	10	20	94	19	28
Homo_sapiens_tRNA-Val-TAC-3-1	tRNA	5	3	0	0	4	5	2	1	1	11	7	3	0	4	2	4	0	1
Homo_sapiens_tRNA-Val-TAC-4-1	tRNA	6	5	2	17	58	41	4	4	4	2	10	1	24	107	18	7	0	3
Homo_sapiens_tRNA-iMet-CAT-1-1	tRNA	0	0	0	0	1	0	0	0	0	0	0	0	0	0	0	0	0	0
Homo_sapiens_tRNA-iMet-CAT-1-2	tRNA	0	0	0	0	0	0	0	0	0	0	0	0	0	0	0	0	0	0
Homo_sapiens_tRNA-iMet-CAT-1-3	tRNA	0	0	0	0	0	0	0	0	0	0	0	0	0	0	0	0	0	0
Homo_sapiens_tRNA-iMet-CAT-1-4	tRNA	0	0	0	0	0	0	0	0	0	0	0	0	0	0	0	0	0	0
Homo_sapiens_tRNA-iMet-CAT-1-5	tRNA	0	0	0	0	0	0	0	0	0	0	0	0	0	0	0	0	0	0
Homo_sapiens_tRNA-iMet-CAT-1-6	tRNA	0	0	0	0	0	0	0	0	0	0	0	0	0	0	0	0	0	0
Homo_sapiens_tRNA-iMet-CAT-1-7	tRNA	0	0	0	0	0	0	0	0	0	0	0	0	0	0	0	0	0	0
Homo_sapiens_tRNA-iMet-CAT-1-8	tRNA	0	0	0	0	0	0	0	0	0	0	0	0	0	0	0	0	0	0
Homo_sapiens_tRNA-iMet-CAT-2-1	tRNA	100	80	38	16	18	17	55	46	9	80	62	45	12	26	17	55	3	28
14q(0)	snoRNA	0	0	0	0	0	0	0	0	0	0	0	0	0	0	0	0	0	0
14q(I-1)	snoRNA	0	0	0	0	0	0	0	0	0	0	0	0	0	0	0	0	0	0
14q(I-2)	snoRNA	0	0	0	0	0	0	0	0	0	0	0	0	0	0	0	0	0	0
14q(I-3)	snoRNA	0	0	0	0	0	0	0	0	0	0	0	0	0	0	0	0	0	0
14q(I-4)	snoRNA	0	0	0	1	0	0	0	0	0	0	0	0	0	0	0	0	0	0
14q(I-5)	snoRNA	0	0	1	0	0	0	0	0	0	0	0	0	0	0	0	0	0	0
14q(I-6)	snoRNA	0	0	0	0	0	0	0	0	0	0	0	0	0	0	0	0	0	0
14q(I-7)	snoRNA	0	0	0	2	0	0	0	0	0	0	0	0	1	0	0	0	0	0
14q(I-8)	snoRNA	1	0	0	0	0	0	0	0	0	0	0	0	0	0	0	0	0	0
14q(I-9)	snoRNA	0	0	0	1	0	0	0	0	0	0	0	0	0	0	0	0	0	0
14q(II-1)	snoRNA	0	0	1	0	0	0	0	0	0	0	0	0	0	0	1	0	0	0
14q(II-10)	snoRNA	0	0	0	0	0	0	0	0	0	0	0	0	0	0	0	0	0	0
14q(II-11)	snoRNA	0	0	0	0	0	0	0	0	0	0	0	0	0	0	0	0	0	0
14q(II-12)	snoRNA	0	0	0	0	0	0	0	0	0	0	0	0	1	0	0	0	0	0
14q(II-13)	snoRNA	0	0	0	0	0	0	0	0	0	0	0	0	0	0	0	0	0	0
14q(II-14)	snoRNA	0	0	0	2	0	0	0	0	0	0	0	0	0	0	0	0	0	0
14q(II-15)	snoRNA	0	0	0	0	0	0	0	0	0	0	0	1	0	0	0	0	0	0
14q(II-16)	snoRNA	0	0	0	0	0	0	0	0	0	0	0	0	0	0	0	0	0	0
14q(II-17)	snoRNA	0	0	0	3	1	0	0	0	0	2	0	0	0	0	0	1	0	0
14q(II-18)	snoRNA	0	0	0	0	0	0	0	0	0	0	0	0	0	0	0	0	0	0
14q(II-19)	snoRNA	0	0	0	0	0	0	0	0	0	0	0	0	0	0	0	0	0	0
14q(II-2)	snoRNA	0	0	0	0	0	0	0	0	0	0	0	0	0	0	0	0	0	0
14q(II-20)	snoRNA	0	1	0	1	0	0	0	0	0	0	0	0	0	0	0	0	0	1
14q(II-21)	snoRNA	0	0	0	1	2	0	0	0	0	0	0	0	0	0	0	0	0	0
14q(II-22)	snoRNA	0	0	0	6	5	7	0	0	0	0	0	0	6	1	2	0	0	0
14q(II-23)	snoRNA	0	0	0	1	0	1	0	0	0	0	0	0	0	0	0	0	0	0
14q(II-24)	snoRNA	0	0	0	0	0	0	0	0	0	0	0	0	0	0	0	0	0	0
14q(II-25)	snoRNA	0	0	0	0	0	0	0	0	0	0	0	0	0	0	0	0	0	0
14q(II-26)	snoRNA	0	0	0	2	1	0	0	0	0	0	0	0	0	0	0	0	0	0
14q(II-27)	snoRNA	0	0	0	0	0	0	0	0	0	1	0	0	0	0	0	0	0	0
14q(II-28)	snoRNA	0	0	0	2	3	0	0	0	0	0	0	0	0	0	0	0	0	0
14q(II-29)	snoRNA	0	0	0	0	0	0	0	0	0	0	0	0	0	0	0	1	0	0
14q(II-3)	snoRNA	0	0	0	0	0	0	0	0	0	0	0	0	0	0	0	0	0	0
14q(II-30)	snoRNA	0	0	0	0	0	0	0	0	0	0	0	0	0	0	0	0	0	0
14q(II-31)	snoRNA	0	0	0	0	0	0	0	0	0	0	0	0	0	1	0	0	0	0
14q(II-4)	snoRNA	1	8	0	0	0	0	1	1	0	0	0	0	0	0	1	1	0	0
14q(II-5)	snoRNA	0	0	0	0	0	0	0	0	2	0	0	0	0	0	0	0	0	0
14q(II-6)	snoRNA	0	0	0	0	0	0	0	0	0	0	0	0	0	0	0	0	0	0
14q(II-7)	snoRNA	0	0	0	0	0	1	0	0	0	0	0	0	0	0	0	0	0	0
14q(II-8)	snoRNA	0	0	0	0	0	0	0	0	0	0	0	0	0	0	0	0	0	0
14q(II-9)	snoRNA	0	0	0	3	0	2	0	0	0	0	0	0	0	0	3	0	0	0
HBI-43	snoRNA	3	18	17	1157	1316	2024	24	28	18	10	15	22	927	1581	875	48	3	29
HBII-108	snoRNA	19	7	6	1	1	1	13	4	23	16	6	16	0	0	1	10	2	9
HBII-108B	snoRNA	531	437	378	1858	1681	2681	491	487	416	486	364	354	707	2396	1286	395	176	321
HBII-115	snoRNA	3	20	4	4	1	7	13	8	3	7	49	9	2	7	2	24	8	7
HBII-13	snoRNA	1	2	1	120	171	130	0	1	0	0	1	1	62	197	56	0	3	3
HBII-135	snoRNA	5	5	11	111	112	1305	8	9	9	2	1	2	33	158	531	10	4	16
HBII-142	snoRNA	210	214	223	562	709	1296	268	249	149	167	213	237	416	700	568	294	131	255
HBII-166	snoRNA	1	7	3	84	130	181	11	3	4	0	10	7	18	133	92	28	3	30
HBII-180A	snoRNA	9	8	8	70	70	102	8	3	6	2	10	8	56	69	28	4	4	10
HBII-180B	snoRNA	1	0	1	10	19	33	0	0	0	1	0	0	12	13	14	0	0	0
HBII-180C	snoRNA	54	55	66	256	298	510	52	74	45	149	60	58	125	370	204	57	69	96
HBII-202	snoRNA	20	37	64	3087	4817	4798	78	51	53	48	77	41	790	5182	1884	87	45	88
HBII-210	snoRNA	44	48	114	1188	1485	1908	47	59	45	158	95	40	847	1746	963	102	154	154
HBII-234	snoRNA	12	54	35	116	75	124	38	32	24	26	13	20	67	62	54	30	80	40
HBII-239	snoRNA	129	468	296	281	404	464	596	608	415	167	442	529	225	425	228	788	349	940
HBII-240	snoRNA	3	1	0	60	44	113	0	0	0	2	5	1	36	78	53	0	0	1
HBII-251	snoRNA	28	54	23	4020	2826	7161	40	20	20	40	39	40	2432	2810	2731	38	8	28
HBII-276	snoRNA	32	22	15	84	120	137	20	33	39	21	33	24	49	146	66	21	10	35
HBII-289	snoRNA	23	308	91	137	99	242	411	518	154	31	397	139	75	147	59	419	293	400
HBII-295	snoRNA	505	630	835	551	605	993	804	599	464	623	632	547	414	769	553	973	207	876
HBII-296A	snoRNA	18	14	17	458	724	912	16	10	10	54	21	10	314	961	363	25	12	15
HBII-296B	snoRNA	8	10	3	128	227	260	5	15	3	32	10	4	70	228	95	13	11	9
HBII-316	snoRNA	25	22	10	149	161	304	25	11	5	12	14	15	84	149	138	27	0	11
HBII-336	snoRNA	135	249	103	1557	1357	3999	354	270	132	120	274	126	1316	1530	1441	312	124	174
HBII-419	snoRNA	4	4	0	540	443	1180	0	3	1	2	2	0	381	689	443	3	0	1
HBII-420	snoRNA	2500	1836	3154	910	859	2700	2247	3130	2080	2604	1883	2126	737	1085	1341	1934	1569	3560
HBII-429	snoRNA	57	100	99	1481	2047	2716	138	75	69	147	82	78	1148	2051	1194	203	59	263
HBII-436	snoRNA	0	7	0	33	43	35	13	8	1	0	6	1	35	38	12	12	0	17
HBII-437	snoRNA	0	1	0	0	0	0	0	0	0	0	0	0	0	0	0	0	0	0
HBII-438A	snoRNA	0	0	0	0	0	0	0	0	0	0	0	0	0	0	0	0	0	0
HBII-438B	snoRNA	0	0	0	0	0	0	0	0	0	0	0	0	0	0	0	0	0	0
HBII-52-1	snoRNA	0	0	0	0	0	0	0	0	0	0	0	0	0	0	0	0	0	0
HBII-52-10	snoRNA	0	0	0	0	0	0	0	0	0	0	0	0	0	0	0	0	0	0
HBII-52-11	snoRNA	0	0	0	0	0	0	0	0	0	0	0	0	0	0	0	0	0	0
HBII-52-12	snoRNA	0	0	0	0	0	0	0	0	0	0	0	0	0	0	0	0	0	0
HBII-52-13	snoRNA	0	0	0	0	0	0	0	0	0	0	0	0	0	0	0	0	0	0
HBII-52-14	snoRNA	0	0	0	0	0	0	0	0	0	0	0	0	0	0	0	0	0	0
HBII-52-15	snoRNA	0	0	0	0	0	0	0	0	0	0	0	0	0	0	0	0	0	0
HBII-52-16	snoRNA	0	0	0	0	0	0	0	0	0	0	0	0	0	1	0	0	0	0
HBII-52-17	snoRNA	0	0	0	0	0	0	0	0	0	0	0	0	0	0	0	0	0	0
HBII-52-18	snoRNA	0	0	0	0	0	0	0	0	0	0	0	0	0	0	0	0	0	0
HBII-52-19	snoRNA	0	0	0	0	0	0	0	0	0	0	0	0	0	0	0	0	0	0
HBII-52-2	snoRNA	0	0	0	0	0	0	0	0	0	0	0	0	0	0	0	0	0	0
HBII-52-20	snoRNA	0	0	0	0	0	0	0	0	0	0	0	0	0	0	0	0	0	0
HBII-52-21	snoRNA	0	0	0	0	0	0	0	0	0	0	0	0	0	0	0	0	0	0
HBII-52-22	snoRNA	0	0	0	0	0	0	0	0	0	0	0	0	0	0	0	0	0	0
HBII-52-23	snoRNA	0	0	0	0	0	0	0	0	0	0	0	0	0	0	0	0	0	0
HBII-52-25	snoRNA	0	0	0	0	0	0	0	0	0	0	0	0	0	0	0	0	0	0
HBII-52-26	snoRNA	0	0	0	0	0	0	0	0	0	0	0	0	0	0	0	0	0	0
HBII-52-29	snoRNA	0	0	0	0	0	0	0	0	0	0	0	0	0	0	0	0	0	0
HBII-52-3	snoRNA	0	0	0	0	0	0	0	0	0	0	0	0	0	0	0	0	0	0
HBII-52-30	snoRNA	0	0	0	0	0	0	0	0	0	0	0	0	0	0	0	0	0	0
HBII-52-31	snoRNA	0	0	0	0	0	0	0	0	0	0	0	0	0	0	0	0	0	0
HBII-52-32	snoRNA	0	0	0	0	0	0	0	0	0	0	0	0	1	0	0	0	0	0
HBII-52-33	snoRNA	0	0	0	0	0	0	0	0	0	0	0	0	0	0	0	0	0	0
HBII-52-34	snoRNA	0	0	0	0	0	0	0	0	0	0	0	0	0	0	0	0	0	0
HBII-52-35	snoRNA	0	0	0	0	0	0	0	0	0	0	0	0	0	0	0	0	0	0
HBII-52-36	snoRNA	0	0	0	0	0	0	0	0	0	0	0	0	0	0	0	0	0	0
HBII-52-37	snoRNA	0	0	0	0	0	0	0	0	0	0	0	0	0	0	0	0	0	0
HBII-52-38	snoRNA	0	0	0	0	0	0	0	0	0	0	0	0	0	0	0	1	0	0
HBII-52-39	snoRNA	0	0	0	0	0	0	0	0	0	0	0	0	0	0	0	0	0	0
HBII-52-4	snoRNA	0	0	0	0	0	0	0	0	0	0	0	0	0	0	0	0	0	0
HBII-52-40	snoRNA	0	0	0	0	0	0	0	0	0	0	0	0	0	0	0	0	0	0
HBII-52-41	snoRNA	0	0	0	0	0	0	0	0	0	0	0	0	0	0	0	0	0	0
HBII-52-42	snoRNA	0	0	0	0	0	0	0	0	0	0	0	0	0	0	0	0	0	0
HBII-52-43	snoRNA	0	0	0	0	0	0	0	0	0	0	0	0	0	0	0	0	0	0
HBII-52-44	snoRNA	0	0	0	0	0	0	0	1	0	0	0	0	0	0	0	0	0	0
HBII-52-48	snoRNA	0	0	5	0	1	0	0	0	1	1	0	0	0	0	0	1	0	0
HBII-52-5	snoRNA	0	0	0	0	0	0	0	0	0	0	0	0	0	0	0	0	0	0
HBII-52-6	snoRNA	0	0	0	0	0	0	0	0	0	0	0	0	0	0	0	0	0	0
HBII-52-7	snoRNA	0	0	0	0	0	0	0	0	0	0	0	0	0	0	0	0	0	0
HBII-52-8	snoRNA	0	0	0	0	0	0	0	0	0	0	0	0	0	0	0	0	0	0
HBII-52-9	snoRNA	0	0	0	0	0	0	0	0	0	0	0	0	0	0	0	0	0	0
HBII-55	snoRNA	727	502	88	4108	11331	17957	341	69	77	337	102	153	1149	11548	5999	412	35	97
HBII-82	snoRNA	4	5	4	13	20	17	9	12	1	3	10	3	7	34	8	6	0	2
HBII-82B	snoRNA	134	125	166	373	378	578	156	120	131	171	157	141	219	485	260	123	51	132
HBII-85-1	snoRNA	1	0	0	5	4	4	1	3	1	0	3	2	2	5	1	0	0	10
HBII-85-10	snoRNA	114	3	5	53	40	55	14	5	2	68	3	5	45	60	39	2	1	8
HBII-85-11	snoRNA	0	0	0	0	0	0	0	4	0	0	1	0	1	0	0	0	0	2
HBII-85-12	snoRNA	0	0	0	0	0	0	0	0	0	0	0	0	0	1	0	0	0	0
HBII-85-13	snoRNA	6	1	5	0	0	3	4	9	0	4	3	2	0	0	0	14	0	8
HBII-85-14	snoRNA	0	0	0	2	2	2	0	0	0	0	0	0	0	1	0	0	0	0
HBII-85-15	snoRNA	0	0	0	1	6	3	0	0	0	0	0	0	1	3	2	0	0	0
HBII-85-16	snoRNA	0	0	1	0	0	3	0	1	0	1	0	1	2	4	1	0	0	1
HBII-85-17	snoRNA	0	0	0	0	0	0	0	0	0	0	0	0	0	0	0	0	0	0
HBII-85-18	snoRNA	0	2	2	0	0	0	1	0	0	1	0	3	0	0	0	4	0	3
HBII-85-19	snoRNA	0	0	0	0	0	0	0	0	0	0	0	0	0	0	0	0	0	0
HBII-85-2	snoRNA	0	0	2	0	0	1	0	0	0	0	0	0	0	3	0	0	0	0
HBII-85-20	snoRNA	0	0	1	3	1	1	2	0	0	2	0	2	1	4	3	4	3	5
HBII-85-21	snoRNA	0	0	0	0	0	3	1	0	0	0	0	0	1	2	0	0	0	0
HBII-85-22	snoRNA	0	3	0	1	1	4	2	2	0	1	0	1	0	6	1	5	0	4
HBII-85-23	snoRNA	1	5	0	1	2	6	8	2	1	1	1	2	2	3	1	6	0	4
HBII-85-24	snoRNA	2	6	2	11	11	8	2	0	1	0	3	0	8	16	3	2	1	2
HBII-85-25	snoRNA	2	3	0	2	1	1	1	0	0	0	1	3	1	2	1	4	0	1
HBII-85-26	snoRNA	0	1	0	0	2	1	0	0	2	3	0	0	0	0	0	0	0	1
HBII-85-27	snoRNA	0	1	0	0	3	2	1	0	0	1	0	0	1	0	1	0	0	2
HBII-85-28	snoRNA	0	0	0	0	0	0	0	0	0	0	0	0	0	0	0	0	0	0
HBII-85-29	snoRNA	7	1	1	3	4	9	2	3	3	3	0	1	0	5	3	6	0	1
HBII-85-3	snoRNA	0	0	0	0	0	0	0	0	0	0	0	0	0	0	0	0	0	0
HBII-85-4	snoRNA	0	0	0	0	0	0	0	0	0	0	0	0	0	0	0	0	0	0
HBII-85-5	snoRNA	0	0	0	0	0	0	0	0	0	0	0	0	0	0	0	0	0	0
HBII-85-6	snoRNA	2	3	0	2	3	1	0	0	0	0	1	0	0	2	0	5	0	3
HBII-85-7	snoRNA	0	0	0	0	0	0	0	0	0	0	0	0	0	0	0	0	0	0
HBII-85-8	snoRNA	1	1	6	1	2	0	2	3	2	0	2	3	1	3	1	1	0	4
HBII-85-9	snoRNA	0	0	0	0	0	0	0	0	0	0	0	0	0	0	0	0	0	0
HBII-95	snoRNA	64	74	94	18	18	25	120	147	83	70	86	97	13	22	23	136	40	97
HBII-95B	snoRNA	3	0	2	114	93	238	2	2	0	3	2	0	86	136	133	1	4	1
HBII-99	snoRNA	24	16	41	1707	1620	2735	9	21	23	64	17	21	896	1903	1483	12	15	41
HBII-99B	snoRNA	95	84	166	761	715	1194	66	123	89	132	44	110	376	975	626	51	34	153
mgh18S-121	snoRNA	242	165	65	442	342	528	160	28	30	165	57	64	321	416	209	168	9	81
mgh28S-2409	snoRNA	15	23	7	468	453	755	21	22	16	24	13	22	245	582	361	43	20	22
mgh28S-2411	snoRNA	20	103	47	947	1206	1568	111	75	47	52	131	74	440	1374	732	142	72	129
mgU6-47	snoRNA	17	15	7	73	45	99	30	14	7	9	15	15	58	45	13	15	6	14
mgU6-53	snoRNA	4	5	2	46	65	107	3	6	1	5	2	3	43	107	50	3	6	18
mgU6-53B	snoRNA	7	15	12	4	11	10	13	9	8	3	12	7	2	14	11	28	10	38
mgU6-77	snoRNA	490	424	636	852	836	1865	789	1075	746	569	639	535	815	967	1072	482	291	702
SNORD119	snoRNA	466	807	702	1538	2217	2695	934	694	502	636	656	480	638	2535	1134	1042	484	813
SNORD121A	snoRNA	2	2	3	77	61	114	3	0	3	3	6	1	19	94	64	2	5	0
SNORD121B	snoRNA	0	0	2	74	69	147	3	1	1	2	4	0	44	95	71	4	0	2
SNORD123	snoRNA	0	0	0	0	8	1	0	0	0	0	0	0	0	15	0	1	0	1
SNORD124	snoRNA	1	4	3	18	25	38	2	4	1	9	9	1	10	27	15	8	0	8
SNORD125	snoRNA	86	95	97	76	161	125	99	94	117	98	82	85	43	165	60	71	57	97
SNORD126	snoRNA	1	0	0	52	45	91	0	0	2	2	0	0	27	49	26	2	0	2
SNORD127	snoRNA	12	19	7	22	32	57	24	16	16	6	7	16	16	41	30	27	6	24
snR38A	snoRNA	0	0	0	43	48	83	1	0	0	0	0	2	29	58	34	0	0	2
snR38B	snoRNA	3	6	2	1575	1441	2247	12	0	6	5	1	4	1157	1810	873	2	0	7
snR38C	snoRNA	88	123	133	245	175	310	174	103	83	121	129	99	202	178	176	108	50	171
snR39B	snoRNA	142	197	158	2923	4849	6558	258	275	104	305	138	95	1164	5664	2630	395	77	299
U101	snoRNA	29	34	52	849	738	1532	23	17	18	155	29	22	498	1041	612	36	18	44
U102	snoRNA	39	21	29	279	398	500	29	30	14	78	23	46	160	502	185	47	9	36
U103	snoRNA	0	0	0	0	0	0	0	0	0	0	0	0	0	0	1	0	0	0
U103B	snoRNA	0	0	0	0	0	0	0	0	0	0	0	0	0	0	0	0	0	0
U104	snoRNA	542	832	510	9226	11107	17959	793	792	484	737	530	564	7727	12497	7711	683	199	637
U105	snoRNA	29	153	95	178	242	214	124	125	78	32	93	77	109	276	82	125	68	111
U105B	snoRNA	21	9	22	353	446	703	18	25	20	52	8	20	236	528	393	31	6	38
U106	snoRNA	47	38	62	882	997	1485	53	44	27	100	29	32	388	1213	660	39	50	86
U13	snoRNA	13	26	13	65	82	171	66	50	48	17	37	26	49	119	74	43	25	46
U14A	snoRNA	14	60	14	63	78	147	57	28	15	13	51	24	62	75	87	34	8	19
U14B	snoRNA	10	15	1	59	151	251	9	4	10	6	13	1	32	191	117	7	0	11
U15A	snoRNA	37	19	11	517	568	1037	40	19	20	51	50	14	463	598	337	59	14	58
U15B	snoRNA	42	39	33	107	121	242	32	30	19	37	38	42	70	162	140	35	6	56
U16	snoRNA	10	61	80	37	39	84	33	56	54	19	46	82	54	54	39	54	16	40
U18A	snoRNA	15	10	23	1228	1225	1139	23	14	12	24	17	11	653	1606	642	18	9	25
U18B	snoRNA	8	8	4	496	571	1027	10	5	9	11	14	2	131	812	442	6	6	16
U18C	snoRNA	4	1	1	175	166	235	2	9	4	4	1	1	85	229	103	5	3	2
U20	snoRNA	33	25	23	138	101	141	44	52	9	39	25	23	80	159	57	32	16	39
U21	snoRNA	4	15	11	238	190	371	24	30	9	12	7	14	166	277	173	21	19	32
U22	snoRNA	84	75	55	283	299	472	76	79	50	75	54	62	241	370	263	53	51	96
U24	snoRNA	57	129	64	1049	1134	2121	119	44	33	104	75	52	449	1415	1129	208	18	77
U25	snoRNA	359	207	311	1717	1467	2490	263	254	234	357	195	209	1057	1789	1048	292	97	280
U26	snoRNA	300	544	468	2295	2622	4193	534	452	510	552	754	513	1474	3174	1788	842	222	1540
U27	snoRNA	480	474	416	779	808	1526	461	278	292	425	549	310	615	1069	690	449	169	520
U28	snoRNA	8	6	7	430	604	784	6	3	12	11	5	12	159	695	455	12	1	12
U29	snoRNA	829	654	853	5238	6074	10463	693	932	830	902	701	710	2721	7427	4748	564	472	1123
U3	snoRNA	4	1	4	1	0	0	1	3	2	8	8	6	1	0	0	3	10	5
U3-2	snoRNA	0	0	0	0	0	0	0	0	0	0	0	0	0	0	0	0	0	0
U3-2B	snoRNA	0	0	0	0	0	0	0	0	0	0	0	0	0	0	0	0	0	0
U3-3	snoRNA	4	3	7	0	1	1	1	2	1	2	5	3	0	0	0	2	0	2
U3-4	snoRNA	0	0	0	2	0	0	0	0	0	1	0	3	1	3	2	0	0	0
U30	snoRNA	1065	1295	1657	3879	3716	8475	1364	1554	2355	602	1053	1029	3022	4689	3320	1181	399	879
U31	snoRNA	344	351	272	6131	3089	6730	220	161	136	441	252	238	3712	3532	3436	268	46	299
U32A	snoRNA	4	8	2	374	790	1154	17	22	7	3	11	4	222	498	372	11	3	16
U32B	snoRNA	0	2	0	1	0	0	1	0	2	0	0	0	0	0	0	0	4	0
U33	snoRNA	879	2307	1157	218	193	425	2022	1804	1194	710	2170	1929	205	260	203	3034	876	2940
U34	snoRNA	15	38	17	218	210	384	41	12	11	19	32	6	113	280	204	36	4	27
U35A	snoRNA	1	5	4	37	62	126	11	7	4	15	5	5	21	69	55	5	6	15
U35B	snoRNA	1	1	3	37	46	71	6	1	1	1	6	5	24	51	33	6	0	4
U36A	snoRNA	30	39	50	103	127	252	44	24	31	59	30	49	25	178	108	24	6	58
U36B	snoRNA	5	5	3	294	350	621	2	4	4	9	1	4	80	479	186	8	12	15
U36C	snoRNA	0	0	5	39	54	65	6	2	1	4	3	1	12	59	25	2	0	3
U37	snoRNA	20	25	5	201	99	380	20	16	8	28	16	5	122	102	142	15	0	4
U38A	snoRNA	322	265	239	500	673	921	304	168	156	459	269	237	185	706	309	455	120	406
U38B	snoRNA	144	159	51	410	377	719	117	31	75	176	112	57	235	537	367	223	25	89
U41	snoRNA	10	11	0	67	49	104	0	17	7	4	3	3	54	69	71	7	5	14
U42A	snoRNA	11	1	2	388	409	1077	0	3	1	12	0	1	154	485	570	1	0	4
U42B	snoRNA	2	2	3	119	122	316	8	4	0	5	1	2	94	200	142	2	5	8
U43	snoRNA	382	483	295	1792	2394	3605	532	327	179	464	339	340	1246	2984	1995	696	94	900
U44	snoRNA	154	143	192	2816	2991	5448	165	189	88	303	175	153	1766	3649	2505	190	125	372
U45A	snoRNA	50	52	35	354	470	690	83	52	30	69	25	30	284	583	269	58	15	38
U45B	snoRNA	14	45	21	726	863	607	91	32	24	21	30	16	586	943	304	90	22	56
U45C	snoRNA	13	15	11	324	243	1077	18	12	10	29	11	6	220	204	334	18	7	17
U46	snoRNA	41	132	52	577	568	1115	186	78	76	61	78	67	463	703	549	208	47	190
U47	snoRNA	0	14	12	757	710	1157	1	4	6	4	5	1	256	977	586	7	5	9
U48	snoRNA	29	33	29	3940	5021	8440	33	44	17	51	15	29	3170	5414	3433	28	20	40
U49A	snoRNA	88	93	28	304	289	658	87	22	35	167	68	31	189	395	294	101	0	53
U49B	snoRNA	0	0	0	0	0	2	0	0	0	0	0	0	0	1	1	0	0	0
U50	snoRNA	177	493	219	1333	1245	2078	466	353	268	326	469	164	747	1847	856	393	167	503
U50B	snoRNA	51	55	66	655	990	1483	51	45	40	123	77	23	266	1097	521	75	67	127
U51	snoRNA	5	6	14	332	310	597	11	25	11	24	11	6	173	393	275	19	5	19
U52	snoRNA	7	9	1	309	422	605	15	14	6	17	17	6	149	655	258	21	4	21
U53	snoRNA	47	29	31	70	105	185	34	34	12	28	27	27	70	94	67	34	13	46
U54	snoRNA	1	9	10	130	169	255	13	4	8	3	5	8	124	200	134	2	2	4
U55	snoRNA	97	144	31	32	39	72	150	61	47	130	105	69	31	30	29	124	9	104
U56	snoRNA	7	13	8	127	89	226	28	21	10	18	11	6	93	155	133	17	6	4
U57	snoRNA	78	52	44	1676	2130	3409	82	72	45	96	66	51	1500	2379	1604	119	37	156
U58A	snoRNA	175	1245	438	629	482	848	1138	344	215	197	1036	214	411	661	406	2001	332	712
U58B	snoRNA	22	36	24	582	386	770	21	32	16	20	29	21	274	487	247	65	8	52
U58C	snoRNA	131	414	101	355	337	909	395	106	128	205	316	125	253	397	317	527	53	386
U59A	snoRNA	7	6	5	218	297	387	0	12	4	9	6	3	108	360	152	11	8	5
U59B	snoRNA	13	65	26	348	399	541	51	17	22	51	77	34	232	466	263	67	43	83
U60	snoRNA	172	251	74	166	121	275	188	51	53	245	121	96	105	184	119	180	19	94
U61	snoRNA	5	2	6	402	378	612	4	6	1	4	2	4	245	472	357	5	2	5
U62A	snoRNA	0	0	0	0	1	0	0	0	0	0	0	0	0	0	0	0	0	0
U62B	snoRNA	0	0	0	0	0	0	0	0	0	0	0	0	0	0	0	0	0	0
U63	snoRNA	8	9	5	140	185	236	8	11	12	13	5	4	97	201	121	25	0	12
U73a	snoRNA	4	6	6	62	49	86	11	4	5	8	2	6	37	75	33	23	0	45
U73b	snoRNA	0	0	0	0	0	0	0	0	0	0	0	0	0	0	0	0	0	0
U74	snoRNA	647	732	754	2456	3001	4084	791	813	501	766	757	488	1981	3196	1784	792	393	879
U75	snoRNA	9	7	6	1107	1234	1866	5	1	3	11	7	3	519	1437	911	6	11	13
U76	snoRNA	99	90	140	206	283	451	107	141	120	89	40	99	71	342	181	104	29	129
U77	snoRNA	8	3	1	302	165	548	0	0	0	6	2	1	192	226	278	0	0	0
U78	snoRNA	44	18	21	1881	1560	5278	35	11	8	34	8	12	1280	2144	2156	18	3	14
U79	snoRNA	3	18	4	28	37	83	4	0	2	11	12	0	19	61	37	5	1	5
U8	snoRNA	71	163	115	825	1818	1020	253	223	105	199	152	131	441	2501	586	473	91	364
U80	snoRNA	8	2	8	343	484	637	0	6	1	15	1	7	168	579	293	7	2	9
U81	snoRNA	172	154	124	9068	8945	10799	130	70	34	233	108	88	5482	11731	4565	198	58	155
U82	snoRNA	53	138	141	4792	5612	8109	257	245	99	226	126	95	2527	6781	3163	305	149	436
U83	snoRNA	8	4	5	313	1170	1535	15	2	3	13	7	31	171	704	516	18	4	16
U83A	snoRNA	26	40	46	109	126	288	62	59	25	42	39	40	65	175	130	106	6	98
U83B	snoRNA	121	171	81	554	381	738	223	161	109	89	151	120	180	427	341	287	43	282
U84	snoRNA	9	10	13	607	906	1059	11	5	7	11	15	9	440	950	435	11	2	18
U86	snoRNA	7	1	6	5	16	18	4	0	5	3	3	0	0	7	4	2	1	2
U94	snoRNA	27	86	52	17	20	30	116	154	45	22	102	46	25	46	23	143	133	109
U95	snoRNA	54	104	80	1706	3017	2594	123	119	75	57	91	49	1486	2991	1136	140	52	109
U96a	snoRNA	565	313	450	681	407	1021	303	383	439	385	317	494	317	417	318	285	134	501
U96b	snoRNA	5	6	1	1	0	0	0	1	1	0	2	5	0	0	1	5	0	3
U97	snoRNA	8	11	4	143	87	315	7	11	22	13	21	7	93	99	89	19	1	11
Z17B	snoRNA	6	30	6	115	140	203	19	6	3	7	14	6	89	157	97	38	5	8
ACA1	snoRNA	0	1	0	8	10	24	1	3	0	0	1	0	9	5	17	2	0	2
ACA10	snoRNA	0	4	0	12	5	7	3	4	3	0	8	2	8	3	7	1	3	3
ACA13	snoRNA	0	0	0	10	2	14	0	0	0	0	0	2	2	2	3	0	0	0
ACA14a	snoRNA	0	1	0	2	0	4	2	0	0	0	0	0	2	2	1	0	0	2
ACA14b	snoRNA	1	0	0	10	15	16	5	5	4	3	3	0	10	11	8	8	2	4
ACA15	snoRNA	3	0	0	0	0	0	0	0	0	1	0	3	0	2	1	0	0	0
ACA16	snoRNA	2	2	3	12	26	19	13	6	29	1	8	9	14	26	5	7	2	15
ACA17	snoRNA	4	3	2	12	15	25	12	0	7	8	9	1	10	26	8	17	0	11
ACA18	snoRNA	4	8	5	222	239	450	16	31	3	8	7	2	73	302	258	16	9	13
ACA19	snoRNA	12	19	8	21	7	35	37	4	8	9	29	15	9	13	11	39	4	17
ACA20	snoRNA	5	10	4	53	20	139	12	1	1	3	5	2	41	44	48	9	5	8
ACA21	snoRNA	0	2	0	6	2	8	2	0	3	0	0	1	2	1	3	1	0	3
ACA22	snoRNA	0	0	0	4	1	7	0	0	0	0	0	0	1	1	3	3	0	3
ACA23	snoRNA	4	3	2	10	2	13	6	3	9	0	3	3	9	6	6	8	5	12
ACA24	snoRNA	65	47	28	226	112	543	47	25	35	59	48	24	81	120	229	56	17	31
ACA25	snoRNA	2	4	1	144	8	96	2	1	2	0	4	0	65	24	50	3	1	9
ACA27	snoRNA	1	0	0	3	5	13	4	1	2	1	1	0	7	7	4	0	3	1
ACA28	snoRNA	3	15	4	85	14	116	7	1	3	3	6	2	31	8	34	8	0	5
ACA29	snoRNA	0	0	0	0	0	0	0	0	0	0	0	0	0	0	0	0	0	0
ACA2a	snoRNA	1	3	0	0	1	2	1	6	3	0	4	3	2	7	2	2	0	1
ACA2b	snoRNA	4	2	7	3	2	2	4	1	1	3	3	2	1	1	2	5	0	2
ACA3	snoRNA	40	79	64	32	28	95	139	110	93	59	54	40	26	30	28	233	63	337
ACA3-2	snoRNA	12	21	14	24	34	67	53	35	38	8	26	23	19	43	26	56	12	79
ACA30	snoRNA	0	0	1	4	0	8	0	0	0	0	3	0	0	0	3	0	0	1
ACA31	snoRNA	21	129	93	95	35	90	81	108	82	28	142	130	116	80	81	122	49	142
ACA32	snoRNA	7	4	6	4	1	4	1	1	0	2	2	4	1	5	3	8	0	6
ACA33	snoRNA	3	0	3	12	15	19	1	6	0	1	2	0	12	39	16	1	10	2
ACA34	snoRNA	3	8	7	12	10	61	10	3	5	8	8	4	15	45	11	10	1	7
ACA36	snoRNA	7	16	28	98	14	127	18	27	14	4	12	16	49	31	44	19	16	50
ACA36B	snoRNA	11	24	33	17	6	21	19	12	27	11	20	23	19	10	16	24	5	32
ACA37	snoRNA	1	9	1	3	4	10	1	1	5	7	7	0	3	9	2	4	0	3
ACA38	snoRNA	1	0	3	0	0	0	1	4	0	0	0	0	0	1	0	1	0	0
ACA39	snoRNA	0	0	0	2	0	2	1	0	0	0	0	0	0	0	0	0	0	0
ACA4	snoRNA	0	1	0	3	3	4	0	0	2	0	2	0	3	3	3	3	0	0
ACA40	snoRNA	2	3	0	3	4	6	3	2	0	0	2	3	2	4	3	0	0	3
ACA41	snoRNA	1	6	0	16	4	17	0	0	0	0	4	7	8	4	9	2	1	1
ACA42	snoRNA	2	6	5	585	153	565	5	5	4	5	3	7	251	194	343	3	6	6
ACA43	snoRNA	29	69	56	17	15	37	53	38	51	14	56	48	9	14	12	51	19	50
ACA44	snoRNA	14	31	17	45	24	64	35	43	32	18	29	20	37	20	31	40	24	50
ACA46	snoRNA	17	11	8	16	14	29	16	19	14	18	13	6	18	19	14	28	6	19
ACA48	snoRNA	7	20	6	106	100	193	16	4	4	7	7	1	82	101	90	30	4	12
ACA49	snoRNA	1	0	0	2	2	4	0	2	1	0	0	5	3	5	6	2	4	1
ACA5	snoRNA	1	8	1	0	1	1	1	2	1	4	4	5	0	0	1	10	3	0
ACA50	snoRNA	45	48	34	107	107	198	53	42	35	30	81	34	98	139	102	89	12	71
ACA51	snoRNA	4	8	1	16	28	39	23	5	2	1	7	1	7	25	22	7	0	3
ACA52	snoRNA	3	3	1	20	12	14	3	3	3	6	0	3	13	13	16	4	4	3
ACA53	snoRNA	0	6	3	13	24	44	5	6	2	3	10	3	13	31	25	8	1	6
ACA54	snoRNA	11	8	12	34	54	60	17	36	9	10	16	10	28	74	17	39	11	27
ACA55	snoRNA	1	4	0	0	2	2	2	0	7	0	1	0	2	3	3	2	5	7
ACA56	snoRNA	3	0	1	5	0	5	0	0	0	1	0	1	0	1	2	2	2	3
ACA58	snoRNA	3	6	1	7	8	10	3	2	1	3	10	3	4	8	4	4	1	4
ACA59	snoRNA	0	0	0	0	0	0	0	0	0	0	0	0	0	0	0	0	0	0
ACA59B	snoRNA	0	0	0	0	0	0	0	0	0	0	0	0	0	0	0	0	0	0
ACA5b	snoRNA	0	0	0	0	0	0	0	0	0	0	0	1	1	0	0	0	0	0
ACA5c	snoRNA	0	0	0	10	2	15	2	0	0	0	0	0	10	7	3	0	0	2
ACA6	snoRNA	1	16	4	4	0	5	10	2	4	4	11	2	1	6	2	6	6	6
ACA60	snoRNA	3	10	3	24	14	32	8	22	3	4	7	8	14	17	23	12	14	10
ACA61	snoRNA	15	17	11	41	44	121	32	16	15	8	9	15	36	101	35	18	13	14
ACA62	snoRNA	5	4	5	0	1	2	12	11	8	7	12	2	0	0	1	15	9	5
ACA63	snoRNA	5	16	2	5	3	6	12	12	7	4	15	2	2	1	6	15	7	14
ACA64	snoRNA	1	0	1	2	1	2	1	0	0	0	0	1	0	0	0	0	0	1
ACA65	snoRNA	0	0	0	0	0	1	0	0	0	1	0	2	0	1	0	0	0	0
ACA67	snoRNA	2	1	0	0	0	1	2	2	1	1	0	6	0	1	0	2	1	7
ACA67B	snoRNA	0	0	0	1	2	1	0	0	0	0	0	2	0	2	1	4	0	0
ACA7	snoRNA	3	2	3	68	86	71	4	0	0	5	3	4	39	102	19	6	0	10
ACA7B	snoRNA	2	1	9	69	88	142	5	6	2	12	3	3	40	114	36	2	3	6
ACA8	snoRNA	4	4	0	25	14	33	10	4	4	3	7	9	4	19	16	8	6	33
ACA9	snoRNA	1	2	2	38	28	88	4	4	1	2	1	2	36	28	30	5	0	1
E2	snoRNA	23	46	38	25	14	38	53	64	43	40	54	45	65	32	10	47	37	72
E3	snoRNA	139	121	80	57	51	116	74	61	52	138	78	67	42	51	53	88	13	107
HBI-115	snoRNA	0	0	0	0	0	1	0	0	0	0	0	0	0	2	0	3	3	1
HBI-36	snoRNA	0	0	0	0	0	0	0	0	0	0	0	0	0	0	0	0	0	0
HBI-6	snoRNA	0	2	0	13	13	24	1	4	2	2	0	1	15	19	15	1	1	2
HBI-61	snoRNA	115	223	72	223	734	560	222	50	59	199	334	33	91	775	247	272	61	105
SNORA11B	snoRNA	0	1	0	1	1	1	0	0	1	0	1	1	1	2	0	3	0	1
SNORA11C	snoRNA	0	0	0	0	0	0	0	0	0	0	0	0	0	0	0	0	0	0
SNORA11D	snoRNA	0	0	0	0	1	0	0	0	0	1	0	1	0	0	0	0	0	0
SNORA11E	snoRNA	0	0	0	0	0	0	0	0	0	0	0	0	0	0	0	0	0	0
SNORA36C	snoRNA	0	0	0	1	0	1	1	0	0	0	0	0	0	1	1	0	5	0
SNORA38B	snoRNA	0	0	1	0	0	0	2	0	0	0	1	1	0	1	0	3	4	8
SNORA84	snoRNA	4	15	6	0	3	4	5	13	5	5	5	6	2	2	1	11	3	7
U107	snoRNA	0	0	0	11	12	15	1	1	0	0	1	0	4	9	3	0	2	4
U108	snoRNA	1	1	0	0	1	3	1	0	0	2	5	4	2	3	0	6	2	9
U17a	snoRNA	16	19	14	94	124	250	12	12	12	23	18	2	45	104	93	30	8	6
U17b	snoRNA	9	14	8	20	33	129	36	6	16	6	34	9	19	25	53	45	9	10
U19	snoRNA	8	12	5	74	93	105	26	13	13	12	7	25	71	75	50	12	0	21
U19-2	snoRNA	9	12	20	29	31	51	10	16	12	17	7	13	18	35	23	6	29	31
U23	snoRNA	12	7	25	14	34	29	9	10	29	9	2	32	5	52	10	10	3	15
U64	snoRNA	23	32	24	37	59	95	53	44	39	9	42	47	23	107	44	42	30	53
U65	snoRNA	5	8	3	3204	375	3274	10	5	14	7	5	8	884	677	1225	17	4	19
U66	snoRNA	3	18	11	36	5	32	9	5	7	6	12	6	12	13	14	12	10	6
U67	snoRNA	3	2	2	28	15	49	6	3	8	3	2	16	18	24	22	6	0	2
U68	snoRNA	9	20	126	1	1	7	44	107	74	12	31	91	3	5	1	38	19	59
U69	snoRNA	3	0	0	201	275	574	2	0	0	0	0	1	72	241	301	2	0	0
U70	snoRNA	15	16	48	22	22	52	38	96	25	5	10	29	12	31	35	20	13	45
U70B	snoRNA	0	0	1	0	1	0	0	0	0	0	0	0	0	2	0	0	0	0
U70C	snoRNA	0	0	1	1	1	0	0	0	0	0	0	3	0	0	1	3	1	0
U70D	snoRNA	1	1	0	0	0	0	0	0	0	0	0	1	0	0	0	0	0	0
U70E	snoRNA	1	0	0	0	0	0	0	0	0	0	0	1	0	0	0	0	0	0
U70F	snoRNA	0	0	0	0	0	0	0	0	0	0	0	0	0	0	0	0	0	0
U70G	snoRNA	0	0	0	0	0	0	0	0	0	0	0	0	0	0	0	0	0	0
U71a	snoRNA	0	4	0	10	8	18	8	1	3	2	4	1	11	8	1	4	0	1
U71b	snoRNA	1	7	5	24	13	37	16	10	9	3	13	14	16	12	8	18	4	12
U71c	snoRNA	0	0	0	1	1	3	0	0	0	0	0	2	2	0	1	0	0	1
U71d	snoRNA	3	5	4	48	63	123	12	8	4	2	6	6	39	60	54	6	0	7
U72	snoRNA	0	3	10	3	4	8	2	6	2	0	3	11	4	5	4	10	0	7
U98b	snoRNA	0	0	0	0	0	0	0	0	0	0	0	0	0	0	0	0	0	0
U99	snoRNA	3	15	7	7	6	11	13	22	9	2	9	10	1	3	2	21	21	11
ACA11	snoRNA	1	1	7	2	2	2	4	4	3	5	6	0	0	1	1	5	1	10
ACA12	snoRNA	0	0	0	1	0	2	0	0	0	0	0	0	0	0	1	0	0	0
ACA26	snoRNA	4	6	5	37	28	56	8	5	6	10	7	6	4	47	16	12	5	30
ACA35	snoRNA	3	3	1	11	13	14	0	2	1	0	3	0	2	9	8	4	3	4
ACA45	snoRNA	1752	1708	1657	421	263	958	1626	847	724	1645	1164	1553	305	417	420	1555	342	1583
ACA47	snoRNA	4	15	9	12	33	36	7	6	3	4	16	16	16	32	20	13	4	10
ACA57	snoRNA	0	0	2	138	169	274	4	4	2	2	2	1	104	153	118	10	4	7
ACA66	snoRNA	0	0	0	0	1	2	3	0	0	0	1	0	0	1	1	0	0	1
ACA68	snoRNA	0	0	0	0	0	1	6	3	5	1	2	3	0	2	1	6	5	7
HBI-100	snoRNA	170	207	197	76	62	170	240	208	149	181	177	189	52	81	118	334	127	231
HBII-382	snoRNA	1	0	0	4	2	5	0	0	2	1	0	1	3	5	3	1	0	1
hTR	snoRNA	2	2	3	1	7	10	5	6	5	4	3	4	0	3	3	1	2	0
mgU12-22/U4-8	snoRNA	2	5	0	2	0	0	2	0	6	1	19	9	1	0	0	8	4	6
mgU2-19/30	snoRNA	38	61	23	325	617	1064	42	14	16	37	32	42	281	763	403	42	5	21
mgU2-25/61	snoRNA	6	17	10	1	5	2	11	8	13	5	17	28	1	1	0	13	12	14
U100	snoRNA	0	0	1	4	2	6	0	0	0	0	0	1	0	1	2	0	0	0
U109	snoRNA	3	16	0	1	2	3	5	7	0	6	14	1	3	2	2	17	2	3
U85	snoRNA	7	61	12	36	30	71	71	26	34	25	52	32	28	31	38	102	14	107
U87	snoRNA	20	32	27	440	461	641	23	22	23	26	20	10	341	556	285	32	15	45
U88	snoRNA	6	13	11	66	70	154	10	15	1	5	11	16	69	75	58	17	7	16
U89	snoRNA	43	76	26	32	28	55	69	39	60	46	39	16	15	29	25	51	40	43
U90	snoRNA	20	22	15	16	12	29	19	7	10	15	8	11	8	18	12	12	0	18
U91	snoRNA	0	0	0	0	0	0	0	0	0	0	0	0	0	0	0	0	0	0
U92	snoRNA	1	5	2	3	5	7	7	10	11	1	11	8	0	2	3	36	6	49
U93	snoRNA	20	50	62	157	189	288	59	32	32	67	89	47	119	212	137	125	69	227
Human_RNY1	Y_RNA	549	1299	665	4669	3970	8084	963	711	753	550	1567	2348	3954	4833	3158	1156	576	1408
Human_RNY3	Y_RNA	238	1086	690	756	1042	2095	761	1204	637	272	1347	2734	643	1138	800	1001	944	1218
Human_RNY4	Y_RNA	8048	11212	7037	48475	70845	55171	8181	8622	8068	8204	11777	23417	45813	88525	23421	10192	8225	15684
Human_RNY5	Y_RNA	4467	17343	6327	1962	1465	3350	24549	53275	9494	8154	15980	6032	1738	1774	888	31194	51782	12050
18S_rRNA	rRNA	32440	87029	47154	14647	22446	37859	105658	89703	62355	32231	72934	72323	12697	27581	19600	83069	48834	83201
28S_rRNA	rRNA	60813	203143	110286	41058	40444	102447	204397	233750	140063	81158	208604	254667	48814	52038	54065	225343	120597	264505
RNA5S17	rRNA	0	0	0	0	0	1	0	0	2	0	0	1	1	0	0	0	0	0
RNA5S16	rRNA	0	0	0	0	0	0	0	0	0	0	0	0	0	0	0	0	0	0
RNA5S15	rRNA	0	0	0	0	0	0	0	0	0	0	0	0	0	0	0	0	0	0
RNA5S14	rRNA	0	0	0	0	0	0	0	0	0	0	0	0	0	0	0	0	0	0
RNA5S13	rRNA	0	0	0	0	0	0	0	0	0	0	0	0	0	0	0	0	0	0
RNA5S12	rRNA	0	0	0	0	0	0	0	0	0	0	0	0	0	0	0	0	0	0
RNA5S11	rRNA	0	0	0	0	0	0	0	0	0	0	0	0	0	0	0	0	0	0
RNA5S10	rRNA	0	0	0	0	0	0	0	0	0	0	0	0	0	0	0	0	0	0
RNA5S9	rRNA	2	33	12	8	6	59	13	34	10	3	20	23	5	6	15	19	21	22
RNA5S8	rRNA	0	0	0	0	0	0	0	0	0	0	0	0	0	0	0	0	0	0
RNA5S7	rRNA	0	0	0	0	0	0	0	0	0	0	0	0	0	0	0	0	0	0
RNA5S6	rRNA	0	0	0	0	0	0	0	0	0	0	0	0	0	0	0	0	0	0
RNA5S5	rRNA	0	0	0	0	0	0	0	0	0	0	0	0	0	0	0	0	0	0
RNA5S4	rRNA	0	0	0	0	0	0	0	0	0	0	0	0	0	0	0	0	0	0
RNA5S3	rRNA	0	0	0	0	0	0	0	0	0	0	0	0	0	0	0	0	0	0
RNA5S2	rRNA	0	0	0	0	0	0	0	0	0	0	0	0	0	0	0	0	0	0
RNA5S1	rRNA	0	0	0	0	0	0	0	0	0	0	0	0	0	0	0	0	0	0
RNA5-8SN1	rRNA	0	0	1	1	1	0	0	0	0	0	0	0	0	2	1	0	1	0
RNA5-8SN5	rRNA	0	0	0	0	0	0	0	0	0	0	0	0	0	0	0	0	0	0
RNA5-8SN3	rRNA	0	0	0	0	0	0	0	0	0	0	0	0	0	0	0	0	0	0
RNA5-8SN2	rRNA	0	0	0	0	0	0	0	0	0	0	0	0	0	0	0	0	0	0
RNA5-8SN4	rRNA	9	47	16	5	5	7	44	41	51	4	22	29	5	8	6	28	17	28
5.8S_rRNA	rRNA	32	37	86	2	2	4	39	30	39	113	64	27	0	6	6	75	98	161

## Sheet: miRNA raw counts_allgenes_alls
		Med.6hr Donor #6	Med.6hr Donor #3	Med.6hr Donor #2	Med.6hr Donor #1	Med.6hr Donor #4	Med.6hr Donor #5	Med.24hr Donor #2	Med.24hr Donor #7	Med.24hr Donor #1	LPS.6hr Donor #6	LPS.6hr Donor #3	LPS.6hr Donor #2	LPS.6hr Donor #1	LPS.6hr Donor #4	LPS.6hr Donor #5	LPS.24hr Donor #2	LPS.24hr Donor #7	LPS.24hr Donor #1
GeneName	geneid	Med148-A-6h	Med1001-6h	Med1309-6h	Med1485-6h	lane8.Med1249-6h	lane8.Med1340-6h	Med1309-24h	Med1372-24h	Med1485-24h	LPS148-A-6h	LPS1001-6h	LPS1309-6h	LPS1485-6h	lane8.LPS1249-6h	lane8.LPS1340-6h	LPS1309-24h	LPS1372-24h	LPS1485-24h
hsa-let-7a-1	MI0000060	600	530	494	444	306	222	468	402	274	388	484	309	327	222	281	218	190	564
hsa-let-7a-2	MI0000061	27903	27114	28710	23286	48078	29479	27733	18406	12482	23169	25903	18650	18339	33538	38040	28551	7550	24990
hsa-let-7a-3	MI0000062	167693	126593	122637	85848	48888	21277	105403	41742	28706	126024	123935	63754	86138	25139	35758	119335	21280	97171
hsa-let-7b	MI0000063	2319	1869	3234	2783	1362	1285	3078	3103	2012	2049	1565	2800	2226	1204	1343	3556	1463	2673
hsa-let-7c	MI0000064	289	145	286	290	1728	1480	309	278	202	247	158	217	234	1460	1623	286	152	264
hsa-let-7d	MI0000065	3431	2658	3137	3255	830	665	3177	2704	1994	2937	2459	2524	2963	698	905	3734	1243	3742
hsa-let-7e	MI0000066	200	373	145	117	140	106	624	952	544	322	350	116	103	134	122	1359	1378	2245
hsa-let-7f-1	MI0000067	16439	11635	11686	8844	3876	1911	9462	4349	2617	11189	11943	6711	8322	2253	3099	6205	2186	9075
hsa-let-7f-2	MI0000068	1327	1297	1451	851	2069	913	1229	523	309	1098	1259	746	891	1102	1593	1553	273	944
hsa-let-7g	MI0000433	83236	71601	80010	56285	28962	14909	82348	41817	24133	67379	81532	47124	56184	18095	24911	117631	20609	76405
hsa-let-7i	MI0000434	28435	20416	19757	15158	5276	3277	18906	11356	7084	21500	24359	13602	14670	3972	5419	23391	5251	15792
hsa-mir-100	MI0000102	305	99	144	171	16	17	125	69	121	215	65	122	174	24	12	126	39	186
hsa-mir-101-1	MI0000103	145	145	85	32	648	303	93	18	13	176	203	40	32	247	617	118	1	31
hsa-mir-101-2	MI0000739	17082	15855	7986	2885	2737	1234	7616	1128	996	15251	21912	2928	2896	1092	2610	12391	250	4146
hsa-mir-103a-1	MI0000109	455	466	378	275	19767	14492	1277	361	943	647	443	396	395	13903	18468	3597	248	454
hsa-mir-103a-2	MI0000108	29	32	59	50	486	429	37	22	24	39	31	25	34	383	540	59	11	34
hsa-mir-103b-1	MI0007261	455	466	378	275	19767	14492	1277	361	943	647	443	396	395	13903	18468	3597	248	454
hsa-mir-103b-2	MI0007262	28	27	28	27	482	418	33	11	9	31	27	11	25	375	534	47	8	23
hsa-mir-105-1	MI0000111	0	1	0	0	4	2	0	0	0	0	0	0	0	3	4	0	0	0
hsa-mir-105-2	MI0000112	0	0	0	1	1	1	0	1	0	0	0	2	1	0	0	0	0	4
hsa-mir-106a	MI0000113	8	14	17	8	27	21	8	4	0	9	11	6	4	19	24	7	1	4
hsa-mir-106b	MI0000734	5108	4190	3764	2998	1336	955	4024	2899	1554	4680	3780	2869	2883	856	1522	4919	1590	3563
hsa-mir-107	MI0000114	89422	46342	45233	56533	239	141	41312	27942	29330	60145	45802	36244	43295	149	236	32691	8524	58289
hsa-mir-10a	MI0000266	5682	2821	3621	2115	693	367	2865	2291	1243	4018	3544	2535	1995	550	677	3630	938	2277
hsa-mir-10b	MI0000267	126	71	13	30	43	9	18	36	11	45	36	13	26	23	23	28	17	27
hsa-mir-1-1	MI0000651	5	4	16	8	0	1	12	22	8	4	4	32	7	1	1	16	12	8
hsa-mir-1178	MI0006271	3	1	2	0	1	0	1	2	0	0	0	7	1	1	0	1	0	1
hsa-mir-1179	MI0006272	4	0	0	1	0	1	2	0	0	1	4	0	1	2	1	1	0	1
hsa-mir-1180	MI0006273	2	0	6	5	2	2	2	0	1	1	0	1	0	1	3	2	0	0
hsa-mir-1181	MI0006274	9	7	24	16	1	3	23	11	22	18	3	16	31	0	5	52	17	34
hsa-mir-1182	MI0006275	1	2	1	4	2	2	2	0	1	1	0	1	0	2	3	0	0	2
hsa-mir-1183	MI0006276	0	1	1	1	2	0	2	0	0	3	2	1	2	1	2	3	3	1
hsa-mir-1184-1	MI0006277	0	0	0	0	0	0	0	0	0	0	0	0	0	0	0	0	0	0
hsa-mir-1184-2	MI0015971	0	0	0	0	0	0	0	0	0	0	0	0	0	0	0	0	0	0
hsa-mir-1184-3	MI0015972	0	0	0	0	0	0	0	0	0	0	0	0	0	0	0	0	0	0
hsa-mir-1185-1	MI0003844	7	11	1	7	0	2	0	1	1	6	4	1	3	0	1	1	0	4
hsa-mir-1185-2	MI0003821	1	0	0	0	0	0	0	0	0	1	1	0	1	0	1	0	0	0
hsa-mir-1193	MI0014205	0	0	0	0	0	0	1	0	0	0	0	0	0	0	0	0	0	0
hsa-mir-1197	MI0006656	4	2	0	3	1	1	0	2	0	1	1	1	2	0	1	0	0	1
hsa-mir-1199	MI0020340	0	17	10	7	3	9	7	7	7	13	3	8	6	4	5	6	4	13
hsa-mir-1-2	MI0000437	20	9	84	29	3	2	54	58	35	27	17	47	37	4	6	25	21	64
hsa-mir-1200	MI0006332	2	2	0	1	1	1	2	2	0	1	2	5	0	1	0	3	1	1
hsa-mir-1202	MI0006334	1	1	4	4	0	0	1	0	1	0	1	0	2	1	0	2	3	1
hsa-mir-1203	MI0006335	1	10	2	0	0	0	3	2	1	0	2	0	2	0	0	0	0	0
hsa-mir-1204	MI0006337	0	0	0	2	2	0	2	0	0	0	0	0	0	0	0	0	0	0
hsa-mir-1205	MI0006338	0	1	0	0	0	0	0	0	0	2	0	0	0	0	0	0	0	0
hsa-mir-1206	MI0006339	0	1	0	0	0	0	0	0	0	0	0	1	0	0	0	0	0	0
hsa-mir-1207	MI0006340	5	1	8	8	3	1	15	6	7	9	4	6	7	1	3	8	0	7
hsa-mir-1208	MI0006341	3	8	60	25	14	17	28	27	53	0	3	40	149	7	22	41	23	96
hsa-mir-122	MI0000442	4	12	12	11	6	2	6	0	10	2	3	8	10	2	5	3	5	3
hsa-mir-1224	MI0003764	3	2	19	8	1	3	6	15	2	6	1	10	26	1	2	19	5	14
hsa-mir-1225	MI0006311	3	2	1	3	1	0	4	5	3	2	1	2	1	2	1	2	0	1
hsa-mir-1226	MI0006313	5	12	4	6	2	1	7	13	13	11	8	7	10	6	3	8	7	6
hsa-mir-1227	MI0006316	3	8	8	8	0	0	5	11	1	8	1	5	4	1	0	2	0	13
hsa-mir-1228	MI0006318	3	3	4	2	1	1	5	0	2	1	2	2	6	1	1	2	0	7
hsa-mir-1229	MI0006319	1	0	2	2	0	0	1	2	4	0	8	4	3	1	0	2	0	0
hsa-mir-1231	MI0006321	0	0	0	0	0	1	0	1	0	0	0	0	0	0	0	2	0	0
hsa-mir-1233-1	MI0006323	0	0	0	0	0	0	0	0	0	0	0	0	0	0	0	0	0	0
hsa-mir-1233-2	MI0015973	0	0	0	0	0	0	0	0	0	0	0	0	0	0	0	0	0	0
hsa-mir-1234	MI0006324	0	0	2	0	0	1	4	2	1	0	0	0	2	0	1	1	0	0
hsa-mir-1236	MI0006326	1	15	11	4	0	3	11	8	14	7	4	8	8	0	4	10	4	2
hsa-mir-1237	MI0006327	26	48	143	87	2	3	130	217	119	26	22	65	172	5	1	165	173	370
hsa-mir-1238	MI0006328	12	12	12	5	0	1	21	17	12	8	24	9	11	1	1	12	19	8
hsa-mir-124-1	MI0000443	14	8	0	0	0	1	2	0	1	4	0	4	2	0	0	2	1	3
hsa-mir-124-2	MI0000444	2	0	1	0	0	1	2	0	0	3	0	1	0	0	3	2	0	0
hsa-mir-1243	MI0006373	0	0	2	0	0	0	1	0	0	0	0	0	0	0	0	0	0	0
hsa-mir-124-3	MI0000445	51	3	2	2	0	3	0	0	3	2	0	0	1	2	1	0	0	2
hsa-mir-1244-1	MI0006379	0	0	0	0	0	0	0	0	0	0	0	0	0	0	0	0	0	1
hsa-mir-1244-2	MI0015974	0	0	0	0	0	0	0	0	0	0	0	0	0	0	0	0	0	0
hsa-mir-1244-3	MI0015975	0	0	0	0	0	0	0	0	0	0	0	0	0	0	0	0	0	0
hsa-mir-1245a	MI0006380	0	1	2	0	0	0	7	0	0	0	0	0	0	0	2	0	0	1
hsa-mir-1245b	MI0017431	2	3	4	3	6	3	11	5	2	1	0	1	0	9	11	2	1	3
hsa-mir-1246	MI0006381	515	1017	8908	2415	99	201	11061	7730	5885	1163	931	6840	3819	288	229	14858	5373	11394
hsa-mir-1247	MI0006382	18	80	46	69	6	29	62	42	101	52	18	26	95	14	17	55	124	44
hsa-mir-1248	MI0006383	61	168	302	81	227	811	309	31	52	56	284	501	47	88	872	390	80	145
hsa-mir-1249	MI0006384	5	0	8	4	12	15	5	8	4	8	1	7	1	16	13	5	6	9
hsa-mir-1250	MI0006385	3	7	3	1	3	3	9	6	5	8	7	4	7	3	1	6	7	7
hsa-mir-1251	MI0006386	1	13	0	3	0	2	4	12	1	5	1	2	0	0	1	0	2	1
hsa-mir-1252	MI0006434	289	657	748	482	25	32	981	720	716	674	331	561	604	23	45	916	529	603
hsa-mir-1253	MI0006387	0	5	2	3	0	0	3	1	4	4	2	5	3	0	0	1	1	1
hsa-mir-1254-1	MI0006388	18	12	46	41	4	12	28	19	22	15	19	35	69	5	5	36	0	22
hsa-mir-1254-2	MI0016747	142	379	150	221	7	5	145	127	263	208	133	111	202	7	11	145	135	245
hsa-mir-1255a	MI0006389	82	32	26	77	3	9	29	46	17	46	22	17	46	3	9	27	12	49
hsa-mir-1255b-1	MI0006435	4	1	4	0	0	0	0	0	0	4	2	0	3	0	0	1	0	1
hsa-mir-1255b-2	MI0006436	4	4	2	0	6	2	3	6	1	1	4	0	0	1	1	0	0	0
hsa-mir-1256	MI0006390	2	2	1	0	2	2	0	0	1	2	0	2	0	1	1	0	0	2
hsa-mir-1257	MI0006391	7	3	5	3	0	2	2	1	1	7	3	0	0	5	3	9	2	5
hsa-mir-1258	MI0006392	0	1	0	0	0	0	0	2	0	0	0	0	0	0	0	0	0	0
hsa-mir-125a	MI0000469	6102	8812	2745	3224	341	292	9185	21975	13435	9510	10513	1979	2185	294	398	19884	22424	54657
hsa-mir-125b-1	MI0000446	6	5	11	4	2	2	7	3	2	10	16	9	4	0	6	6	4	9
hsa-mir-125b-2	MI0000470	112	105	85	90	23	19	67	78	50	82	68	46	80	27	26	75	84	74
hsa-mir-126	MI0000471	3211	4956	617	1102	757	515	346	632	252	3371	4398	266	1093	456	1257	421	227	882
hsa-mir-1260a	MI0006394	1	3	2	5	10	15	1	1	5	1	2	6	5	8	7	2	2	6
hsa-mir-1260b	MI0014197	197	155	173	297	13	36	181	375	140	181	82	93	255	31	25	218	123	221
hsa-mir-1261	MI0006396	6	11	7	8	0	0	12	2	1	19	3	5	11	0	0	20	0	2
hsa-mir-1262	MI0006397	12	10	9	19	5	5	22	5	6	14	8	13	15	2	2	16	6	14
hsa-mir-1263	MI0006398	0	0	0	0	0	1	0	0	0	0	0	0	0	0	0	0	0	0
hsa-mir-1264	MI0003758	0	0	1	0	0	0	0	0	1	0	1	0	2	0	0	0	0	0
hsa-mir-1265	MI0006401	0	0	0	1	0	0	4	0	0	0	0	0	0	0	0	0	0	0
hsa-mir-1266	MI0006403	4	3	4	1	1	2	5	0	3	3	2	3	0	2	4	1	2	5
hsa-mir-1267	MI0006404	2	0	1	1	0	0	0	2	0	0	1	1	1	0	0	0	0	4
hsa-mir-1268a	MI0006405	152	190	941	529	13	27	854	178	1353	456	145	738	1167	18	20	849	416	795
hsa-mir-1268b	MI0016748	29	61	126	87	7	12	124	123	85	64	22	101	75	2	8	99	46	70
hsa-mir-1269a	MI0006406	0	1	0	1	1	0	3	0	2	1	0	1	0	0	0	0	0	1
hsa-mir-1269b	MI0016888	9	7	5	2	1	1	10	0	2	4	8	5	2	1	0	2	0	4
hsa-mir-127	MI0000472	362	637	84	349	84	135	61	649	177	449	452	67	285	58	170	46	176	218
hsa-mir-1270-1	MI0006407	0	0	0	0	0	0	0	0	0	0	0	0	0	0	0	0	0	0
hsa-mir-1270-2	MI0015976	0	0	0	0	0	0	0	0	0	0	0	0	0	0	0	0	0	0
hsa-mir-1271	MI0003814	22	37	37	33	10	2	31	25	21	13	8	41	31	11	4	13	19	25
hsa-mir-1272	MI0006408	0	4	0	0	3	0	1	0	1	0	0	0	0	2	1	0	0	0
hsa-mir-1273a	MI0006409	243	254	247	251	181	276	406	238	194	181	235	246	238	70	387	298	160	284
hsa-mir-1273c	MI0014171	7	15	17	12	8	10	15	18	12	16	22	13	8	11	7	13	9	10
hsa-mir-1273d	MI0014254	114	101	62	49	24	37	90	52	48	69	101	59	53	18	21	55	30	66
hsa-mir-1273f	MI0018002	86	65	67	63	28	39	98	71	60	58	69	68	53	20	31	71	56	65
hsa-mir-1273g	MI0018003	102	122	95	86	38	49	145	97	114	95	78	71	95	24	68	123	36	114
hsa-mir-1273h	MI0025512	583	437	458	655	70	67	440	343	331	430	386	403	491	67	77	389	214	495
hsa-mir-1275	MI0006415	64	192	197	163	11	25	226	336	209	98	71	163	213	14	12	173	158	123
hsa-mir-1276	MI0006416	14	16	11	5	3	1	19	9	3	22	13	15	5	2	9	17	4	8
hsa-mir-1277	MI0006419	36	43	17	4	6	1	14	0	1	24	65	7	1	3	6	16	0	6
hsa-mir-1278	MI0006425	4	3	7	3	3	1	0	0	0	6	7	2	1	2	3	6	0	5
hsa-mir-1279	MI0006426	2	5	3	6	0	0	4	0	1	2	3	4	2	0	1	0	0	2
hsa-mir-1281	MI0006428	6	0	3	11	0	1	2	8	5	1	1	2	3	0	0	1	3	11
hsa-mir-128-1	MI0000447	2575	2347	1925	1833	381	260	1679	1222	873	2188	2075	1417	1637	248	342	1699	543	1987
hsa-mir-1282	MI0006429	0	1	3	2	0	1	0	1	1	0	0	0	0	1	0	0	0	0
hsa-mir-128-2	MI0000727	126	254	269	152	59	56	439	213	110	230	209	165	195	49	60	1189	111	297
hsa-mir-1283-1	MI0003832	0	0	0	0	0	1	5	0	0	0	0	1	0	0	1	0	0	0
hsa-mir-1283-2	MI0006430	5	2	4	1	1	0	3	10	1	4	3	1	2	1	1	7	2	1
hsa-mir-1284	MI0006431	22	11	4	7	4	5	6	0	9	17	13	4	7	7	6	4	2	3
hsa-mir-1285-1	MI0006346	401	477	372	424	140	133	266	211	271	475	338	302	326	97	112	258	99	310
hsa-mir-1285-2	MI0006347	92	104	65	83	76	49	83	49	47	126	58	79	80	45	76	106	24	71
hsa-mir-1286	MI0006348	0	0	0	0	2	0	5	0	1	2	1	0	0	1	0	0	1	1
hsa-mir-1287	MI0006349	310	383	238	293	82	78	227	238	271	357	197	175	285	69	78	137	54	241
hsa-mir-1288	MI0006432	1	2	5	1	0	2	2	2	0	2	2	1	0	0	1	1	0	1
hsa-mir-1289-1	MI0006350	0	0	2	1	2	0	2	0	0	0	0	3	1	0	0	0	0	3
hsa-mir-1289-2	MI0006351	2	1	4	0	0	2	0	1	2	2	0	1	2	1	0	1	0	1
hsa-mir-1290	MI0006352	0	3	1	3	1	1	6	1	1	1	0	2	1	2	0	0	0	3
hsa-mir-1291	MI0006353	1090	3442	9454	3837	21	21	3603	2314	2826	3317	1385	7021	19291	34	58	4660	1536	3034
hsa-mir-129-1	MI0000252	1	7	5	2	0	3	10	4	1	2	7	2	0	1	1	3	0	2
hsa-mir-1292	MI0006433	5	6	5	7	2	2	7	9	6	13	5	5	8	0	0	9	2	4
hsa-mir-129-2	MI0000473	3	0	6	2	0	0	4	3	0	2	6	4	2	0	1	1	0	2
hsa-mir-1293	MI0006355	0	0	2	0	0	0	0	0	0	0	3	0	3	0	0	0	1	0
hsa-mir-1294	MI0006356	4	7	10	3	2	0	13	8	1	6	7	5	11	2	2	10	0	6
hsa-mir-1295a	MI0006357	0	0	1	2	4	6	2	0	0	1	1	0	1	13	4	1	4	0
hsa-mir-1295b	MI0019146	0	4	3	2	4	6	2	0	1	2	1	0	3	13	4	1	4	0
hsa-mir-1296	MI0003780	153	70	83	111	22	23	52	75	50	85	67	66	59	17	20	20	8	68
hsa-mir-1297	MI0006358	0	0	1	0	5	1	0	0	2	0	0	0	0	1	3	0	0	0
hsa-mir-1298	MI0003938	39	6	33	19	5	3	17	1	4	34	9	18	8	4	4	22	0	5
hsa-mir-1299	MI0006359	252	207	234	192	4	12	171	150	107	111	126	144	174	5	14	69	65	147
hsa-mir-1301	MI0003815	336	222	175	258	40	48	177	206	175	223	157	208	180	41	55	134	64	235
hsa-mir-1302-1	MI0006362	0	0	2	0	0	0	0	0	0	0	1	0	0	1	0	0	0	1
hsa-mir-1302-10	MI0015979	0	0	0	0	0	0	0	0	0	0	0	0	0	0	0	0	0	0
hsa-mir-1302-11	MI0015980	0	0	0	0	0	0	0	0	0	0	0	0	0	0	0	0	0	0
hsa-mir-1302-2	MI0006363	0	0	0	0	0	0	0	0	0	0	0	0	0	0	0	0	0	0
hsa-mir-1302-3	MI0006364	0	0	1	0	1	0	0	0	0	0	0	0	0	0	0	0	0	0
hsa-mir-1302-4	MI0006365	2	0	0	0	1	3	2	0	0	1	0	0	0	0	0	0	0	0
hsa-mir-1302-5	MI0006366	0	1	0	0	0	0	1	0	0	0	0	0	0	0	0	0	0	0
hsa-mir-1302-6	MI0006367	0	0	1	0	0	0	0	0	0	2	0	0	0	0	0	0	0	2
hsa-mir-1302-7	MI0006368	0	0	1	0	0	1	0	0	0	0	0	0	0	0	0	0	0	0
hsa-mir-1302-8	MI0006369	0	0	0	0	0	1	0	0	0	0	1	0	0	0	0	0	0	0
hsa-mir-1302-9	MI0015978	0	0	0	0	0	0	0	0	0	0	0	0	0	0	0	0	0	0
hsa-mir-1303	MI0006370	102	159	82	79	50	33	158	164	143	94	95	62	61	44	38	81	75	99
hsa-mir-1304	MI0006371	540	354	256	411	55	59	194	227	163	428	286	295	374	37	56	95	106	291
hsa-mir-1305	MI0006372	0	1	0	0	0	1	1	0	1	0	0	0	0	0	0	0	0	0
hsa-mir-1306	MI0006443	73	65	70	86	11	14	49	73	80	92	62	60	81	7	11	53	44	78
hsa-mir-1307	MI0006444	5934	5013	5102	4358	499	316	4947	3241	3076	5696	6522	4386	3269	361	451	7389	1528	5534
hsa-mir-130a	MI0000448	937	853	613	542	485	549	556	460	247	788	869	384	460	393	827	993	228	546
hsa-mir-130b	MI0000748	4154	2404	2760	3242	823	768	2638	1911	1480	3576	2046	2313	3280	755	859	3931	1339	3325
hsa-mir-132	MI0000449	1095	18202	2369	3027	1570	2266	3220	2547	4557	1991	13890	1588	4334	2034	2148	1734	895	8967
hsa-mir-1321	MI0006652	0	0	2	0	1	0	1	0	0	1	0	1	0	0	1	0	0	0
hsa-mir-1322	MI0006653	0	0	0	0	2	0	0	0	0	0	0	0	0	0	0	0	0	0
hsa-mir-1323	MI0003786	2	0	0	1	0	0	1	0	1	1	0	0	1	1	0	3	0	0
hsa-mir-1324	MI0006657	2	0	1	2	0	0	9	1	1	0	2	4	1	0	0	4	0	0
hsa-mir-133a-1	MI0000450	60	35	11	31	6	3	12	31	27	57	19	6	35	3	4	12	7	32
hsa-mir-133a-2	MI0000451	1	0	0	0	3	0	0	0	0	9	1	2	0	0	0	0	3	0
hsa-mir-133b	MI0000822	2	4	2	3	3	0	4	0	4	0	2	1	3	0	0	2	1	2
hsa-mir-134	MI0000474	21	40	6	11	5	9	1	38	5	19	23	4	8	5	4	1	7	9
hsa-mir-1343	MI0017320	50	23	57	52	3	4	37	25	39	36	38	32	43	3	7	18	23	39
hsa-mir-135a-1	MI0000452	1	0	0	0	1	0	1	1	0	0	0	1	0	0	2	1	0	0
hsa-mir-135a-2	MI0000453	0	1	0	0	0	0	1	0	0	0	0	0	0	0	0	0	0	0
hsa-mir-135b	MI0000810	0	0	2	0	0	0	1	1	1	2	0	0	0	1	2	3	0	0
hsa-mir-136	MI0000475	43	86	5	17	13	9	7	6	2	63	63	9	14	11	32	10	4	5
hsa-mir-137	MI0000454	0	1	0	0	0	1	0	2	0	0	0	0	0	0	0	0	0	0
hsa-mir-138-1	MI0000476	2	0	7	4	3	2	6	9	3	1	6	9	1	3	3	0	1	2
hsa-mir-138-2	MI0000455	0	1	2	1	2	1	0	5	1	1	0	0	6	2	2	0	0	1
hsa-mir-139	MI0000261	32	36	28	28	5	16	15	45	16	34	41	13	26	10	6	28	7	56
hsa-mir-140	MI0000456	33609	21289	25943	23668	5501	4861	23041	17354	15843	27107	18610	20867	18566	4240	6154	21365	4864	25372
hsa-mir-141	MI0000457	19	24	15	2	10	7	16	0	5	14	28	6	2	3	11	8	1	4
hsa-mir-142	MI0000458	90758	82711	77620	36381	33396	20281	59996	20649	13284	76955	85665	36838	43184	15454	34908	101681	6734	39734
hsa-mir-143	MI0000459	5090	3308	2115	1501	979	425	1723	765	545	4721	3120	1144	1288	448	835	2032	280	1347
hsa-mir-144	MI0000460	24	11	5	7	28	5	5	15	3	22	13	5	1	17	11	11	7	8
hsa-mir-145	MI0000461	51	31	28	33	21	25	23	44	34	37	14	22	23	33	22	16	3	30
hsa-mir-1468	MI0003782	108	51	79	76	8	5	81	60	28	95	49	72	58	7	16	70	35	64
hsa-mir-1469	MI0007074	3	28	111	51	1	0	427	143	393	17	18	68	119	2	3	84	89	123
hsa-mir-146a	MI0000477	795	1047	1292	751	307	272	1025	1616	346	5315	12179	1441	2465	1116	1368	5649	2057	15077
hsa-mir-146b	MI0003129	2090	30307	4488	2486	2047	1191	12243	16829	5097	15814	23838	3465	4785	2095	2762	29082	3949	50183
hsa-mir-1470	MI0007075	0	0	0	0	7	9	0	1	0	0	0	0	0	0	12	0	0	0
hsa-mir-1471	MI0007076	0	0	0	0	1	0	1	0	0	0	0	1	0	0	0	1	0	0
hsa-mir-147a	MI0000262	0	0	0	0	0	1	0	2	0	0	0	0	0	0	0	0	0	0
hsa-mir-147b	MI0005544	30	341	63	1	13	6	180	42	7	429	1057	33	52	18	32	941	26	295
hsa-mir-148a	MI0000253	510	196	125	123	190	73	179	331	48	423	202	96	127	124	105	93	124	117
hsa-mir-148b	MI0000811	16552	10299	8987	10229	4627	2719	6814	7457	5275	11599	8714	6214	6529	2455	4078	4498	1883	10537
hsa-mir-149	MI0000478	62	26	35	52	11	4	66	64	27	31	19	35	50	5	4	20	24	46
hsa-mir-150	MI0000479	1253	2061	77471	45977	26344	46776	52144	117242	32363	953	1651	61024	43414	23380	45047	54014	79238	45074
hsa-mir-151a	MI0000809	11162	10584	4026	6447	2019	2839	3200	7602	3073	9823	8596	3144	4985	1651	3361	3713	2312	5471
hsa-mir-151b	MI0003772	2	1	2	7	4	5	7	9	1	6	7	3	9	0	6	4	5	8
hsa-mir-152	MI0000462	447	308	787	514	55	53	562	504	282	393	280	881	1459	39	70	650	162	915
hsa-mir-153-1	MI0000463	2	0	2	1	0	0	2	0	0	0	0	1	0	1	1	0	0	0
hsa-mir-153-2	MI0000464	0	4	2	2	2	0	1	4	1	5	1	1	1	1	1	2	0	0
hsa-mir-1537	MI0007258	7	6	8	3	2	3	5	0	0	6	4	4	1	2	1	5	0	2
hsa-mir-1538	MI0007259	17	22	19	13	2	4	18	9	21	15	7	6	26	4	3	26	11	17
hsa-mir-1539	MI0007260	0	0	0	0	0	0	0	0	1	0	0	1	0	0	0	0	1	0
hsa-mir-154	MI0000480	0	1	0	0	0	0	0	1	1	0	3	0	0	1	1	0	2	0
hsa-mir-155	MI0000681	4084	8979	13611	5587	1923	1323	15260	9405	4842	101945	78757	88710	51467	11091	16578	142486	33676	79059
hsa-mir-1587	MI0016905	4	2	3	6	0	0	2	4	3	0	5	2	2	1	0	3	1	5
hsa-mir-15a	MI0000069	12683	10999	8467	3899	2375	1298	8591	1860	1843	11952	10122	4209	4093	1118	2552	19119	813	5188
hsa-mir-15b	MI0000438	4884	4544	4736	3892	5604	4943	3269	2377	2957	4611	2995	3387	3051	3723	5119	2790	1055	4440
hsa-mir-16-1	MI0000070	14154	9968	5966	4315	16657	11559	4920	1677	1900	11716	7894	3766	3652	9719	17179	4309	406	4913
hsa-mir-16-2	MI0000115	2393	1596	1380	964	604	350	1188	547	388	2018	1658	871	911	353	513	1764	256	1266
hsa-mir-17	MI0000071	4877	2983	2253	1834	1430	873	1769	875	630	4177	2956	1620	1481	911	1389	2191	238	1852
hsa-mir-181a-1	MI0000289	54847	20884	38976	29341	67751	74393	42427	21177	19755	39259	24134	36021	20838	51720	96025	36217	7294	26694
hsa-mir-181a-2	MI0000269	17838	6779	13229	10781	3054	2965	12029	7819	6360	8397	5941	9804	7352	2204	3518	8707	2790	8248
hsa-mir-181b-1	MI0000270	6387	4062	8622	5425	1025	875	7531	4535	2673	5233	4098	6574	4401	799	1284	12055	2009	5922
hsa-mir-181b-2	MI0000683	17010	4098	9756	10587	2229	1958	9406	5712	4267	9124	4966	8448	5845	1762	2381	10280	3026	7174
hsa-mir-181c	MI0000271	7455	7085	5647	2763	1660	1211	6016	2925	2254	6981	7118	4101	2503	1371	1968	11366	1226	4717
hsa-mir-181d	MI0003139	469	420	319	197	126	70	276	255	106	415	621	222	156	126	142	866	108	582
hsa-mir-182	MI0000272	603	208	30	110	75	47	53	252	32	227	325	41	118	55	48	128	127	141
hsa-mir-1825	MI0008193	0	1	3	1	0	0	0	0	0	0	0	0	2	0	0	0	0	1
hsa-mir-1827	MI0008195	0	1	2	2	13	9	2	5	1	2	1	0	2	9	14	1	6	1
hsa-mir-183	MI0000273	31	4	3	4	11	5	3	14	4	5	8	3	8	12	9	6	11	13
hsa-mir-184	MI0000481	1	5	0	0	1	0	0	1	0	0	3	0	0	0	0	0	1	0
hsa-mir-185	MI0000482	1361	769	879	664	231	171	882	443	500	1112	631	547	521	121	219	883	46	590
hsa-mir-186	MI0000483	62761	36357	31453	28785	14238	9712	35198	18270	13324	49827	40522	25413	24349	8669	14694	37067	5333	31018
hsa-mir-187	MI0000274	8	5	8	14	1	2	9	4	15	149	162	9	27	1	11	454	171	977
hsa-mir-188	MI0000484	241	217	146	73	29	30	112	31	28	198	202	61	48	23	43	116	6	36
hsa-mir-18a	MI0000072	478	273	177	90	118	109	93	31	36	387	265	90	63	89	265	137	9	69
hsa-mir-18b	MI0001518	9	16	1	3	14	5	0	1	0	6	10	1	0	7	16	9	0	4
hsa-mir-1908	MI0008329	46	18	26	28	6	3	32	36	12	32	26	25	22	0	4	17	14	25
hsa-mir-1909	MI0008330	2	9	12	11	0	1	4	2	8	5	2	3	10	0	0	5	1	9
hsa-mir-190a	MI0000486	13	25	2	2	16	3	3	0	2	12	16	0	0	3	4	2	1	0
hsa-mir-190b	MI0005545	61	89	111	84	36	16	105	34	39	53	73	53	41	30	37	106	5	75
hsa-mir-191	MI0000465	308171	179015	196496	262625	49889	46620	154683	181797	177969	235348	163763	179946	189169	40711	53812	105527	60957	265840
hsa-mir-1910	MI0008331	44	20	10	15	1	7	8	16	9	54	28	11	14	3	4	5	13	10
hsa-mir-1911	MI0008332	3685	9038	8005	7935	52	125	6984	6466	9061	7870	2869	6613	7481	101	102	6475	3084	5095
hsa-mir-1912	MI0008333	3	0	0	0	0	0	0	2	0	0	0	1	0	0	0	0	0	0
hsa-mir-1913	MI0008334	7	5	6	7	2	1	2	8	2	4	4	2	18	2	3	6	0	3
hsa-mir-1914	MI0008335	2	4	6	2	0	1	2	0	1	7	1	1	6	2	2	6	0	3
hsa-mir-1915	MI0008336	3	4	10	3	1	1	3	10	7	5	2	4	18	0	1	11	6	12
hsa-mir-192	MI0000234	2086	2986	2767	1166	581	386	2558	1136	491	1838	3280	1494	1179	334	692	2941	430	2048
hsa-mir-193a	MI0000487	749	1455	506	438	339	166	535	876	395	1332	2392	671	615	321	459	1113	883	2685
hsa-mir-193b	MI0003137	1	23	42	27	35	18	44	181	16	5	15	38	22	39	28	59	53	33
hsa-mir-194-1	MI0000488	73	96	102	51	28	21	65	67	31	62	98	83	42	14	32	128	18	88
hsa-mir-194-2	MI0000732	13	27	22	11	2	3	29	11	14	14	41	26	23	7	9	24	8	33
hsa-mir-195	MI0000489	6	7	23	15	8	10	15	8	1	5	3	10	5	1	10	11	0	11
hsa-mir-196a-1	MI0000238	1	1	4	7	0	0	7	2	4	0	0	2	1	0	0	3	0	0
hsa-mir-196a-2	MI0000279	7	2	20	5	2	2	28	9	4	2	1	21	15	2	0	26	6	3
hsa-mir-196b	MI0001150	277	151	213	83	72	26	154	106	35	181	232	116	73	53	56	176	27	63
hsa-mir-197	MI0000239	137	99	338	237	125	127	312	379	306	166	61	444	154	144	114	331	129	319
hsa-mir-1972-1	MI0009982	4	7	14	9	0	0	12	4	5	4	3	15	8	2	0	13	2	16
hsa-mir-1972-2	MI0015977	0	13	0	4	3	2	11	3	4	3	6	2	5	6	4	1	1	10
hsa-mir-1973	MI0009983	0	0	0	0	0	0	0	0	0	0	0	0	0	0	0	0	0	0
hsa-mir-1976	MI0009986	19	17	11	23	0	1	20	17	8	18	19	13	15	0	1	7	10	18
hsa-mir-198	MI0000240	0	0	1	1	0	0	0	2	1	0	0	0	3	0	1	0	0	0
hsa-mir-199a-1	MI0000242	17	26	4	21	5	3	3	35	9	27	37	1	16	5	8	8	11	12
hsa-mir-199a-2	MI0000281	166	124	86	70	42	32	76	26	24	170	119	44	61	22	52	185	10	57
hsa-mir-199b	MI0000282	11676	5839	3378	3258	1075	631	2299	1046	969	8029	5217	1887	3200	529	1213	2656	273	2937
hsa-mir-19a	MI0000073	3822	2765	1273	509	317	159	1083	149	156	2681	3026	578	425	152	321	1337	33	615
hsa-mir-19b-1	MI0000074	12	29	9	11	47	26	7	1	0	11	36	4	2	21	63	17	2	10
hsa-mir-19b-2	MI0000075	390	316	183	121	367	192	148	52	31	299	361	107	61	169	365	196	11	107
hsa-mir-200a	MI0000737	81	89	107	24	44	22	119	21	9	53	78	61	29	29	59	253	14	30
hsa-mir-200b	MI0000342	203	141	119	107	39	31	70	64	56	165	156	122	88	28	46	108	62	170
hsa-mir-200c	MI0000650	1	1	4	3	1	3	3	0	2	1	3	4	3	1	0	4	5	2
hsa-mir-202	MI0003130	0	2	1	0	0	0	0	11	2	1	2	2	5	0	0	0	8	0
hsa-mir-203a	MI0000283	46	75	338	200	6	8	288	211	317	47	36	304	975	6	7	270	155	237
hsa-mir-203b	MI0017343	52	79	342	201	18	12	295	212	317	51	39	308	975	12	14	271	157	244
hsa-mir-204	MI0000284	6	17	6	5	1	0	6	7	3	13	9	4	13	2	1	7	7	9
hsa-mir-205	MI0000285	17	52	37	19	2	1	41	34	43	34	11	20	36	6	4	44	19	43
hsa-mir-2052	MI0010486	0	0	0	0	0	0	0	0	3	0	0	0	0	0	0	1	0	0
hsa-mir-2053	MI0010487	0	3	3	0	2	0	0	0	0	2	0	0	0	2	1	3	0	0
hsa-mir-2054	MI0010488	0	0	0	0	0	0	0	0	0	0	0	0	0	0	0	0	0	0
hsa-mir-206	MI0000490	2	1	0	2	0	0	2	0	1	0	1	0	1	0	0	0	0	0
hsa-mir-208a	MI0000251	0	0	0	0	0	0	0	0	0	0	0	0	0	0	0	0	0	0
hsa-mir-208b	MI0005570	6	5	12	13	13	13	9	0	6	30	4	14	13	10	17	6	0	3
hsa-mir-20a	MI0000076	4019	2371	1468	781	1815	827	994	209	196	3051	2412	793	545	873	1580	1042	73	806
hsa-mir-20b	MI0001519	118	56	72	37	55	37	61	32	9	72	69	58	34	44	57	45	5	39
hsa-mir-21	MI0000077	396859	652697	273148	135920	142936	57244	468978	88567	65835	298721	515596	125148	120103	64260	100910	439290	17872	227324
hsa-mir-210	MI0000286	94	74	92	63	18	19	93	69	47	56	128	46	53	17	27	1520	104	505
hsa-mir-211	MI0000287	1	4	4	1	2	0	5	0	3	2	2	1	4	2	1	3	0	1
hsa-mir-2110	MI0010629	153	90	160	115	22	13	102	110	78	105	72	129	99	18	20	99	34	111
hsa-mir-2113	MI0003939	1	0	0	2	0	0	2	1	0	0	0	2	1	0	1	0	0	0
hsa-mir-2114	MI0010633	0	2	2	1	0	1	0	0	0	0	0	5	1	0	2	0	0	1
hsa-mir-2115	MI0010634	111	187	811	548	163	144	495	798	515	96	271	1121	2577	144	157	545	830	902
hsa-mir-2116	MI0010635	38	16	7	12	10	6	23	26	22	33	16	12	13	3	3	11	16	13
hsa-mir-2117	MI0010636	1	0	1	1	0	1	4	6	1	2	0	0	0	1	1	0	1	0
hsa-mir-212	MI0000288	49	965	193	136	84	135	351	185	323	116	772	98	218	113	111	207	67	634
hsa-mir-214	MI0000290	12	13	5	1	3	4	5	4	10	4	6	1	9	4	3	5	7	4
hsa-mir-215	MI0000291	19	20	47	12	10	3	21	16	7	9	12	19	12	13	12	66	0	13
hsa-mir-216a	MI0000292	0	0	1	0	0	0	3	0	0	0	0	1	1	0	1	1	0	1
hsa-mir-216b	MI0005569	0	0	1	0	1	2	2	0	1	0	1	3	0	3	1	1	0	0
hsa-mir-217	MI0000293	0	0	0	0	0	0	2	0	0	0	0	0	0	0	0	0	0	0
hsa-mir-218-1	MI0000294	1	3	1	3	0	2	7	1	0	4	1	1	2	2	3	0	0	2
hsa-mir-218-2	MI0000295	3	8	0	0	0	0	11	3	0	5	1	0	4	0	0	6	0	0
hsa-mir-219a-1	MI0000296	28	11	74	57	7	1	51	66	42	23	21	90	175	3	3	55	56	88
hsa-mir-219a-2	MI0000740	26	28	15	18	135	262	22	6	7	14	10	18	13	197	510	7	3	10
hsa-mir-219b	MI0017299	26	28	15	18	134	262	22	6	7	14	10	18	13	197	510	7	3	10
hsa-mir-22	MI0000078	230656	340647	140186	118401	52078	35945	187697	136010	86825	213163	304723	86657	104729	31871	49880	216844	30112	214465
hsa-mir-221	MI0000298	10919	35927	9335	13543	6326	4737	10184	15735	11511	20874	21593	10885	11569	5095	6648	23523	2793	20443
hsa-mir-222	MI0000299	18305	108359	13317	68798	14025	11759	4318	26829	20994	54735	93814	33435	65690	10267	10696	5111	8303	33867
hsa-mir-223	MI0000300	42537	43411	30010	21535	19284	13699	20477	11051	10630	42963	38902	19799	20513	11323	21031	18880	3798	25782
hsa-mir-224	MI0000301	17	16	1	14	7	7	1	61	12	16	13	0	9	3	3	2	25	10
hsa-mir-2276	MI0011282	18	54	87	38	2	1	109	36	155	49	18	39	111	2	2	91	57	44
hsa-mir-2277	MI0011284	139	73	89	45	16	21	70	31	28	110	75	83	55	12	17	72	3	53
hsa-mir-2278	MI0011285	5	5	6	3	1	0	4	7	2	4	1	0	0	1	1	0	0	6
hsa-mir-2355	MI0015873	182	249	159	120	52	19	157	79	155	229	180	103	124	30	47	193	40	100
hsa-mir-2392	MI0016870	0	1	9	5	1	2	5	10	0	3	0	2	1	2	0	3	0	1
hsa-mir-23a	MI0000079	614	1152	1259	886	281	288	2838	991	595	1393	1041	1185	861	283	267	7250	523	1757
hsa-mir-23b	MI0000439	10079	7032	5923	5837	5810	4975	4603	2954	4255	8398	4388	4266	5060	4466	6453	2096	628	4076
hsa-mir-23c	MI0016010	5	1	3	1	14	13	0	1	2	1	4	0	2	8	10	1	0	1
hsa-mir-24-1	MI0000080	1986	3266	1737	1037	1381	1113	1652	1069	918	2345	2214	1023	952	842	1566	2517	104	2319
hsa-mir-24-2	MI0000081	867	816	353	289	766	514	336	214	173	880	820	230	304	397	529	459	60	520
hsa-mir-2467	MI0017432	124	51	19	14	17	15	17	3	11	75	63	23	14	11	34	36	1	11
hsa-mir-25	MI0000082	35075	24684	23061	24801	7161	4608	20880	19085	12951	29212	23078	17947	19545	5023	6863	24527	6710	24860
hsa-mir-2681	MI0012062	2	2	5	4	1	0	2	0	6	3	4	2	4	1	0	3	1	5
hsa-mir-2682	MI0012063	8	10	11	5	5	4	14	5	4	3	7	10	5	2	4	11	7	16
hsa-mir-26a-1	MI0000083	244209	169665	138374	128217	58109	36989	125197	74717	66232	185969	152978	93385	111401	36711	52224	104687	23492	137077
hsa-mir-26a-2	MI0000750	9539	7604	7378	5328	1582	1086	5661	3391	2544	6200	5865	4492	4291	986	1468	4933	962	4968
hsa-mir-26b	MI0000084	62876	43149	42678	26800	14130	6065	31365	7628	8785	49659	36336	20053	21576	5869	10669	32058	2000	27721
hsa-mir-27a	MI0000085	1027	1498	1281	776	811	680	579	400	194	1609	1166	1349	1105	586	765	1350	256	937
hsa-mir-27b	MI0000440	30841	55691	24033	11713	8066	4349	38433	10179	8818	56890	55489	15928	10457	3789	7344	58586	4112	29578
hsa-mir-28	MI0000086	58180	36875	39302	38932	8515	6211	34101	28643	24717	47454	34661	34230	33406	6966	8054	43510	9268	42560
hsa-mir-2861	MI0013006	2	4	7	3	0	0	2	6	0	6	1	1	6	0	1	2	0	3
hsa-mir-2909	MI0013083	1	2	0	0	2	0	0	0	3	0	0	0	0	0	2	1	0	0
hsa-mir-296	MI0000747	4	9	20	4	3	1	19	33	4	6	8	16	18	3	5	25	4	10
hsa-mir-297	MI0005775	1	0	2	0	1	1	0	0	0	1	0	1	0	0	1	1	0	0
hsa-mir-298	MI0005523	5	1	2	1	0	0	0	0	1	1	0	2	2	1	0	0	0	1
hsa-mir-299	MI0000744	0	2	1	0	1	2	0	7	0	1	0	0	2	1	3	0	0	2
hsa-mir-29a	MI0000087	39	107	90	34	140	121	102	55	28	55	144	61	44	95	169	123	10	55
hsa-mir-29b-1	MI0000105	59	141	227	73	97	60	62	33	16	279	238	277	170	60	122	143	27	98
hsa-mir-29b-2	MI0000107	46	37	98	37	161	105	81	32	38	42	42	38	46	101	253	133	8	63
hsa-mir-29c	MI0000735	6060	18374	8876	3465	2174	1596	9698	4252	2764	8288	17516	5587	4381	1403	2831	11004	1218	10576
hsa-mir-300	MI0005525	137	227	23	62	42	33	9	78	17	135	126	9	29	15	42	12	5	36
hsa-mir-301a	MI0000745	6496	4583	1622	961	1254	624	1301	252	238	4222	4530	663	779	540	1047	631	28	835
hsa-mir-301b	MI0005568	887	645	277	214	191	117	187	47	53	623	565	116	167	109	220	141	1	182
hsa-mir-302a	MI0000738	1	1	0	0	0	0	0	0	0	0	0	0	0	2	0	0	0	1
hsa-mir-302b	MI0000772	7	9	12	2	4	1	3	0	9	17	2	2	2	1	4	1	0	1
hsa-mir-302c	MI0000773	2	12	2	2	0	0	4	1	2	1	0	0	3	1	0	0	3	0
hsa-mir-302d	MI0000774	0	0	0	0	0	0	0	1	0	1	0	0	1	0	0	0	0	0
hsa-mir-302e	MI0006417	6	0	2	3	3	0	2	3	3	1	0	1	0	0	0	7	0	1
hsa-mir-302f	MI0006418	0	3	0	0	0	0	0	2	0	0	0	1	0	0	0	0	1	3
hsa-mir-3064	MI0017375	8	8	9	13	0	2	11	5	4	5	7	8	14	0	2	8	7	7
hsa-mir-3065	MI0014228	1155	987	479	403	188	154	471	372	299	1067	863	215	314	101	199	746	94	459
hsa-mir-3074	MI0014181	1983	3263	1736	1028	1373	1111	1649	1061	917	2337	2206	1023	948	841	1557	2516	100	2310
hsa-mir-30a	MI0000088	129586	60459	47758	64283	24821	17410	45773	42171	31222	86209	63484	48187	46901	16366	23637	37077	16344	70352
hsa-mir-30b	MI0000441	8861	6334	5017	3758	4856	2613	4160	1870	1752	7556	5445	3550	3923	2455	4018	4554	542	4906
hsa-mir-30c-1	MI0000736	38455	19236	14096	24965	926	872	13711	13567	9803	27651	22027	13489	20890	758	1153	11165	7322	24562
hsa-mir-30c-2	MI0000254	1207	606	395	684	1137	657	288	429	257	605	533	350	564	578	721	96	119	563
hsa-mir-30d	MI0000255	36916	28482	29054	25729	7226	6605	26481	17546	16829	27551	25250	24543	19503	6383	7352	19750	5594	28839
hsa-mir-30e	MI0000749	19458	14075	13660	7355	7834	4450	9487	2910	3803	14461	14582	6278	5616	4333	7311	7853	732	5770
hsa-mir-31	MI0000089	9	94	237	120	37	35	199	332	81	53	114	175	274	61	116	195	222	310
hsa-mir-3115	MI0014127	1	3	0	0	0	0	1	3	2	1	0	2	0	0	0	1	0	0
hsa-mir-3116-1	MI0014128	8	14	7	12	2	1	17	18	3	8	8	15	5	0	0	22	5	19
hsa-mir-3116-2	MI0014129	13	21	27	15	3	4	37	25	18	20	14	30	14	5	5	34	10	29
hsa-mir-3117	MI0014130	4	0	0	0	0	0	1	0	0	0	3	0	0	0	1	2	0	0
hsa-mir-3118-1	MI0014131	0	0	0	0	0	0	0	0	0	0	0	0	0	0	0	0	0	0
hsa-mir-3118-2	MI0014132	0	0	0	0	0	0	0	1	1	0	0	0	0	0	1	0	0	0
hsa-mir-3118-3	MI0014133	0	0	1	0	0	0	0	0	0	0	0	0	0	0	0	0	0	0
hsa-mir-3118-4	MI0014207	0	0	0	0	0	0	0	0	0	0	0	0	0	0	0	0	0	0
hsa-mir-3118-5	MI0014243	0	0	4	0	0	0	0	0	0	1	0	0	0	0	0	0	0	0
hsa-mir-3118-6	MI0015981	0	0	0	0	0	0	0	0	0	0	0	0	0	0	0	0	0	0
hsa-mir-3119-1	MI0014134	3	3	0	2	7	5	5	10	5	9	0	1	1	2	3	2	1	7
hsa-mir-3119-2	MI0014135	0	3	1	2	3	0	6	3	0	2	1	0	2	1	5	0	0	1
hsa-mir-3120	MI0014136	14	15	7	1	3	4	5	4	9	2	7	1	9	3	3	6	10	5
hsa-mir-3121	MI0014137	0	1	0	3	0	1	0	0	2	0	0	0	0	0	1	1	0	0
hsa-mir-3122	MI0014138	0	2	3	2	3	2	0	1	1	1	3	0	3	0	0	1	0	2
hsa-mir-3123	MI0014139	5	3	2	4	1	0	7	10	5	2	4	1	2	0	1	5	6	2
hsa-mir-3124	MI0014140	8	63	42	63	2	2	24	24	41	52	24	31	66	2	5	29	7	40
hsa-mir-3125	MI0014142	0	2	2	1	0	0	5	0	1	1	0	1	0	0	0	1	0	0
hsa-mir-3126	MI0014143	1	0	0	2	0	1	1	3	4	1	0	0	0	1	1	2	0	2
hsa-mir-3127	MI0014144	37	49	68	88	2	9	120	155	166	33	19	77	122	7	6	66	59	68
hsa-mir-3128	MI0014145	14	8	6	8	2	6	6	6	5	2	5	3	3	1	3	6	4	7
hsa-mir-3129	MI0014146	1	2	3	4	1	2	1	4	2	3	5	3	0	4	0	0	3	0
hsa-mir-3130-1	MI0014147	10	5	9	3	2	4	20	22	4	7	9	7	13	2	3	26	3	15
hsa-mir-3130-2	MI0014148	10	5	9	3	2	4	20	22	4	7	9	7	13	2	3	26	3	15
hsa-mir-3131	MI0014151	1	1	5	2	1	1	7	1	6	0	2	0	1	0	0	0	1	1
hsa-mir-3132	MI0014152	1	2	2	0	0	0	7	1	1	0	1	3	0	0	0	2	1	2
hsa-mir-3133	MI0014153	1	2	9	2	0	0	1	6	5	0	1	1	1	0	0	3	0	4
hsa-mir-3134	MI0014155	0	0	0	0	0	0	0	0	0	0	1	0	0	0	0	0	0	0
hsa-mir-3135a	MI0014156	14	7	4	9	0	2	7	3	7	2	4	5	14	0	2	4	9	11
hsa-mir-3135b	MI0016809	38	43	121	73	11	10	121	145	69	27	56	121	106	18	15	146	64	84
hsa-mir-3136	MI0014158	10	3	8	1	2	1	13	0	2	3	7	7	3	2	2	14	0	2
hsa-mir-3137	MI0014160	0	2	0	1	1	1	5	0	0	0	0	0	0	0	0	0	1	1
hsa-mir-3138	MI0014161	13	13	14	9	0	0	6	12	16	5	6	5	9	1	0	11	5	16
hsa-mir-3139	MI0014162	9	3	2	1	0	0	1	4	2	1	3	2	0	0	1	1	0	0
hsa-mir-3140	MI0014163	1	1	2	3	1	1	6	1	3	6	1	2	2	4	3	0	3	3
hsa-mir-3141	MI0014165	4	25	126	82	1	0	46	158	69	12	14	150	487	7	5	100	74	212
hsa-mir-3142	MI0014166	54	37	30	48	230	221	38	30	13	35	38	36	23	188	335	33	19	49
hsa-mir-3143	MI0014167	13	16	8	2	7	3	5	3	0	6	12	5	3	4	6	4	0	6
hsa-mir-3144	MI0014169	1	0	0	1	0	0	3	0	0	1	0	0	0	0	0	0	0	0
hsa-mir-3145	MI0014170	11	86	29	5	2	2	46	21	13	37	76	16	17	6	2	58	11	19
hsa-mir-3146	MI0014172	0	0	0	0	0	2	0	0	0	0	0	0	1	2	1	0	0	0
hsa-mir-3147	MI0014173	2	1	0	2	0	0	4	0	2	1	2	3	3	0	0	0	0	4
hsa-mir-3148	MI0014175	4	2	1	0	2	3	2	2	0	6	0	0	0	0	7	2	0	0
hsa-mir-3149	MI0014176	2	4	2	5	1	1	3	4	0	2	3	2	1	1	4	5	0	7
hsa-mir-3150a	MI0014177	130	160	151	243	46	62	117	249	300	179	119	78	105	25	36	99	39	138
hsa-mir-3150b	MI0016426	129	160	151	244	45	62	117	249	300	179	121	78	105	25	37	99	39	138
hsa-mir-3151	MI0014178	3	2	3	3	2	0	4	0	0	1	4	3	1	2	1	30	3	7
hsa-mir-3152	MI0014179	0	1	0	0	0	0	0	0	0	0	0	1	0	0	0	0	0	1
hsa-mir-3153	MI0014180	1	0	0	0	0	2	0	0	1	0	0	0	1	1	1	0	0	0
hsa-mir-3154	MI0014182	10	3	11	10	217	166	5	8	1	6	2	4	18	202	186	5	2	11
hsa-mir-3155a	MI0014183	19	22	5	13	4	7	14	13	6	19	28	10	17	0	6	25	9	19
hsa-mir-3155b	MI0016839	16	4	10	11	4	2	8	13	9	12	8	5	13	3	4	17	11	10
hsa-mir-3156-1	MI0014184	1	0	0	0	0	0	0	0	0	1	1	0	2	0	0	0	0	1
hsa-mir-3156-2	MI0014230	1	1	0	1	1	1	4	0	2	0	0	1	4	2	2	0	0	0
hsa-mir-3156-3	MI0014242	0	0	1	0	0	0	0	0	3	0	1	0	1	0	0	2	0	0
hsa-mir-3157	MI0014185	12	2	4	0	1	2	9	6	7	7	6	6	3	2	6	6	3	3
hsa-mir-3158-1	MI0014186	12	9	9	10	9	10	7	13	4	6	12	7	6	13	11	19	6	9
hsa-mir-3158-2	MI0014187	12	9	9	10	9	10	7	13	4	6	12	7	4	12	11	18	6	9
hsa-mir-3159	MI0014188	62	56	145	77	12	5	84	82	86	34	46	57	69	2	7	64	33	95
hsa-mir-3160-1	MI0014189	7	6	11	1	2	5	22	8	7	7	4	2	8	7	9	7	4	10
hsa-mir-3160-2	MI0014190	16	28	41	24	2	5	57	29	49	27	11	18	20	7	9	19	19	45
hsa-mir-3161	MI0014191	0	0	3	0	5	6	0	0	0	1	0	1	3	2	13	1	1	0
hsa-mir-3162	MI0014192	4	4	2	2	0	0	5	4	1	0	3	4	1	0	2	5	2	1
hsa-mir-3163	MI0014193	2	1	2	0	1	1	0	1	2	3	0	0	3	1	0	0	0	2
hsa-mir-3164	MI0014194	0	2	2	1	0	1	5	0	0	4	4	0	1	1	0	0	0	1
hsa-mir-3165	MI0014195	0	7	0	0	1	0	1	0	0	1	0	2	1	0	1	0	4	4
hsa-mir-3166	MI0014196	0	0	0	1	1	3	0	0	0	4	0	0	2	0	3	1	0	0
hsa-mir-3167	MI0014198	3	0	4	4	2	5	8	0	2	2	9	4	2	1	1	0	0	3
hsa-mir-3168	MI0014199	0	2	0	1	0	1	0	0	3	0	1	2	1	0	1	0	7	1
hsa-mir-3169	MI0014200	0	3	0	0	0	0	2	0	2	0	1	1	1	0	0	2	0	1
hsa-mir-3170	MI0014201	0	0	0	3	1	2	1	3	4	0	1	0	0	0	1	0	0	0
hsa-mir-3171	MI0014202	2	2	0	1	0	0	0	0	1	0	1	0	0	0	4	3	2	1
hsa-mir-3173	MI0014204	39	29	36	31	5	6	33	28	25	21	16	26	39	1	1	30	11	16
hsa-mir-3174	MI0014208	56	34	32	39	14	10	27	28	17	30	28	22	25	11	17	18	11	53
hsa-mir-3175	MI0014209	1	1	3	2	0	0	3	5	5	0	0	3	8	0	0	0	2	3
hsa-mir-3176	MI0014210	37	93	17	11	22	10	33	23	7	72	70	16	10	26	11	11	4	15
hsa-mir-3177	MI0014211	5	3	10	2	5	4	8	5	2	6	1	1	5	6	2	2	2	6
hsa-mir-3178	MI0014212	12	11	132	38	5	6	344	96	159	21	8	162	85	2	14	133	56	68
hsa-mir-3179-1	MI0014213	0	0	0	0	0	0	0	0	0	0	0	0	0	0	0	0	0	0
hsa-mir-3179-2	MI0014216	0	0	0	0	0	0	0	0	0	0	0	0	0	0	0	0	0	0
hsa-mir-3179-3	MI0014221	0	0	0	0	0	0	0	0	0	0	0	0	0	0	0	0	0	0
hsa-mir-3180-1	MI0014214	13	52	43	26	1	0	99	55	70	29	16	34	38	1	5	51	28	33
hsa-mir-3180-2	MI0014215	0	1	0	0	0	1	0	1	2	2	1	0	0	2	1	0	0	0
hsa-mir-3180-3	MI0014217	2	5	0	1	0	0	5	0	0	3	2	2	6	1	0	0	4	0
hsa-mir-3180-4	MI0016408	0	0	0	2	0	0	21	1	2	0	0	0	0	0	0	0	0	0
hsa-mir-3180-5	MI0016409	0	3	0	0	0	1	1	1	0	0	1	0	0	0	0	0	0	1
hsa-mir-3181	MI0014223	2	2	5	5	0	1	4	3	2	3	3	1	13	1	1	5	2	1
hsa-mir-3182	MI0014224	2	3	1	2	615	2073	3	0	1	2	0	1	5	417	5723	0	0	0
hsa-mir-3183	MI0014225	10	4	5	5	1	0	1	13	5	3	1	8	11	1	1	5	10	10
hsa-mir-3184	MI0014226	113971	59164	75215	99848	8161	8975	63544	74994	59953	70778	57875	75847	86187	7871	9572	57263	61564	95392
hsa-mir-3185	MI0014227	1	0	2	1	0	1	1	2	0	2	0	0	3	0	0	0	0	0
hsa-mir-3186	MI0014229	10	13	5	7	1	2	11	6	12	5	6	14	12	1	3	15	15	3
hsa-mir-3187	MI0014231	1	5	2	2	1	2	5	1	3	1	1	3	5	1	2	4	0	3
hsa-mir-3188	MI0014232	14	0	3	3	0	2	2	0	2	2	1	4	1	0	1	2	2	16
hsa-mir-3189	MI0014233	0	5	2	2	2	1	0	2	0	5	1	2	0	0	0	1	0	0
hsa-mir-3190	MI0014235	14	4	10	11	3	2	32	11	8	7	15	7	11	2	3	13	2	25
hsa-mir-3191	MI0014236	10	3	10	10	3	2	31	7	8	6	15	7	10	2	3	9	1	20
hsa-mir-3192	MI0014237	7	2	2	4	3	5	7	1	4	1	4	1	0	1	2	4	1	4
hsa-mir-3193	MI0014238	8	24	31	7	4	2	9	17	9	9	7	8	13	3	5	9	0	6
hsa-mir-3194	MI0014239	4	2	11	5	2	0	18	3	1	5	5	11	3	1	2	18	3	7
hsa-mir-3195	MI0014240	3	7	73	8	3	10	106	40	67	16	11	32	15	4	7	116	33	40
hsa-mir-3196	MI0014241	2	42	330	178	0	1	102	171	66	11	47	496	1102	13	3	99	172	196
hsa-mir-3197	MI0014245	5	0	2	0	0	0	0	2	4	3	4	4	0	0	0	0	5	0
hsa-mir-3198-1	MI0014246	7	2	10	1	0	0	8	5	1	6	6	14	4	6	1	3	3	5
hsa-mir-3198-2	MI0017335	1	4	6	2	1	0	8	7	8	7	2	8	6	1	1	5	3	9
hsa-mir-3199-1	MI0014247	6	7	4	2	3	3	3	6	0	4	6	0	1	1	2	0	0	1
hsa-mir-3199-2	MI0014248	4	7	2	0	2	3	0	1	0	1	3	1	0	3	2	0	3	2
hsa-mir-32	MI0000090	62	94	155	15	47	10	74	10	5	80	135	32	23	15	30	254	5	29
hsa-mir-3200	MI0014249	32	19	6	17	3	4	18	25	14	22	16	8	7	4	3	8	6	22
hsa-mir-3201	MI0014250	0	0	0	0	2	6	1	0	0	0	0	0	0	1	6	0	0	0
hsa-mir-3202-1	MI0014252	9	1	4	1	0	0	4	0	4	4	1	10	6	2	2	3	7	9
hsa-mir-3202-2	MI0014253	1	5	1	2	1	0	6	5	5	3	2	6	2	3	2	5	1	0
hsa-mir-320a	MI0000542	3711	2202	3651	4396	577	559	4064	4203	3685	2822	1651	3313	2568	569	447	2836	1735	3011
hsa-mir-320b-1	MI0003776	2872	2243	3400	3329	651	626	3652	3723	3247	2547	1585	2565	2115	681	497	2781	987	2524
hsa-mir-320b-2	MI0003839	3067	1966	3089	3473	471	448	3244	3999	3174	2776	1627	2473	1735	508	344	3072	1403	3447
hsa-mir-320c-1	MI0003778	29	23	40	41	14	13	31	59	22	21	13	37	44	15	8	24	10	27
hsa-mir-320c-2	MI0008191	1	1	0	1	0	0	2	0	2	0	1	0	1	1	2	0	0	0
hsa-mir-320d-1	MI0008190	3	2	1	0	0	0	0	2	0	1	0	0	3	0	0	0	1	0
hsa-mir-320d-2	MI0008192	0	0	0	0	3	1	0	0	1	0	1	0	0	4	2	0	0	0
hsa-mir-320e	MI0014234	1	0	2	0	0	0	1	0	0	0	0	0	0	0	0	0	0	0
hsa-mir-323a	MI0000807	9	12	2	9	2	1	5	15	1	7	5	4	12	0	2	4	4	2
hsa-mir-323b	MI0014206	1	2	1	5	2	1	0	2	0	0	0	0	0	1	4	0	1	1
hsa-mir-324	MI0000813	1017	949	924	495	116	249	1134	466	512	935	814	749	371	114	297	1714	214	835
hsa-mir-325	MI0000824	0	0	0	0	0	0	4	0	0	0	0	1	0	0	0	0	0	0
hsa-mir-326	MI0000808	1245	692	1289	1198	132	154	1806	1282	1963	1306	770	1150	1052	135	180	1178	277	1290
hsa-mir-328	MI0000804	10	13	8	15	7	8	38	20	11	7	8	17	12	13	2	65	23	10
hsa-mir-329-1	MI0001725	4	6	0	0	1	1	2	5	1	2	0	0	0	3	1	3	0	0
hsa-mir-329-2	MI0001726	2	0	2	3	0	0	0	2	0	0	2	0	0	0	0	0	0	0
hsa-mir-330	MI0000803	372	309	294	218	61	54	290	223	153	358	319	278	171	36	61	317	105	216
hsa-mir-331	MI0000812	949	602	1224	994	112	120	1249	1050	1145	919	467	1139	891	145	117	1101	143	1103
hsa-mir-335	MI0000816	477	245	167	126	307	170	127	57	46	374	230	94	101	122	320	130	9	131
hsa-mir-337	MI0000806	2	12	2	3	4	0	4	2	2	5	5	1	4	2	3	2	5	3
hsa-mir-338	MI0000814	1155	992	476	409	200	181	474	373	307	1067	864	216	315	101	237	749	96	460
hsa-mir-339	MI0000815	4162	3535	2983	2343	823	829	2716	1697	1666	3401	2634	2573	2182	674	1077	2222	502	2530
hsa-mir-33a	MI0000091	73	113	74	42	24	13	50	19	16	60	165	29	30	13	20	53	14	22
hsa-mir-33b	MI0003646	33	121	84	38	11	13	102	48	42	94	90	31	33	13	12	156	18	52
hsa-mir-340	MI0000802	32031	26562	13240	4506	6399	3380	13149	1416	1469	25335	23200	6277	4372	2787	5793	14926	329	4436
hsa-mir-342	MI0000805	2413	1423	5711	3717	1068	1535	5009	6785	4627	1878	859	4875	3184	950	1628	4583	3150	3940
hsa-mir-345	MI0000825	11303	5385	5094	5136	1615	990	5324	2491	2200	10275	6354	4492	4657	1216	1230	6765	907	4394
hsa-mir-346	MI0000826	0	2	0	1	2	2	0	0	2	0	1	2	1	1	1	0	3	3
hsa-mir-34a	MI0000268	13	46	27	6	3	0	235	34	46	26	25	3	13	3	2	27	12	14
hsa-mir-34b	MI0000742	2	4	5	9	2	1	5	4	4	6	2	7	7	2	1	6	0	3
hsa-mir-34c	MI0000743	53	44	36	25	17	14	17	4	3	42	30	17	12	12	13	15	0	17
hsa-mir-3529	MI0017351	14	14	10	14	4	8	22	6	7	9	10	11	9	4	13	24	6	11
hsa-mir-3591	MI0017383	4	12	12	11	5	2	6	0	10	2	3	8	10	1	5	3	5	3
hsa-mir-3605	MI0015995	168	99	61	191	20	20	75	236	81	110	130	75	167	20	15	108	164	254
hsa-mir-3606	MI0015996	2	0	0	3	1	0	0	0	2	2	0	1	1	2	0	0	0	0
hsa-mir-3607	MI0015997	928	1134	732	770	434	494	713	407	537	851	779	625	531	154	723	605	120	699
hsa-mir-3609	MI0015999	0	0	0	2	35	24	3	0	2	3	1	0	0	48	32	0	1	3
hsa-mir-361	MI0000760	1657	1295	1402	1072	604	612	1220	852	700	1350	1073	1156	923	490	704	1470	339	1208
hsa-mir-3610	MI0016000	2	11	8	4	1	0	1	3	3	1	1	2	1	1	0	2	2	3
hsa-mir-3611	MI0016001	6	5	7	0	7	1	4	0	0	5	2	0	4	2	2	2	0	0
hsa-mir-3612	MI0016002	1	7	5	2	0	2	13	1	7	1	1	3	11	0	0	0	6	4
hsa-mir-3613	MI0016003	312	414	422	243	202	117	245	126	108	273	282	214	148	109	188	216	24	246
hsa-mir-3614	MI0016004	230	1546	1081	356	89	104	944	802	256	506	855	518	473	83	136	719	185	425
hsa-mir-3615	MI0016005	5889	3165	3386	6251	338	298	3561	5728	3059	4549	4736	3742	5131	339	363	4495	5716	6780
hsa-mir-3616	MI0016006	2	0	0	0	0	1	3	0	1	0	0	0	0	1	1	1	0	2
hsa-mir-3617	MI0016007	3	0	1	0	0	1	0	0	0	0	0	0	1	0	1	0	0	3
hsa-mir-3618	MI0016008	3	1	0	2	1	0	1	3	2	0	0	0	0	0	0	2	2	0
hsa-mir-3619	MI0016009	1	0	6	1	3	2	5	4	0	0	1	0	0	1	2	3	6	4
hsa-mir-362	MI0000762	171	93	114	101	97	70	115	88	73	116	83	69	65	98	109	93	16	73
hsa-mir-3620	MI0016011	20	19	19	14	2	1	23	21	15	14	24	13	7	5	9	23	3	23
hsa-mir-3621	MI0016012	1	2	14	6	0	0	13	19	9	0	1	16	41	2	1	10	11	26
hsa-mir-3622a	MI0016013	4	4	9	11	4	3	11	7	10	6	7	5	1	5	1	5	2	7
hsa-mir-3622b	MI0016014	3	4	10	11	4	3	12	7	9	6	7	5	1	6	1	5	2	7
hsa-mir-363	MI0000764	2	2	13	3	25	16	9	11	1	1	4	8	5	16	8	7	1	3
hsa-mir-3646	MI0016046	1	0	0	0	0	1	2	0	0	1	0	3	0	0	0	0	0	0
hsa-mir-3648	MI0016048	2	37	27	18	1	2	18	12	14	7	16	20	22	2	0	19	19	19
hsa-mir-3649	MI0016049	0	0	0	0	0	0	0	0	0	0	0	0	1	0	0	0	0	0
hsa-mir-3650	MI0016050	1	0	0	0	0	0	2	0	0	0	2	0	0	0	2	0	0	1
hsa-mir-3651	MI0016051	7	5	7	6	1	2	5	11	6	5	6	5	6	4	0	11	1	8
hsa-mir-3652	MI0016052	3	3	4	5	0	1	6	0	1	1	0	5	4	0	0	0	3	3
hsa-mir-3653	MI0016053	131	134	149	147	104	160	125	113	168	112	147	114	119	71	200	99	72	144
hsa-mir-3654	MI0016054	1	2	0	1	1	2	2	0	1	0	0	3	1	2	0	2	0	0
hsa-mir-3655	MI0016055	0	5	5	1	0	2	2	1	5	3	1	0	4	0	0	0	0	1
hsa-mir-3656	MI0016056	1	0	19	3	0	0	16	19	5	2	3	13	42	3	0	18	13	29
hsa-mir-3657	MI0016057	0	2	0	0	0	0	0	1	0	0	0	0	0	0	1	0	0	0
hsa-mir-3658	MI0016058	109	260	185	113	3	8	241	120	100	167	93	134	181	12	9	236	27	86
hsa-mir-3659	MI0016060	0	0	0	0	0	1	0	0	0	0	0	0	0	0	1	0	0	1
hsa-mir-365a	MI0000767	2	2	6	1	0	2	4	3	2	2	4	0	0	1	2	1	4	0
hsa-mir-365b	MI0000769	20	63	24	18	13	11	22	70	27	46	81	49	128	39	30	87	139	184
hsa-mir-3660	MI0016061	0	0	0	3	0	1	0	0	1	2	1	0	0	1	0	0	0	0
hsa-mir-3661	MI0016062	48	16	14	29	3	6	17	25	14	37	19	14	19	3	0	12	10	31
hsa-mir-3662	MI0016063	0	1	1	0	0	0	3	1	0	0	0	0	0	1	1	0	0	0
hsa-mir-3663	MI0016064	938	719	761	864	239	148	734	824	494	1032	1031	917	660	395	146	1281	608	1261
hsa-mir-3664	MI0016065	0	0	0	0	0	0	3	8	0	0	1	2	0	0	0	4	0	0
hsa-mir-3665	MI0016066	151	341	2466	1330	7	11	1289	2030	1157	151	648	3958	6856	15	17	1935	2087	3761
hsa-mir-3666	MI0016067	0	3	0	0	0	0	0	0	0	0	0	0	1	0	0	0	0	0
hsa-mir-3667	MI0016068	3	6	20	5	4	2	32	5	3	6	1	11	4	3	8	38	0	9
hsa-mir-3668	MI0016069	0	0	0	1	1	2	1	0	0	1	0	0	0	0	0	0	0	0
hsa-mir-3669	MI0016070	0	0	0	0	1	0	0	0	0	0	0	0	0	0	0	0	0	0
hsa-mir-367	MI0000775	12	33	13	14	2	1	19	18	8	20	14	12	17	1	1	9	7	40
hsa-mir-3670-1	MI0016071	0	0	0	0	0	0	0	0	0	0	0	0	0	0	0	0	0	0
hsa-mir-3670-2	MI0019112	0	0	0	0	0	0	0	0	0	0	0	0	0	0	0	0	0	0
hsa-mir-3671	MI0016072	0	1	0	0	0	1	0	0	1	0	0	0	0	0	0	0	0	2
hsa-mir-3672	MI0016073	1	0	0	0	1	0	0	0	1	0	0	0	0	0	0	2	0	0
hsa-mir-3673	MI0016074	0	0	0	0	0	0	0	0	0	0	0	0	0	0	0	0	0	0
hsa-mir-3674	MI0016075	0	1	1	1	1	0	0	0	0	0	0	0	0	0	1	0	0	0
hsa-mir-3675	MI0016076	0	0	2	0	1	1	7	0	1	1	1	1	0	1	2	0	0	2
hsa-mir-3677	MI0016078	5	3	5	4	3	2	3	3	2	2	0	2	0	0	3	0	0	0
hsa-mir-3678	MI0016079	3	2	0	0	2	2	3	7	3	4	7	14	3	1	3	8	1	0
hsa-mir-3679	MI0016080	18	9	3	13	2	2	12	12	9	18	8	6	6	2	1	6	7	7
hsa-mir-3680-1	MI0016081	0	0	0	0	0	0	0	0	0	0	0	0	0	0	0	0	0	0
hsa-mir-3680-2	MI0019113	0	0	0	0	0	0	0	0	0	0	0	0	0	0	0	0	0	0
hsa-mir-3681	MI0016082	4	4	3	2	5	1	1	0	0	2	3	4	7	2	3	0	5	0
hsa-mir-3682	MI0016083	1	0	0	3	0	1	3	0	0	1	0	1	0	1	0	2	0	0
hsa-mir-3683	MI0016084	6	2	2	4	0	0	10	5	9	8	3	8	5	0	0	1	0	8
hsa-mir-3684	MI0016085	2	0	1	2	0	1	2	0	0	0	0	1	0	1	0	1	2	1
hsa-mir-3685	MI0016086	3	3	0	0	0	0	0	0	0	1	0	0	3	0	0	2	0	1
hsa-mir-3686	MI0016087	0	0	0	0	0	0	0	4	2	0	0	1	0	0	0	0	0	1
hsa-mir-3687	MI0016088	0	8	11	10	0	2	7	13	2	5	6	3	23	0	2	5	2	17
hsa-mir-3688-1	MI0016089	22	25	11	12	5	8	13	15	13	14	8	16	7	3	11	10	5	17
hsa-mir-3688-2	MI0017447	20	24	11	12	5	8	13	15	12	14	8	16	7	3	10	11	2	18
hsa-mir-3689a	MI0016090	2	2	0	2	0	2	5	0	1	1	2	6	1	0	3	2	2	1
hsa-mir-3689b	MI0016411	0	10	5	0	2	0	0	0	3	1	0	1	0	1	0	0	0	0
hsa-mir-3689c	MI0016832	0	0	0	0	0	0	1	0	0	0	0	0	0	0	0	0	0	0
hsa-mir-3689d-1	MI0016834	0	0	0	0	0	0	0	0	0	0	0	0	0	0	0	0	0	0
hsa-mir-3689d-2	MI0016835	0	0	0	0	0	0	2	0	0	0	0	0	1	0	0	0	0	1
hsa-mir-3689e	MI0016836	0	0	0	0	0	0	1	0	0	0	0	0	0	0	0	0	0	0
hsa-mir-3689f	MI0016837	0	1	0	0	0	0	0	0	0	1	1	0	0	1	0	0	0	1
hsa-mir-369	MI0000777	7	8	0	6	1	0	0	2	0	8	1	2	3	2	3	0	3	2
hsa-mir-3690-1	MI0016091	431	72	30	307	67	21	36	194	248	335	52	43	333	55	17	36	95	338
hsa-mir-3690-2	MI0023561	0	0	0	0	0	0	0	0	0	0	0	0	0	0	0	0	0	0
hsa-mir-3691	MI0016092	22	13	5	8	8	2	5	15	8	33	18	15	13	4	3	5	5	33
hsa-mir-3692	MI0016093	0	7	3	2	0	2	5	5	1	1	1	0	4	0	0	2	0	0
hsa-mir-370	MI0000778	3	47	80	30	3	2	59	43	45	15	12	44	101	1	4	60	33	71
hsa-mir-3713	MI0016134	1	1	0	4	0	1	2	3	0	2	1	1	1	1	0	0	0	4
hsa-mir-3714	MI0016135	0	0	1	0	0	0	0	0	0	0	0	0	0	0	0	0	0	0
hsa-mir-371a	MI0000779	533	222	246	301	42	39	184	138	172	368	199	190	266	38	44	166	47	274
hsa-mir-371b	MI0017393	602	259	308	339	49	53	255	164	187	447	228	228	342	43	55	233	63	322
hsa-mir-372	MI0000780	1	13	2	3	0	1	9	7	6	0	1	1	1	1	0	6	12	9
hsa-mir-373	MI0000781	0	2	1	0	0	0	1	0	1	2	3	0	0	0	0	0	0	1
hsa-mir-374a	MI0000782	1462	1300	539	186	403	139	364	49	50	1033	1341	221	191	126	275	479	26	203
hsa-mir-374b	MI0005566	621	476	311	232	198	137	229	143	105	538	340	191	175	151	228	299	35	222
hsa-mir-374c	MI0016684	621	476	311	232	198	137	229	143	105	538	340	191	175	151	228	299	35	222
hsa-mir-375	MI0000783	9	1	0	0	0	0	0	0	0	1	0	0	0	0	0	0	0	0
hsa-mir-376a-1	MI0000784	7	6	1	1	6	2	3	7	0	8	5	1	0	1	3	0	0	0
hsa-mir-376a-2	MI0003529	2	12	1	0	0	1	1	0	1	2	3	0	0	0	0	0	0	0
hsa-mir-376b	MI0002466	2	5	0	0	1	1	1	1	4	2	1	1	3	1	2	0	0	0
hsa-mir-376c	MI0000776	0	0	0	0	0	1	0	0	0	0	0	0	0	0	1	2	0	0
hsa-mir-377	MI0000785	7	2	0	0	5	0	0	14	2	4	6	0	5	2	1	3	1	5
hsa-mir-378a	MI0000786	373	264	342	318	370	218	395	246	298	294	181	291	273	285	274	244	74	251
hsa-mir-378b	MI0014154	0	0	4	0	57	21	11	5	2	1	0	7	3	42	42	4	3	2
hsa-mir-378c	MI0015825	84971	42488	56538	54936	12482	9205	56172	37128	35594	58797	30427	45545	46744	9194	11088	24015	7051	38183
hsa-mir-378d-1	MI0016749	0	0	4	2	0	3	1	0	1	0	1	2	3	2	2	0	0	4
hsa-mir-378d-2	MI0003840	254	145	196	180	501	334	192	175	133	210	138	211	133	277	369	78	23	159
hsa-mir-378e	MI0016750	2	2	2	0	0	0	7	0	1	0	5	1	2	2	3	2	0	7
hsa-mir-378f	MI0016756	0	5	1	3	19	31	1	1	0	5	1	0	0	39	24	2	5	0
hsa-mir-378g	MI0016761	18932	8722	11910	13442	3564	2518	11811	8136	7543	15350	8825	11259	10952	2673	3151	10655	3129	12146
hsa-mir-378h	MI0016808	18	7	14	13	6	5	12	9	10	10	11	3	11	0	5	6	2	9
hsa-mir-378i	MI0016902	12553	8356	11181	8546	2198	1351	17037	6370	5606	14332	7171	9885	7592	1643	1948	18361	2171	9856
hsa-mir-378j	MI0021273	15	11	18	13	64	42	26	17	11	13	10	10	16	60	44	15	2	11
hsa-mir-379	MI0000787	1	0	0	1	3	0	1	1	2	4	0	0	3	2	0	0	0	0
hsa-mir-380	MI0000788	0	0	0	0	0	0	1	0	0	0	0	0	0	0	0	0	0	1
hsa-mir-381	MI0000789	4	5	25	9	3	2	23	17	26	4	2	8	8	2	2	13	11	7
hsa-mir-382	MI0000790	1	13	4	22	1	5	1	23	5	10	7	0	7	3	2	2	4	4
hsa-mir-383	MI0000791	0	0	1	1	0	1	1	5	1	0	3	0	3	0	2	4	0	0
hsa-mir-384	MI0001145	0	0	0	1	0	0	0	0	0	0	0	0	1	0	0	0	0	0
hsa-mir-3907	MI0016410	3	4	5	3	5	5	7	7	3	5	3	1	8	5	4	6	0	2
hsa-mir-3908	MI0016412	0	3	1	0	0	0	2	0	0	0	0	0	0	0	0	1	0	0
hsa-mir-3909	MI0016413	387	309	169	244	65	55	144	258	108	286	360	131	255	46	52	139	145	409
hsa-mir-3910-1	MI0016414	2	0	0	0	2	0	3	0	0	1	0	1	0	3	0	1	1	0
hsa-mir-3910-2	MI0016431	1	4	2	2	2	1	3	0	4	2	0	3	2	2	1	3	0	0
hsa-mir-3911	MI0016415	1	1	8	4	0	3	5	1	3	1	2	3	3	0	0	5	2	1
hsa-mir-3912	MI0016416	36	19	26	5	5	6	17	0	5	26	22	9	4	6	7	18	1	3
hsa-mir-3913-1	MI0016417	8	1	3	4	5	2	3	2	2	7	10	1	3	1	0	3	0	4
hsa-mir-3913-2	MI0016418	8	1	3	4	5	2	3	2	2	7	10	1	3	1	0	3	0	4
hsa-mir-3914-1	MI0016419	1	0	4	1	0	0	0	0	3	2	0	0	4	1	1	2	0	0
hsa-mir-3914-2	MI0016421	2	1	0	4	2	2	5	4	0	3	0	0	4	4	5	2	0	0
hsa-mir-3915	MI0016420	0	0	0	0	0	1	0	0	0	2	0	0	1	0	1	0	0	0
hsa-mir-3916	MI0016422	36	8	47	23	1	3	17	15	11	25	14	26	15	2	3	20	12	15
hsa-mir-3917	MI0016423	6	26	165	43	0	2	169	95	168	24	14	76	77	3	6	85	70	48
hsa-mir-3918	MI0016424	4	0	0	1	0	0	3	6	0	2	1	6	4	0	0	3	0	0
hsa-mir-3919	MI0016425	1	0	0	0	0	0	0	0	1	1	1	0	4	0	0	1	1	0
hsa-mir-3920	MI0016427	0	0	0	0	0	1	0	0	0	0	0	0	2	0	0	0	0	0
hsa-mir-3921	MI0016428	1	2	1	0	0	0	4	2	3	0	3	1	1	0	1	0	0	0
hsa-mir-3922	MI0016429	40	90	79	48	12	15	101	57	31	95	51	84	70	11	15	112	27	47
hsa-mir-3923	MI0016430	0	1	0	2	1	1	2	0	0	0	0	0	0	1	0	0	1	0
hsa-mir-3924	MI0016432	0	0	0	0	0	0	0	0	0	0	0	0	0	0	0	0	0	1
hsa-mir-3925	MI0016433	8	11	70	5	1	0	14	3	15	10	7	22	8	0	5	19	9	5
hsa-mir-3926-1	MI0016434	0	4	0	4	0	3	3	2	1	4	0	3	1	0	0	4	0	3
hsa-mir-3926-2	MI0016437	0	5	0	3	0	2	4	1	0	1	1	1	2	0	1	4	0	0
hsa-mir-3927	MI0016435	0	0	2	1	0	0	0	1	0	0	0	0	0	1	0	0	0	0
hsa-mir-3928	MI0016438	8	7	4	5	1	2	2	4	10	5	1	8	0	2	1	3	1	4
hsa-mir-3929	MI0016439	51	77	118	58	29	39	274	72	44	36	56	101	44	19	35	180	14	89
hsa-mir-3934	MI0016590	4	9	20	8	2	4	11	16	15	3	2	12	9	5	2	9	21	9
hsa-mir-3935	MI0016591	1	0	0	0	1	0	1	0	0	0	0	0	0	0	1	1	0	0
hsa-mir-3936	MI0016592	0	1	1	0	0	1	2	0	0	0	0	0	2	0	0	0	0	0
hsa-mir-3937	MI0016593	1	1	1	1	0	0	1	1	3	0	0	0	1	3	0	0	2	0
hsa-mir-3938	MI0016594	4	4	0	2	0	2	1	0	0	0	3	2	0	2	3	2	0	1
hsa-mir-3939	MI0016596	9	8	7	14	1	1	10	8	12	12	10	19	14	2	2	7	0	9
hsa-mir-3940	MI0016597	5	14	96	90	2	0	41	43	40	12	8	87	367	2	3	30	33	72
hsa-mir-3941	MI0016598	3	0	2	0	0	1	2	0	2	0	0	3	0	0	0	1	0	1
hsa-mir-3942	MI0016599	3	8	3	4	1	1	4	0	3	8	3	1	1	0	1	2	0	0
hsa-mir-3943	MI0016600	0	2	2	1	1	0	2	1	0	0	0	2	0	0	1	1	0	1
hsa-mir-3944	MI0016601	38	52	142	72	37	47	115	177	113	40	31	69	68	40	60	121	81	105
hsa-mir-3945	MI0016602	0	0	1	1	1	0	1	0	1	0	1	0	1	2	0	1	0	1
hsa-mir-3960	MI0016964	118	207	1244	817	14	29	618	1302	567	144	409	1775	2926	28	41	1058	804	1795
hsa-mir-3972	MI0016990	0	0	1	0	1	0	0	0	2	0	0	0	0	0	0	3	0	0
hsa-mir-3973	MI0016991	0	0	0	2	1	4	0	1	0	1	1	0	0	8	0	0	1	0
hsa-mir-3974	MI0016992	0	0	0	0	0	0	0	0	0	0	0	0	0	0	2	0	0	0
hsa-mir-3975	MI0016993	0	0	0	0	0	1	0	0	0	0	0	0	0	0	0	0	0	0
hsa-mir-3976	MI0016994	0	0	0	0	0	0	0	0	2	0	0	0	0	0	0	0	0	0
hsa-mir-3977	MI0016995	0	0	1	0	0	0	0	0	0	0	0	0	0	0	0	0	0	0
hsa-mir-3978	MI0016996	0	0	3	1	0	0	1	0	1	2	3	0	3	0	0	1	0	2
hsa-mir-409	MI0001735	187	315	26	200	62	72	13	351	74	220	253	6	199	31	95	3	204	127
hsa-mir-410	MI0002465	138	197	18	70	59	56	12	93	44	123	101	3	55	27	63	10	23	40
hsa-mir-411	MI0003675	127	181	21	42	37	19	7	27	20	136	118	15	37	12	24	17	18	16
hsa-mir-412	MI0002464	0	1	0	0	0	4	0	0	0	1	0	1	3	1	2	0	0	2
hsa-mir-421	MI0003685	4017	2209	1849	1394	517	449	1848	715	623	3068	2171	1456	1389	376	582	2259	397	1787
hsa-mir-422a	MI0001444	71	91	71	59	14	17	109	70	56	57	41	64	60	8	14	46	33	83
hsa-mir-423	MI0001445	113978	59177	75215	99854	8241	9085	63543	74994	59957	70784	57877	75850	86187	7952	9653	57262	61564	95393
hsa-mir-424	MI0001446	1514	750	953	498	237	111	814	365	290	1368	625	527	484	105	228	1001	164	522
hsa-mir-425	MI0001448	14426	10871	12267	13473	2951	3675	10462	7687	8281	12928	9898	10360	10824	3274	4614	11596	2896	13764
hsa-mir-4251	MI0015861	0	0	0	0	0	0	0	0	0	0	0	0	0	0	0	1	0	0
hsa-mir-4252	MI0015864	3	2	2	2	8	6	5	1	1	1	1	2	0	3	5	0	0	0
hsa-mir-4253	MI0015860	1	0	0	0	0	0	3	1	1	0	0	1	1	0	0	0	0	0
hsa-mir-4254	MI0015862	0	0	1	1	0	0	5	2	2	0	2	1	0	0	0	0	0	0
hsa-mir-4255	MI0015863	0	2	0	0	0	2	4	0	0	0	2	0	1	1	0	0	0	0
hsa-mir-4256	MI0015855	0	1	0	0	0	0	1	0	0	0	0	0	0	0	0	0	0	0
hsa-mir-4257	MI0015856	0	2	0	2	42	33	1	0	0	1	2	2	1	12	24	4	0	2
hsa-mir-4258	MI0015857	1	1	6	8	0	0	7	1	9	3	2	4	3	1	0	4	1	6
hsa-mir-4259	MI0015858	0	1	2	3	2	0	0	6	4	3	0	2	2	1	0	0	0	2
hsa-mir-4260	MI0015859	2	2	1	0	0	0	2	3	1	1	0	0	2	0	1	4	0	2
hsa-mir-4261	MI0015868	0	0	0	1	0	0	1	0	0	0	1	0	0	2	1	0	0	3
hsa-mir-4262	MI0015872	1	0	0	0	0	0	0	1	0	0	0	0	0	0	0	0	0	0
hsa-mir-4263	MI0015876	0	0	0	0	0	0	2	0	0	0	0	0	1	0	1	0	2	0
hsa-mir-4264	MI0015877	0	0	0	0	0	0	2	2	0	0	0	0	0	0	0	0	0	0
hsa-mir-4265	MI0015869	2	5	7	3	0	1	10	3	2	4	3	5	9	0	1	4	2	0
hsa-mir-4266	MI0015870	0	3	3	0	0	0	0	1	1	0	0	0	0	0	0	0	0	1
hsa-mir-4267	MI0015871	0	0	1	0	2	4	0	2	0	2	0	5	0	2	1	1	0	2
hsa-mir-4268	MI0015874	2	0	0	0	0	0	0	3	0	2	1	1	4	0	0	0	0	3
hsa-mir-4269	MI0015875	8	4	9	3	2	0	3	3	4	1	7	2	4	1	0	10	0	2
hsa-mir-4270	MI0015878	0	2	2	0	0	0	7	1	0	0	1	0	1	0	0	0	1	0
hsa-mir-4271	MI0015879	0	3	11	5	0	1	9	11	14	1	0	17	19	0	1	10	1	4
hsa-mir-4272	MI0015880	0	0	1	0	0	0	0	0	0	0	0	0	0	0	0	0	0	0
hsa-mir-4273	MI0015881	0	1	0	0	0	0	0	0	0	0	0	0	0	0	0	1	0	0
hsa-mir-4274	MI0015884	0	2	0	3	1	1	8	3	4	1	0	0	1	0	0	2	0	3
hsa-mir-4275	MI0015883	0	0	2	4	0	0	0	2	0	0	0	1	0	0	0	0	1	0
hsa-mir-4276	MI0015882	0	5	2	3	0	0	1	2	3	5	2	2	0	2	0	2	0	4
hsa-mir-4277	MI0015886	1	0	1	0	0	0	2	0	1	0	1	0	1	1	2	2	0	3
hsa-mir-4278	MI0015888	0	0	0	1	1	0	0	0	0	0	0	0	0	0	0	0	0	0
hsa-mir-4279	MI0015887	10	14	69	41	2	2	32	46	48	3	23	158	157	31	7	39	32	29
hsa-mir-4280	MI0015889	2	0	0	0	0	0	9	0	0	0	0	0	0	0	0	0	0	0
hsa-mir-4281	MI0015885	1	4	9	7	0	0	3	6	1	5	4	5	2	1	0	8	4	4
hsa-mir-4282	MI0015890	0	0	0	3	0	0	0	0	0	0	0	0	0	0	0	0	0	0
hsa-mir-4283-1	MI0015892	0	0	0	0	0	0	2	2	0	1	0	0	0	0	0	0	0	0
hsa-mir-4283-2	MI0015982	0	1	1	0	0	0	0	0	0	0	0	1	0	0	0	0	0	0
hsa-mir-4284	MI0015893	82	215	140	179	440	411	185	258	111	51	510	367	137	410	663	525	409	446
hsa-mir-4285	MI0015891	0	1	0	0	0	0	0	0	0	1	1	0	0	0	0	0	0	0
hsa-mir-4286	MI0015894	1036	1240	1617	2385	182	211	1643	3272	1862	1367	1468	1344	1836	178	237	1538	1190	2005
hsa-mir-4287	MI0015895	1	3	0	0	0	0	4	0	0	0	0	0	1	0	1	0	2	0
hsa-mir-4288	MI0015896	0	0	2	0	1	1	2	1	0	0	0	0	0	1	1	0	0	0
hsa-mir-4289	MI0015898	10	11	8	10	7	3	9	2	2	15	4	7	9	6	5	12	1	10
hsa-mir-429	MI0001641	30	26	18	1	7	6	16	4	0	22	24	8	7	2	3	31	0	9
hsa-mir-4290	MI0015899	2	0	0	1	1	0	3	2	1	0	1	0	0	0	1	2	0	0
hsa-mir-4291	MI0015900	8077	6534	7813	8579	820	949	5858	8614	7792	7108	4544	7852	6169	982	957	3524	1802	9617
hsa-mir-4292	MI0015897	2	3	5	3	1	1	5	2	0	0	7	0	6	0	0	1	0	2
hsa-mir-4293	MI0015826	3	3	0	0	0	1	1	3	0	0	3	0	1	0	0	2	1	0
hsa-mir-4294	MI0015827	0	0	0	0	0	0	0	0	0	0	0	0	0	0	0	0	0	0
hsa-mir-4295	MI0015822	0	2	3	2	0	0	2	4	2	2	1	1	1	1	0	3	0	4
hsa-mir-4296	MI0015823	5	1	3	4	0	1	6	0	3	10	2	1	2	1	3	1	1	5
hsa-mir-4297	MI0015824	0	0	0	0	0	1	4	0	0	0	3	1	1	1	0	1	0	0
hsa-mir-4298	MI0015830	4	0	5	3	1	0	13	0	4	0	0	1	3	0	1	2	1	1
hsa-mir-4299	MI0015829	3	0	1	1	2	0	4	5	1	1	0	0	0	0	1	0	0	0
hsa-mir-4300	MI0015831	2	0	3	2	0	0	5	1	3	1	0	3	9	0	1	1	1	1
hsa-mir-4301	MI0015828	0	0	1	1	2	0	1	1	2	0	0	0	0	3	1	0	1	1
hsa-mir-4302	MI0015833	1	0	4	0	0	0	0	2	3	1	1	1	0	1	2	2	0	0
hsa-mir-4303	MI0015834	3	0	2	0	1	2	2	0	0	2	0	2	4	1	0	1	0	3
hsa-mir-4304	MI0015832	0	1	1	0	0	0	1	0	0	0	0	0	0	0	0	1	0	1
hsa-mir-4305	MI0015835	0	0	0	0	0	0	0	0	3	0	0	1	0	0	1	0	0	0
hsa-mir-4306	MI0015836	261	222	297	265	45	70	278	203	196	162	146	199	154	81	66	117	92	278
hsa-mir-4307	MI0015838	0	0	1	0	0	0	0	0	1	0	0	4	0	0	0	0	0	0
hsa-mir-4308	MI0015839	0	1	1	0	0	0	0	0	0	2	0	0	1	0	0	2	0	0
hsa-mir-4309	MI0015837	0	4	0	1	1	1	2	1	7	1	1	1	2	0	0	1	1	3
hsa-mir-431	MI0001721	43	48	10	39	2	11	8	48	16	44	33	6	30	9	14	3	17	12
hsa-mir-4310	MI0015840	0	1	3	1	0	0	2	0	2	0	0	1	3	1	0	6	0	2
hsa-mir-4311	MI0015841	0	0	1	0	0	0	1	0	0	1	0	0	0	0	2	0	0	0
hsa-mir-4312	MI0015842	2	1	0	1	0	1	0	1	3	0	1	2	0	2	2	1	0	2
hsa-mir-4313	MI0015843	0	8	7	3	3	6	12	8	7	5	1	1	3	3	7	1	0	1
hsa-mir-4314	MI0015846	0	0	0	3	0	0	2	0	0	0	1	0	0	0	0	0	0	1
hsa-mir-4315-1	MI0015844	0	0	0	0	0	0	0	0	0	0	0	0	0	0	0	0	0	0
hsa-mir-4315-2	MI0015983	0	0	0	0	0	0	0	0	0	0	0	0	0	0	0	0	0	0
hsa-mir-4316	MI0015845	12	7	14	3	1	1	35	4	0	9	5	10	5	1	3	5	0	4
hsa-mir-4317	MI0015850	653	800	442	357	98	99	259	288	190	524	505	238	298	89	93	194	91	590
hsa-mir-4318	MI0015847	0	0	1	0	2	3	1	2	0	0	0	1	0	2	2	0	1	0
hsa-mir-4319	MI0015848	0	0	0	0	0	0	0	0	0	0	0	0	0	0	0	0	0	0
hsa-mir-432	MI0003133	13	24	2	26	10	9	2	47	12	24	33	3	15	4	9	2	15	13
hsa-mir-4320	MI0015849	0	0	0	0	0	0	1	1	0	0	0	0	0	0	0	0	0	0
hsa-mir-4321	MI0015852	1	0	1	0	1	1	2	0	2	0	0	0	0	1	3	0	0	0
hsa-mir-4322	MI0015851	1	6	26	12	2	1	8	8	16	15	4	14	22	0	2	5	3	8
hsa-mir-4323	MI0015853	4	12	8	6	3	4	10	4	6	4	2	6	12	2	6	5	8	4
hsa-mir-4324	MI0015854	0	0	0	1	0	0	0	0	0	0	0	0	0	0	1	0	0	0
hsa-mir-4325	MI0015865	91	68	73	86	51	35	52	63	33	71	92	70	54	39	33	29	34	74
hsa-mir-4326	MI0015866	2	141	112	93	17	14	96	103	54	2	137	109	93	18	12	65	29	79
hsa-mir-4327	MI0015867	1	1	1	0	1	4	9	1	0	0	2	1	5	1	1	2	0	1
hsa-mir-4328	MI0015904	3	2	0	3	0	1	1	2	0	0	2	0	0	0	1	0	0	0
hsa-mir-4329	MI0015901	2	0	0	0	0	1	1	2	3	1	0	0	2	0	4	1	0	1
hsa-mir-433	MI0001723	1	3	1	2	1	12	4	4	1	4	3	0	1	9	20	1	7	0
hsa-mir-4330	MI0015902	2	1	2	0	3	4	1	2	1	1	1	0	0	5	1	0	0	2
hsa-mir-4417	MI0016753	1	1	6	3	0	3	2	4	6	1	3	1	5	0	0	3	0	3
hsa-mir-4418	MI0016754	0	0	0	0	2	1	0	0	0	0	0	1	0	0	0	1	0	0
hsa-mir-4419a	MI0016755	57	74	350	438	21	18	920	306	637	47	53	343	232	10	30	798	96	642
hsa-mir-4419b	MI0016861	5	10	3	3	3	1	11	2	3	5	3	1	7	0	0	1	3	6
hsa-mir-4420	MI0016757	0	0	1	0	1	0	0	0	0	0	0	0	0	2	3	1	0	0
hsa-mir-4421	MI0016758	1	0	0	1	0	0	0	0	1	0	1	0	0	0	0	0	0	1
hsa-mir-4422	MI0016759	0	0	6	3	4	3	2	0	0	0	2	1	1	3	1	1	0	0
hsa-mir-4423	MI0016760	0	0	4	1	0	0	0	1	0	0	2	2	0	0	0	0	0	0
hsa-mir-4424	MI0016763	1	0	3	0	3	1	1	0	0	3	3	2	1	0	1	2	0	1
hsa-mir-4425	MI0016764	6	10	11	8	4	2	12	11	11	3	9	8	7	5	8	9	7	16
hsa-mir-4426	MI0016765	0	0	2	0	0	0	1	3	0	1	0	2	0	0	0	0	0	0
hsa-mir-4427	MI0016766	0	2	0	0	0	0	1	0	1	0	1	0	0	0	0	0	0	0
hsa-mir-4428	MI0016767	0	0	0	0	1	0	1	0	0	0	0	1	0	0	0	1	0	0
hsa-mir-4429	MI0016768	4	7	3	0	3	7	5	3	4	1	2	6	6	2	2	5	4	0
hsa-mir-4430	MI0016769	8	6	11	9	15	15	6	5	5	4	5	5	8	4	19	0	2	3
hsa-mir-4431	MI0016771	0	0	0	0	0	0	0	0	0	0	0	0	0	0	1	0	0	0
hsa-mir-4432	MI0016772	0	1	2	0	0	1	3	0	0	0	1	0	0	1	1	0	0	5
hsa-mir-4433	MI0016773	165	152	56	174	40	52	49	297	88	170	122	42	121	54	80	25	68	98
hsa-mir-4433b	MI0025511	165	152	56	174	40	52	49	297	88	170	122	42	121	54	80	25	68	98
hsa-mir-4434	MI0016774	1	1	0	0	0	1	1	0	1	1	0	0	2	1	2	1	0	0
hsa-mir-4435-1	MI0016775	0	0	5	0	0	0	0	2	0	0	0	0	0	0	0	0	0	0
hsa-mir-4435-2	MI0016777	0	1	1	2	0	0	2	0	1	0	1	0	1	0	2	0	2	0
hsa-mir-4436a	MI0016776	3	1	5	3	0	1	4	3	0	0	0	1	2	1	0	0	0	0
hsa-mir-4436b-1	MI0017425	8	7	2	3	15	5	8	12	2	2	4	5	4	5	5	4	0	0
hsa-mir-4436b-2	MI0019110	11	8	15	11	8	9	7	8	11	10	6	7	8	4	4	7	5	20
hsa-mir-4437	MI0016778	1	1	1	0	1	2	0	0	1	3	1	0	1	0	0	1	0	0
hsa-mir-4438	MI0016781	0	0	0	0	0	1	1	3	1	2	1	0	0	0	0	0	0	0
hsa-mir-4439	MI0016782	0	1	1	2	0	0	0	0	2	0	0	0	3	0	0	0	0	3
hsa-mir-4440	MI0016783	5	3	2	2	1	1	1	0	5	2	4	1	1	3	3	6	1	4
hsa-mir-4441	MI0016784	0	0	0	0	3	2	0	0	0	0	1	0	0	0	3	0	0	0
hsa-mir-4442	MI0016785	0	1	1	0	1	0	0	4	0	0	0	3	0	0	0	3	0	0
hsa-mir-4443	MI0016786	74	207	363	203	22	22	161	131	118	422	83	195	330	32	43	209	61	142
hsa-mir-4444-1	MI0016787	0	0	0	0	0	0	0	0	0	0	0	0	0	0	0	0	0	0
hsa-mir-4444-2	MI0019111	0	0	0	0	0	0	0	0	0	0	0	0	0	0	0	0	0	0
hsa-mir-4445	MI0016788	2	0	4	0	0	2	0	0	2	0	2	0	0	1	0	0	0	0
hsa-mir-4446	MI0016789	2	17	12	10	0	0	11	13	24	11	2	2	18	1	1	18	3	10
hsa-mir-4447	MI0016790	0	1	3	2	0	0	10	0	5	1	2	3	0	1	2	2	0	2
hsa-mir-4448	MI0016791	4	4	5	6	19	13	5	8	1	6	2	6	2	21	17	7	3	2
hsa-mir-4449	MI0016792	15	18	86	43	8	4	133	167	122	7	11	97	147	4	8	134	58	162
hsa-mir-4450	MI0016795	0	0	0	1	0	0	1	0	0	0	0	0	1	0	0	0	0	1
hsa-mir-4451	MI0016797	1	0	6	1	1	1	0	1	1	0	3	0	0	0	0	0	0	0
hsa-mir-4452	MI0016798	0	4	3	1	1	0	4	1	6	0	2	0	2	0	1	2	0	1
hsa-mir-4453	MI0016799	0	0	0	0	0	0	0	1	1	1	0	0	0	0	0	3	0	0
hsa-mir-4454	MI0016800	589	348	214	375	136	101	247	334	113	472	143	108	214	70	128	94	96	272
hsa-mir-4455	MI0016801	0	1	0	0	1	1	2	0	1	2	2	1	0	0	0	1	2	0
hsa-mir-4456	MI0016802	0	0	2	0	8	1	1	1	0	0	0	0	0	0	2	0	0	0
hsa-mir-4457	MI0016803	0	0	0	0	0	0	0	0	0	0	0	0	0	0	1	0	0	0
hsa-mir-4458	MI0016804	0	6	8	5	2	4	19	22	6	6	4	4	1	4	4	6	11	2
hsa-mir-4459	MI0016805	65	76	77	57	18	26	144	74	58	35	48	64	52	12	18	77	55	61
hsa-mir-4460	MI0016806	0	2	0	0	0	0	2	4	0	2	0	0	0	1	0	2	0	0
hsa-mir-4461	MI0016807	1	2	4	2	3	3	4	0	1	4	0	1	0	1	1	5	0	6
hsa-mir-4462	MI0016810	0	1	0	0	0	0	0	0	0	0	0	1	0	0	0	0	0	0
hsa-mir-4463	MI0016811	16	10	14	14	5	2	11	24	6	15	18	9	14	5	4	1	10	29
hsa-mir-4464	MI0016812	0	0	2	1	1	1	1	0	0	1	0	0	0	1	0	0	0	0
hsa-mir-4465	MI0016816	1	0	0	0	0	0	0	0	0	0	0	0	6	1	0	0	0	0
hsa-mir-4466	MI0016817	8	14	17	15	2	5	17	18	8	6	6	10	10	0	2	19	7	23
hsa-mir-4467	MI0016818	0	3	0	6	0	0	3	2	1	1	0	0	4	1	1	1	0	1
hsa-mir-4468	MI0016819	0	2	4	0	1	0	0	3	2	0	1	0	2	0	0	0	0	1
hsa-mir-4469	MI0016820	0	0	0	0	0	0	2	2	1	2	0	0	3	0	1	0	4	3
hsa-mir-4470	MI0016821	1	4	0	0	0	0	0	0	0	0	0	0	0	0	0	0	0	0
hsa-mir-4471	MI0016822	0	0	2	0	1	0	0	0	0	3	0	0	3	0	0	1	0	5
hsa-mir-4472-1	MI0016823	2	3	15	10	2	5	13	6	7	3	1	15	17	2	4	10	5	3
hsa-mir-4472-2	MI0016824	5	10	11	14	5	3	8	10	4	4	7	8	6	4	3	13	1	9
hsa-mir-4473	MI0016825	2	2	1	3	1	2	4	4	4	2	2	1	5	1	1	4	0	9
hsa-mir-4474	MI0016826	6	8	10	4	2	9	9	7	10	13	5	6	3	3	6	7	0	11
hsa-mir-4475	MI0016827	0	0	2	0	0	0	0	1	2	0	0	0	0	1	0	0	1	1
hsa-mir-4476	MI0016828	0	0	1	0	0	0	1	0	2	0	0	0	1	0	0	1	0	0
hsa-mir-4477a	MI0016829	0	1	0	4	0	1	2	2	3	0	2	2	0	0	1	0	0	0
hsa-mir-4477b	MI0016830	19	7	9	8	4	5	14	3	0	9	14	5	2	2	9	8	1	8
hsa-mir-4478	MI0016831	2	3	6	0	1	1	5	2	2	5	2	0	7	0	0	0	0	6
hsa-mir-4479	MI0016838	0	0	0	0	0	0	0	0	0	0	0	0	1	0	0	0	0	0
hsa-mir-448	MI0001637	2	1	9	3	0	0	2	0	6	2	1	2	9	1	0	4	1	4
hsa-mir-4480	MI0016841	0	1	1	0	0	0	2	0	0	1	0	1	2	0	0	0	0	0
hsa-mir-4481	MI0016842	0	0	0	0	0	0	0	0	0	1	0	0	4	0	1	1	0	0
hsa-mir-4482	MI0016843	1	4	2	1	0	0	1	2	1	5	2	1	6	0	2	2	0	0
hsa-mir-4483	MI0016844	0	0	2	0	0	0	1	0	0	0	0	0	0	0	0	2	0	1
hsa-mir-4484	MI0016845	5	7	9	6	2	3	21	5	15	5	5	5	8	3	4	7	0	10
hsa-mir-4485	MI0016846	19	62	151	89	10	9	158	76	90	13	38	105	52	21	9	78	57	53
hsa-mir-4486	MI0016847	2	1	0	0	0	0	0	0	0	0	0	1	1	0	0	5	0	1
hsa-mir-4487	MI0016848	5	8	2	3	0	1	5	7	2	0	3	1	4	3	1	2	0	5
hsa-mir-4488	MI0016849	5	94	836	514	2	0	353	847	384	25	68	940	2940	9	2	516	509	1003
hsa-mir-4489	MI0016850	4	6	5	1	0	0	4	3	3	4	1	2	0	1	2	2	0	0
hsa-mir-4490	MI0016852	1	3	1	0	0	0	1	0	0	2	1	0	0	0	0	3	0	0
hsa-mir-4491	MI0016853	0	0	0	0	1	0	0	0	1	0	0	3	0	0	0	0	0	0
hsa-mir-4492	MI0016854	4	0	7	0	0	1	3	4	3	1	0	2	2	0	0	1	0	2
hsa-mir-4493	MI0016855	0	0	0	0	0	0	0	0	0	0	0	0	0	0	0	0	0	0
hsa-mir-4494	MI0016856	18	67	44	20	7	12	54	21	39	32	20	26	19	6	12	37	10	27
hsa-mir-4495	MI0016857	0	0	0	0	0	0	0	0	0	0	0	0	0	0	0	0	0	0
hsa-mir-4496	MI0016858	1	0	0	0	0	1	1	0	0	0	0	3	0	0	1	0	0	0
hsa-mir-4497	MI0016859	79	67	108	77	2	2	251	299	273	79	60	76	131	2	6	272	193	383
hsa-mir-4498	MI0016860	3	0	2	3	0	0	4	0	0	0	0	0	1	0	1	2	1	1
hsa-mir-4499	MI0016862	0	0	1	0	0	0	1	2	0	0	0	1	0	0	0	0	0	0
hsa-mir-449a	MI0001648	12	7	12	1	1	2	11	3	2	48	15	3	1	3	4	16	0	6
hsa-mir-449b	MI0003673	4	2	3	6	2	1	6	3	1	10	0	6	3	1	3	4	1	1
hsa-mir-449c	MI0003823	42	18	24	5	5	2	27	4	4	72	34	26	14	10	12	41	3	26
hsa-mir-4500	MI0016863	0	0	0	0	17	10	0	1	0	0	0	0	0	10	19	0	0	0
hsa-mir-4501	MI0016864	0	0	0	0	0	0	0	0	0	1	0	0	0	0	0	2	0	0
hsa-mir-4502	MI0016865	0	0	0	0	0	1	2	2	0	1	1	0	0	0	2	1	0	0
hsa-mir-4503	MI0016866	0	1	0	0	0	0	0	0	0	0	0	0	0	2	0	0	0	0
hsa-mir-4504	MI0016867	0	2	1	0	1	0	1	0	3	5	0	0	3	1	0	0	0	0
hsa-mir-4505	MI0016868	2	2	1	6	0	1	0	5	6	3	0	0	0	0	0	5	2	6
hsa-mir-4506	MI0016869	1	2	2	1	1	1	0	0	0	0	2	0	0	1	2	1	0	1
hsa-mir-4507	MI0016871	0	1	0	5	0	0	5	2	0	0	0	0	1	1	1	3	0	1
hsa-mir-4508	MI0016872	30	60	229	160	2	4	155	251	107	37	76	323	609	8	8	153	237	271
hsa-mir-4509-1	MI0016873	0	0	0	0	0	0	0	0	0	0	0	0	0	0	0	0	0	0
hsa-mir-4509-2	MI0016874	0	0	0	0	0	0	1	0	0	0	0	3	0	0	0	0	0	0
hsa-mir-4509-3	MI0016875	0	0	0	0	0	0	0	0	0	0	0	0	0	0	0	0	0	0
hsa-mir-450a-1	MI0001652	1	0	2	0	0	0	0	0	0	3	1	0	0	0	0	2	1	0
hsa-mir-450a-2	MI0003187	296	133	135	55	48	15	117	28	43	306	122	61	65	15	34	118	0	66
hsa-mir-450b	MI0005531	866	330	299	135	115	36	168	25	23	737	276	103	114	40	74	190	5	98
hsa-mir-4510	MI0016876	0	0	0	1	36	38	0	0	0	0	0	0	0	22	26	0	0	0
hsa-mir-4511	MI0016877	25	14	13	10	7	5	11	6	2	10	18	9	17	2	7	12	12	9
hsa-mir-4512	MI0016878	6	9	5	2	1	2	6	6	0	11	7	6	2	0	4	7	5	3
hsa-mir-4513	MI0016879	0	1	0	0	2	0	0	0	1	0	0	1	1	1	0	0	0	0
hsa-mir-4514	MI0016880	1	0	0	0	1	0	0	0	2	0	0	0	0	0	0	1	0	0
hsa-mir-4515	MI0016881	1	2	3	1	1	0	0	3	0	4	10	2	2	0	1	4	0	2
hsa-mir-4516	MI0016882	18	42	256	161	1	0	190	243	159	17	31	383	833	9	0	96	135	174
hsa-mir-4517	MI0016883	2	5	0	0	4	1	7	1	0	6	5	3	1	2	1	4	0	1
hsa-mir-4518	MI0016884	0	1	0	0	0	1	2	0	0	0	0	1	0	1	1	2	0	1
hsa-mir-4519	MI0016885	0	5	3	0	0	0	3	1	0	1	0	0	0	0	1	0	0	2
hsa-mir-451a	MI0001729	8	25	10	17	195	3	11	152	8	18	18	9	8	171	17	9	10	10
hsa-mir-451b	MI0017360	7	18	7	15	130	2	8	138	6	14	16	8	8	123	12	6	10	5
hsa-mir-452	MI0001733	3	5	2	3	2	3	2	7	3	5	10	2	2	0	2	2	0	2
hsa-mir-4520a	MI0016886	250	291	184	268	73	78	249	178	178	243	228	240	206	97	84	221	55	224
hsa-mir-4520b	MI0017358	250	291	184	268	73	78	250	179	178	243	228	240	205	97	84	221	55	224
hsa-mir-4521	MI0016887	59	113	118	69	28	52	54	31	41	157	67	126	79	29	35	98	3	82
hsa-mir-4522	MI0016889	2	8	5	10	2	3	4	4	4	3	1	3	1	2	1	5	7	11
hsa-mir-4523	MI0016890	13	7	7	0	1	0	4	4	2	15	7	3	2	0	2	5	0	2
hsa-mir-4524a	MI0016891	7	21	46	11	2	2	25	25	25	8	10	21	17	9	9	34	18	6
hsa-mir-4524b	MI0019114	6	22	46	10	2	2	25	25	23	8	11	19	17	8	8	31	18	7
hsa-mir-4525	MI0016892	3	1	1	0	0	2	0	1	0	0	0	0	0	0	0	0	3	4
hsa-mir-4526	MI0016893	24	76	177	126	10	13	44	35	63	152	42	83	206	11	12	62	43	75
hsa-mir-4527	MI0016894	1	0	0	2	0	0	0	0	1	1	1	0	0	1	0	0	0	0
hsa-mir-4528	MI0016895	0	1	1	0	0	0	0	0	1	1	1	0	0	2	3	1	0	0
hsa-mir-4529	MI0016896	0	0	0	1	0	1	0	0	0	0	1	0	1	0	0	0	0	0
hsa-mir-4530	MI0016897	0	4	1	1	1	0	0	3	1	0	1	0	2	0	1	0	0	1
hsa-mir-4531	MI0016898	1	3	4	2	0	1	7	6	0	1	2	2	1	1	1	3	0	0
hsa-mir-4532	MI0016899	49	237	399	123	4	4	2306	413	318	55	200	464	517	18	19	575	113	269
hsa-mir-4533	MI0016900	1	2	2	0	1	2	2	3	0	1	0	1	0	1	1	0	0	1
hsa-mir-4534	MI0016901	0	2	0	0	1	1	0	0	0	0	0	0	0	1	3	1	0	4
hsa-mir-4535	MI0016903	0	0	2	0	0	0	0	0	1	0	0	0	0	1	0	0	0	0
hsa-mir-4536-1	MI0016906	0	3	1	0	1	1	1	3	0	0	0	0	0	1	1	1	0	0
hsa-mir-4536-2	MI0019149	0	3	1	0	1	1	1	3	0	0	0	0	0	2	1	1	0	0
hsa-mir-4537	MI0016908	2	0	6	1	0	1	6	0	5	0	0	1	1	2	0	4	5	4
hsa-mir-4538	MI0016909	1	2	6	5	0	1	5	3	3	0	0	6	2	0	0	5	3	2
hsa-mir-4539	MI0016910	2	4	4	0	2	2	1	0	4	0	2	3	2	1	0	3	2	1
hsa-mir-454	MI0003820	2523	1651	1043	950	518	284	870	288	240	1952	1692	650	842	290	440	949	136	1007
hsa-mir-4540	MI0016911	0	0	1	0	0	0	0	0	1	0	0	0	0	0	0	2	1	0
hsa-mir-455	MI0003513	1	5	5	1	1	0	7	5	4	2	2	4	2	0	2	4	0	4
hsa-mir-4632	MI0017259	2	0	1	0	0	0	0	0	0	4	0	2	4	0	1	6	0	9
hsa-mir-4633	MI0017260	0	0	0	0	2	1	2	0	1	0	1	1	0	2	7	3	0	0
hsa-mir-4634	MI0017261	1	0	7	0	0	0	1	0	1	2	0	2	1	0	0	1	2	1
hsa-mir-4635	MI0017262	1	0	0	1	1	0	6	17	3	0	0	2	0	2	1	3	0	2
hsa-mir-4636	MI0017263	0	1	0	0	0	0	1	0	0	0	0	0	0	0	0	0	0	0
hsa-mir-4637	MI0017264	0	1	1	0	0	0	0	0	0	3	0	0	0	0	0	1	0	0
hsa-mir-4638	MI0017265	9	7	7	4	1	0	10	6	11	11	5	9	7	1	1	9	3	5
hsa-mir-4639	MI0017266	4	0	0	0	0	1	0	2	1	2	1	2	2	0	1	1	0	0
hsa-mir-4640	MI0017267	3	4	0	2	6	7	16	0	5	3	3	1	0	7	3	0	0	4
hsa-mir-4641	MI0017268	2	2	0	0	0	0	3	1	1	0	0	0	0	0	0	1	0	0
hsa-mir-4642	MI0017269	10	5	3	1	5	4	9	1	3	6	2	7	3	1	6	6	3	4
hsa-mir-4643	MI0017270	0	0	0	0	0	0	0	0	0	0	1	0	0	0	0	0	0	0
hsa-mir-4644	MI0017271	5	15	6	11	1	0	14	6	5	2	6	3	8	1	3	8	6	5
hsa-mir-4645	MI0017272	68	41	44	11	9	10	38	6	3	121	114	26	15	8	25	146	7	39
hsa-mir-4646	MI0017273	2	1	0	1	1	1	2	0	3	1	0	0	1	0	1	0	0	1
hsa-mir-4647	MI0017274	4	3	12	2	0	1	1	5	2	4	3	3	1	1	1	8	4	5
hsa-mir-4648	MI0017275	2	5	7	4	1	0	3	0	4	2	0	8	4	1	0	3	0	8
hsa-mir-4649	MI0017276	2	5	3	5	1	0	4	3	4	5	1	0	7	1	2	2	0	4
hsa-mir-4650-1	MI0017277	402	872	356	481	3	11	256	191	812	509	195	251	375	8	3	107	124	420
hsa-mir-4650-2	MI0017278	185	112	108	121	168	143	121	127	135	126	92	88	112	133	202	47	40	122
hsa-mir-4651	MI0017279	1	9	4	2	0	1	5	1	3	2	5	2	4	0	0	3	1	1
hsa-mir-4652	MI0017280	0	0	0	0	0	0	0	0	0	0	0	0	0	0	1	0	0	1
hsa-mir-4653	MI0017281	3	7	3	6	0	1	9	8	14	3	2	3	6	1	0	6	4	7
hsa-mir-4654	MI0017282	1	9	13	6	0	2	13	9	13	7	5	0	6	0	1	4	8	5
hsa-mir-4655	MI0017283	0	0	1	0	0	0	0	1	0	1	1	0	2	0	0	2	0	0
hsa-mir-4656	MI0017284	9	1	9	6	1	2	10	18	11	12	7	6	3	1	0	10	1	4
hsa-mir-4657	MI0017285	0	0	3	0	2	3	4	5	4	3	2	3	8	2	2	1	0	3
hsa-mir-4658	MI0017286	2	3	0	1	0	0	5	0	4	1	2	3	0	1	1	1	0	1
hsa-mir-4659a	MI0017287	36	24	20	30	292	256	20	19	15	18	32	28	19	177	324	22	14	21
hsa-mir-4659b	MI0017291	36	24	20	30	290	256	20	19	15	18	32	28	19	177	324	22	14	21
hsa-mir-466	MI0014157	7	11	14	1	1	4	8	1	0	3	5	3	3	2	2	10	4	9
hsa-mir-4660	MI0017288	0	11	14	4	2	1	8	3	7	9	11	3	4	2	2	4	0	4
hsa-mir-4661	MI0017289	11	12	16	13	5	5	14	39	10	15	18	16	17	5	1	19	3	24
hsa-mir-4662a	MI0017290	91	72	111	64	8	4	63	32	19	62	62	43	41	4	16	70	11	47
hsa-mir-4662b	MI0017293	88	67	109	64	8	4	60	32	19	61	60	42	38	4	15	69	11	47
hsa-mir-4663	MI0017292	1	1	2	1	0	0	4	0	2	0	2	0	0	1	0	0	0	0
hsa-mir-4664	MI0017294	0	0	2	0	1	1	5	0	0	0	1	0	0	0	0	0	0	0
hsa-mir-4665	MI0017295	3	1	2	2	1	0	4	2	4	1	0	6	4	1	5	2	2	0
hsa-mir-4666a	MI0017296	0	2	1	0	0	1	2	0	0	0	0	1	0	0	1	3	0	1
hsa-mir-4666b	MI0019299	10	7	6	14	0	1	7	4	14	2	8	8	12	2	1	4	1	11
hsa-mir-4667	MI0017297	1	5	5	0	1	0	13	2	9	0	0	1	9	1	1	1	2	3
hsa-mir-4668	MI0017298	34	15	7	8	1	2	18	6	8	32	23	5	13	0	1	17	0	16
hsa-mir-4669	MI0017300	1	1	6	0	0	0	0	3	3	2	0	3	2	0	0	0	0	1
hsa-mir-4670	MI0017301	43	132	133	140	2	2	86	62	157	185	69	64	174	1	1	101	62	136
hsa-mir-4671	MI0017302	2	0	5	1	0	0	2	0	1	0	2	1	0	1	0	1	0	3
hsa-mir-4672	MI0017303	5	5	1	0	1	0	5	6	1	0	3	2	0	0	0	0	0	0
hsa-mir-4673	MI0017304	7	14	6	4	0	0	9	7	10	5	4	8	9	1	0	12	6	5
hsa-mir-4674	MI0017305	8	60	463	239	1	0	254	389	178	17	84	924	1311	6	5	527	137	808
hsa-mir-4675	MI0017306	2	7	35	6	0	0	26	10	16	2	0	7	10	0	0	8	9	7
hsa-mir-4676	MI0017307	0	1	0	2	1	0	5	7	0	4	0	0	3	0	0	2	1	2
hsa-mir-4677	MI0017308	125	124	67	43	29	19	76	44	18	123	71	49	32	19	34	70	4	52
hsa-mir-4678	MI0017309	0	0	0	0	3	3	0	0	0	0	1	0	0	1	4	0	0	0
hsa-mir-4679-1	MI0017310	0	0	0	1	1	2	3	2	2	0	2	0	0	1	1	0	0	0
hsa-mir-4679-2	MI0017311	0	1	0	1	1	2	3	1	0	0	1	3	0	1	1	2	0	4
hsa-mir-4680	MI0017312	4	0	0	0	2	2	4	0	1	0	0	0	0	0	0	0	1	0
hsa-mir-4681	MI0017313	0	0	2	1	0	0	3	0	0	0	0	0	0	1	1	4	0	0
hsa-mir-4682	MI0017314	0	2	1	0	0	0	4	2	0	5	0	1	0	1	0	0	0	0
hsa-mir-4683	MI0017315	0	0	0	0	0	1	1	0	1	0	0	4	0	0	0	0	0	0
hsa-mir-4684	MI0017316	0	1	3	0	0	19	4	0	2	0	0	0	1	0	36	0	0	2
hsa-mir-4685	MI0017317	1	5	2	2	2	1	5	3	5	4	0	3	2	1	1	3	8	1
hsa-mir-4686	MI0017318	0	0	1	0	1	1	1	0	0	0	0	0	1	1	2	2	0	1
hsa-mir-4687	MI0017319	15	13	15	24	2	4	19	17	27	16	7	18	24	4	9	18	2	23
hsa-mir-4688	MI0017321	4	13	6	1	1	0	9	3	3	10	4	6	14	1	2	4	0	2
hsa-mir-4689	MI0017322	2	3	1	0	1	5	6	3	2	3	2	0	2	1	4	2	0	0
hsa-mir-4690	MI0017323	1	2	4	1	1	1	0	0	0	3	0	4	0	0	2	5	0	4
hsa-mir-4691	MI0017324	3	6	3	7	1	1	23	4	13	2	4	2	2	0	1	3	7	4
hsa-mir-4692	MI0017325	0	0	0	0	1	0	2	0	0	0	0	1	0	0	1	0	0	0
hsa-mir-4693	MI0017326	1	5	7	3	3	1	7	1	3	5	4	4	1	4	3	5	1	4
hsa-mir-4694	MI0017327	2	2	0	1	0	0	0	0	0	0	1	1	1	1	1	0	0	0
hsa-mir-4695	MI0017328	3	5	9	5	2	4	2	0	0	3	1	3	9	10	7	7	5	6
hsa-mir-4696	MI0017329	0	0	0	0	0	0	0	0	0	0	0	0	0	0	0	3	0	0
hsa-mir-4697	MI0017330	1	0	1	0	0	0	0	0	0	0	1	0	0	0	0	0	2	2
hsa-mir-4698	MI0017331	0	1	0	0	0	1	0	2	0	0	1	0	3	0	1	0	0	0
hsa-mir-4699	MI0017332	18	35	37	28	8	4	31	21	35	49	27	23	38	4	11	49	6	30
hsa-mir-4700	MI0017333	5	8	6	10	5	2	9	11	8	5	2	3	10	2	2	3	3	1
hsa-mir-4701	MI0017334	0	0	2	0	0	0	6	2	1	2	0	1	1	0	0	1	0	1
hsa-mir-4703	MI0017336	0	0	0	0	0	0	0	0	0	0	0	0	1	0	2	0	0	0
hsa-mir-4704	MI0017337	0	0	0	1	0	0	0	0	0	0	4	0	0	0	0	0	0	1
hsa-mir-4705	MI0017338	0	0	0	0	0	0	0	0	0	0	0	0	0	0	2	0	0	0
hsa-mir-4706	MI0017339	0	2	1	0	0	2	2	1	2	0	0	1	4	1	2	0	1	0
hsa-mir-4707	MI0017340	14	18	16	10	1	2	12	6	8	9	4	11	14	0	1	9	3	11
hsa-mir-4708	MI0017341	0	0	0	1	0	0	0	5	0	0	2	2	0	0	0	1	0	0
hsa-mir-4709	MI0017342	0	12	5	5	0	0	4	3	10	4	2	2	6	0	0	1	0	5
hsa-mir-4710	MI0017344	1	2	1	1	0	0	5	13	6	3	1	0	5	0	0	3	0	1
hsa-mir-4711	MI0017345	0	1	0	0	1	0	2	0	0	1	0	0	2	0	0	0	0	0
hsa-mir-4712	MI0017346	2155	969	1212	1477	9	8	345	643	620	897	800	836	972	8	14	71	197	816
hsa-mir-4713	MI0017347	1	5	1	2	0	0	2	2	0	0	2	2	4	0	0	0	1	2
hsa-mir-4714	MI0017348	6	2	9	6	1	0	4	5	2	1	2	3	5	0	0	5	0	4
hsa-mir-4715	MI0017349	1	2	3	0	2	0	2	0	1	1	0	0	1	0	2	0	0	1
hsa-mir-4716	MI0017350	0	0	2	1	0	2	6	1	2	1	1	2	2	0	2	3	0	2
hsa-mir-4717	MI0017352	0	0	0	0	0	0	0	0	0	1	0	0	0	0	0	0	0	0
hsa-mir-4718	MI0017353	0	1	0	0	0	0	0	0	0	0	0	0	0	0	0	0	0	0
hsa-mir-4719	MI0017354	1	0	0	1	0	0	1	0	0	0	4	0	1	0	0	0	0	0
hsa-mir-4720	MI0017355	1	0	0	0	0	0	0	0	0	0	0	0	0	0	0	0	0	1
hsa-mir-4721	MI0017356	0	0	0	0	1	0	5	0	0	1	3	0	3	0	1	0	0	0
hsa-mir-4722	MI0017357	5	4	6	0	0	2	6	0	6	4	3	3	2	1	0	1	10	4
hsa-mir-4723	MI0017359	7	3	4	2	2	0	3	3	4	2	4	1	4	0	2	3	2	9
hsa-mir-4724	MI0017361	15	23	35	11	1	2	18	24	11	26	9	18	9	1	3	31	0	12
hsa-mir-4725	MI0017362	8	4	4	6	2	3	10	12	2	3	10	7	9	0	5	3	6	9
hsa-mir-4726	MI0017363	1	5	4	0	0	0	9	1	5	4	3	4	3	1	0	5	4	6
hsa-mir-4727	MI0017364	2	5	5	3	0	1	7	1	1	0	5	2	5	2	1	3	1	6
hsa-mir-4728	MI0017365	2	2	4	1	0	1	3	4	3	6	2	1	1	1	1	4	1	3
hsa-mir-4729	MI0017366	1	1	0	0	1	0	1	1	0	0	1	2	0	0	0	3	0	0
hsa-mir-4730	MI0017367	23	50	54	25	5	7	76	27	92	33	34	38	34	6	5	96	32	40
hsa-mir-4731	MI0017368	0	4	1	0	0	1	0	3	0	1	1	0	1	0	1	0	0	1
hsa-mir-4732	MI0017369	6	5	4	3	2	1	3	2	1	2	1	1	2	1	0	2	0	2
hsa-mir-4733	MI0017370	0	0	0	0	0	0	0	0	1	0	1	0	7	0	1	2	0	0
hsa-mir-4734	MI0017371	3	3	5	1	0	0	3	5	2	4	3	3	1	1	3	4	0	3
hsa-mir-4735	MI0017372	0	0	0	0	0	0	0	0	0	0	0	0	0	0	0	0	0	2
hsa-mir-4736	MI0017373	3	1	2	0	0	0	0	0	3	0	1	0	0	0	0	0	2	1
hsa-mir-4737	MI0017374	1	1	0	3	27	15	3	0	2	1	1	5	1	5	14	1	5	3
hsa-mir-4738	MI0017376	1	2	47	30	0	0	46	21	31	2	0	32	143	2	1	49	13	36
hsa-mir-4739	MI0017377	4	4	3	7	1	1	7	4	2	11	2	1	12	1	1	2	5	6
hsa-mir-4740	MI0017378	0	3	3	0	1	2	3	5	1	1	3	2	0	3	1	0	0	2
hsa-mir-4741	MI0017379	8	10	17	18	4	1	5	8	9	15	25	14	21	3	1	6	8	27
hsa-mir-4742	MI0017380	3	0	4	4	1	2	1	3	0	3	0	1	0	3	2	0	0	0
hsa-mir-4743	MI0017381	0	2	0	0	0	2	0	2	1	2	0	2	0	0	0	4	0	0
hsa-mir-4744	MI0017382	0	0	0	0	0	0	0	0	0	0	0	1	0	0	0	0	0	0
hsa-mir-4745	MI0017384	1	9	21	11	1	5	15	18	22	3	6	9	54	1	0	14	14	20
hsa-mir-4746	MI0017385	89	42	62	64	12	9	70	76	32	95	64	78	56	10	10	59	30	51
hsa-mir-4747	MI0017386	0	1	2	0	1	0	0	0	0	3	0	0	0	2	0	0	1	0
hsa-mir-4748	MI0017387	3	4	2	1	2	1	0	2	4	1	1	2	4	1	0	0	5	5
hsa-mir-4749	MI0017388	0	0	6	2	0	0	7	2	6	1	0	0	0	0	0	6	2	1
hsa-mir-4750	MI0017389	3	2	5	3	1	3	2	6	7	6	3	1	3	1	2	0	0	9
hsa-mir-4751	MI0017390	1	3	1	1	1	1	1	5	1	2	0	1	0	0	0	3	1	2
hsa-mir-4752	MI0017391	0	4	1	0	0	1	0	1	1	3	3	3	1	1	1	0	5	1
hsa-mir-4753	MI0017392	7	2	4	5	3	2	4	3	6	1	4	3	11	0	1	2	0	4
hsa-mir-4754	MI0017394	2	2	20	5	1	2	17	11	5	4	7	11	27	0	1	11	7	28
hsa-mir-4755	MI0017395	7	8	9	7	1	8	7	8	0	1	1	4	6	4	10	1	1	6
hsa-mir-4756	MI0017397	6	0	0	0	1	0	1	0	0	0	1	0	0	0	0	0	0	0
hsa-mir-4757	MI0017398	6	7	11	8	2	3	21	18	41	1	3	6	7	0	4	17	4	10
hsa-mir-4758	MI0017399	5	13	26	24	0	1	37	27	27	7	5	14	44	0	0	29	15	24
hsa-mir-4759	MI0017400	13	35	52	38	4	4	131	45	92	29	9	32	42	3	4	41	23	32
hsa-mir-4760	MI0017401	1	0	0	1	2	0	3	2	0	1	0	1	1	1	3	0	0	5
hsa-mir-4761	MI0017402	5	13	5	9	1	0	10	12	11	8	8	3	11	2	2	8	3	3
hsa-mir-4762	MI0017403	6	3	3	2	5	5	3	1	2	3	3	2	8	3	6	1	0	5
hsa-mir-4763	MI0017404	16	12	2	16	3	2	10	13	2	13	15	6	8	1	5	15	4	16
hsa-mir-4764	MI0017405	7	9	5	1	0	0	10	5	3	4	1	4	8	0	1	2	4	4
hsa-mir-4765	MI0017406	2	1	0	0	0	0	0	0	1	2	0	1	0	0	0	0	0	0
hsa-mir-4766	MI0017407	1	2	2	3	2	5	2	2	3	2	1	1	0	1	0	3	0	5
hsa-mir-4767	MI0017408	22	54	31	20	1	3	23	58	11	37	73	26	47	5	0	83	38	60
hsa-mir-4768	MI0017409	0	1	1	0	0	0	2	1	1	3	0	0	0	0	0	1	1	2
hsa-mir-4769	MI0017410	3	3	2	3	1	1	2	4	4	2	4	2	6	0	4	3	2	3
hsa-mir-4770	MI0017411	0	0	0	0	2	0	0	0	0	0	0	0	0	0	0	0	0	0
hsa-mir-4771-1	MI0017412	0	1	0	0	0	0	0	0	0	0	0	0	0	0	0	0	0	0
hsa-mir-4771-2	MI0017413	0	0	1	0	0	2	1	0	0	0	0	0	0	0	0	1	0	0
hsa-mir-4772	MI0017414	12	5	149	20	6	3	100	30	5	12	7	83	13	2	11	107	22	4
hsa-mir-4773-1	MI0017415	2	7	2	1	7	10	5	0	3	2	1	0	3	6	5	1	0	1
hsa-mir-4773-2	MI0017416	0	4	3	2	1	9	3	0	1	3	5	2	3	3	2	2	0	10
hsa-mir-4774	MI0017417	2	3	0	2	1	2	1	1	0	0	1	5	0	2	2	0	0	1
hsa-mir-4775	MI0017418	35	20	6	5	7	1	5	1	1	33	27	3	13	1	5	19	0	6
hsa-mir-4776-1	MI0017419	7	5	9	14	2	2	6	7	4	8	3	6	5	2	3	5	9	10
hsa-mir-4776-2	MI0017420	7	8	7	14	2	2	6	4	3	8	2	4	7	2	3	5	7	8
hsa-mir-4777	MI0017421	4	0	2	0	1	0	1	0	2	3	5	0	0	0	0	3	0	2
hsa-mir-4778	MI0017422	3	5	2	1	0	2	4	0	1	3	3	1	6	0	3	0	0	0
hsa-mir-4779	MI0017423	0	0	2	0	0	0	0	0	0	0	0	1	0	0	0	0	0	0
hsa-mir-4780	MI0017424	1	6	6	8	0	0	1	6	4	2	0	7	3	0	2	1	0	3
hsa-mir-4781	MI0017426	11	8	6	6	3	2	10	20	4	11	6	7	9	1	4	18	1	11
hsa-mir-4782	MI0017427	0	1	1	0	1	0	4	0	0	0	0	2	1	0	0	3	0	0
hsa-mir-4783	MI0017428	0	4	0	13	0	1	2	3	2	2	1	0	3	2	1	1	0	3
hsa-mir-4784	MI0017429	3	4	3	1	0	0	8	1	2	0	0	2	6	0	0	1	5	3
hsa-mir-4785	MI0017430	15	26	12	9	3	4	13	10	7	9	16	18	4	4	4	6	1	16
hsa-mir-4786	MI0017433	6	7	5	12	2	1	7	3	6	4	11	7	7	2	1	5	3	6
hsa-mir-4787	MI0017434	14	9	23	8	1	0	37	15	26	13	6	27	15	1	2	17	10	17
hsa-mir-4788	MI0017435	0	0	0	0	0	0	0	0	0	0	0	0	0	0	0	0	0	0
hsa-mir-4789	MI0017436	0	0	0	0	1	0	2	3	0	2	0	0	0	0	0	0	0	0
hsa-mir-4790	MI0017437	1	2	0	0	3	0	1	0	0	0	0	0	0	0	0	0	0	0
hsa-mir-4791	MI0017438	4	9	3	1	8	13	1	0	1	4	6	3	0	7	12	4	0	3
hsa-mir-4792	MI0017439	7	55	61	22	0	2	54	4	17	52	27	27	20	0	1	65	11	21
hsa-mir-4793	MI0017440	9	15	8	5	3	0	12	3	11	8	3	3	11	2	0	5	4	9
hsa-mir-4794	MI0017441	0	0	0	0	0	1	0	0	0	1	0	0	0	1	0	0	0	0
hsa-mir-4795	MI0017442	0	0	0	0	1	1	0	1	0	1	2	3	4	0	3	0	3	0
hsa-mir-4796	MI0017443	0	1	1	2	2	0	3	0	2	0	1	1	2	1	0	0	0	0
hsa-mir-4797	MI0017444	0	0	3	0	8	3	2	2	0	1	3	0	0	6	2	0	0	0
hsa-mir-4798	MI0017445	0	0	0	1	0	0	0	0	0	0	0	0	0	0	0	0	0	0
hsa-mir-4799	MI0017446	3	1	2	0	2	3	3	4	7	0	1	1	4	1	1	0	0	1
hsa-mir-4800	MI0017448	7	2	5	13	0	0	21	6	5	2	4	18	22	1	1	1	6	15
hsa-mir-4801	MI0017449	0	0	0	0	0	0	2	0	0	0	0	0	0	0	1	0	0	0
hsa-mir-4802	MI0017450	31	23	14	16	2	4	30	12	11	28	15	6	13	3	8	21	0	18
hsa-mir-4803	MI0017451	1	0	0	0	1	0	0	0	0	1	0	0	0	0	0	2	0	0
hsa-mir-4804	MI0017452	4	2	1	2	0	0	6	3	0	5	3	3	1	2	0	1	2	2
hsa-mir-483	MI0002467	1	3	1	0	0	1	4	1	0	0	1	2	0	1	0	0	2	0
hsa-mir-484	MI0002468	8167	6591	6248	6298	8166	7609	5586	5604	5243	6760	5138	5215	4655	5544	7806	5978	1465	6830
hsa-mir-485	MI0002469	10	9	1	9	4	0	3	9	1	3	8	2	5	2	2	0	22	4
hsa-mir-486	MI0002470	6481	5341	3817	8290	1652	1421	2867	10596	4700	5500	5406	3524	6394	1202	1815	3121	5989	7552
hsa-mir-487a	MI0002471	2	3	2	1	2	1	1	3	0	2	0	2	0	3	1	2	0	0
hsa-mir-487b	MI0003530	32	29	10	32	12	6	7	27	4	35	32	0	22	3	10	8	6	15
hsa-mir-488	MI0003123	1	2	0	1	0	0	1	0	0	1	0	0	0	0	1	1	0	3
hsa-mir-489	MI0003124	2	2	4	0	1	0	1	0	1	1	3	1	0	0	1	2	0	0
hsa-mir-490	MI0003125	0	12	1	0	15	25	5	8	3	5	0	1	2	17	22	1	1	1
hsa-mir-491	MI0003126	10	15	7	10	3	5	18	12	13	14	2	6	8	5	2	6	1	13
hsa-mir-492	MI0003131	0	1	1	2	8	11	1	5	0	3	0	0	0	4	8	0	2	0
hsa-mir-493	MI0003132	17	26	4	21	7	8	1	22	7	26	19	11	13	0	9	7	11	12
hsa-mir-494	MI0003134	7	9	1	4	14	8	0	5	0	14	9	1	9	7	6	1	2	3
hsa-mir-495	MI0003135	5	3	0	0	0	2	0	5	3	5	5	0	0	0	3	2	2	6
hsa-mir-496	MI0003136	2	1	2	1	3	0	0	0	0	1	0	0	0	1	0	0	0	0
hsa-mir-497	MI0003138	16	18	13	11	2	2	15	10	4	10	19	8	7	2	6	13	2	4
hsa-mir-498	MI0003142	3	0	1	2	1	0	6	0	0	0	2	0	1	1	0	1	0	3
hsa-mir-4999	MI0017865	7	3	5	2	0	0	1	0	0	1	3	1	0	0	1	1	0	4
hsa-mir-499a	MI0003183	29	10	25	11	7	14	28	15	14	25	15	10	16	11	22	38	12	13
hsa-mir-499b	MI0017396	29	10	25	12	7	14	26	16	14	27	13	10	16	11	22	35	13	14
hsa-mir-5000	MI0017866	13	13	12	8	1	4	8	9	6	5	6	2	8	2	4	11	0	0
hsa-mir-5001	MI0017867	102	73	79	56	7	14	89	47	55	61	45	66	55	11	22	64	29	49
hsa-mir-5002	MI0017868	14	76	188	114	1	2	148	93	156	42	24	162	441	4	2	125	54	81
hsa-mir-5003	MI0017869	1	4	2	2	1	0	5	6	4	0	0	0	4	1	3	3	1	5
hsa-mir-5004	MI0017870	2	7	2	3	2	3	2	8	3	2	4	0	6	3	1	2	0	0
hsa-mir-5006	MI0017873	8	15	27	25	3	2	43	10	25	12	6	16	19	3	4	25	10	22
hsa-mir-5007	MI0017874	2	4	2	3	0	2	1	0	0	1	2	0	4	2	2	2	0	1
hsa-mir-5008	MI0017876	5	7	2	3	0	1	0	5	2	4	1	2	1	1	0	0	3	3
hsa-mir-5009	MI0017877	10	6	9	9	1	2	9	5	7	7	3	4	8	2	3	6	3	5
hsa-mir-500a	MI0003184	1480	982	806	884	320	300	728	636	657	1117	741	824	675	294	314	481	258	867
hsa-mir-500b	MI0015903	9	11	5	0	27	20	10	1	2	6	13	11	12	19	24	20	2	3
hsa-mir-501	MI0003185	1565	1169	1095	1333	316	245	1033	940	1236	1205	767	1252	1074	397	296	780	377	1575
hsa-mir-5010	MI0017878	45	36	45	87	7	13	77	64	89	36	24	29	50	12	7	26	29	74
hsa-mir-5011	MI0017879	1	4	0	6	0	0	5	1	1	1	0	1	3	0	0	2	4	2
hsa-mir-502	MI0003186	353	293	238	234	81	73	244	146	195	258	181	224	228	71	75	193	70	265
hsa-mir-503	MI0003188	68	40	72	41	8	7	43	20	18	65	38	27	44	14	10	20	3	36
hsa-mir-504	MI0003189	6	6	5	1	3	1	4	5	3	6	6	5	1	2	0	8	8	4
hsa-mir-5047	MI0017932	3	0	0	0	0	0	1	0	0	0	0	0	0	0	0	0	0	0
hsa-mir-505	MI0003190	750	527	560	458	273	214	481	492	423	666	511	509	499	194	289	308	225	571
hsa-mir-506	MI0003193	0	0	1	0	1	1	1	0	0	1	0	0	0	1	0	0	1	0
hsa-mir-507	MI0003194	0	0	1	0	0	0	0	0	0	2	0	0	0	0	0	0	0	0
hsa-mir-508	MI0003195	1	0	3	1	0	0	1	8	2	0	2	0	3	3	4	0	0	2
hsa-mir-5087	MI0017976	0	1	0	1	0	0	1	2	0	0	0	1	0	0	0	0	0	0
hsa-mir-5088	MI0017977	5	0	1	4	1	0	6	3	0	4	0	5	4	1	1	3	8	6
hsa-mir-5089	MI0017978	4	12	9	5	5	2	7	15	8	2	6	3	5	4	4	5	3	7
hsa-mir-5090	MI0017979	0	0	0	1	1	1	0	2	2	0	0	1	1	0	0	0	0	1
hsa-mir-5091	MI0017980	8	12	7	8	4	1	3	7	1	3	13	4	2	1	2	4	0	9
hsa-mir-509-1	MI0003196	0	0	0	0	0	0	0	1	0	0	0	0	0	0	0	0	0	0
hsa-mir-5092	MI0017981	4	0	5	1	0	0	19	7	10	7	1	3	3	2	1	20	0	4
hsa-mir-509-2	MI0005530	0	0	0	0	0	0	0	0	0	0	0	0	0	0	0	0	0	0
hsa-mir-5093	MI0017982	0	3	0	0	2	1	9	1	2	2	0	0	2	1	1	3	0	0
hsa-mir-509-3	MI0005717	0	0	0	0	0	0	0	4	0	0	3	0	0	1	0	2	0	0
hsa-mir-5094	MI0017983	0	0	0	3	0	0	0	0	0	0	3	0	0	1	0	0	0	2
hsa-mir-5095	MI0018001	8	13	18	5	5	3	17	4	10	4	7	12	6	5	11	8	8	12
hsa-mir-5096	MI0018004	162	163	117	142	62	61	174	107	95	91	111	104	87	54	60	119	82	146
hsa-mir-510	MI0003197	3	1	0	0	0	0	0	0	0	2	0	0	1	0	0	0	0	1
hsa-mir-5100	MI0019116	127	86	140	128	23	26	154	260	177	159	122	106	119	16	39	212	22	181
hsa-mir-511	MI0003127	0	0	0	0	0	0	0	0	0	0	0	0	0	0	0	0	0	0
hsa-mir-512-1	MI0003140	0	0	0	0	0	0	0	0	0	0	0	0	0	0	0	0	0	0
hsa-mir-512-2	MI0003141	5	1	2	0	1	0	4	1	1	2	4	0	0	0	0	5	5	1
hsa-mir-513a-1	MI0003191	3	1	0	1	0	3	2	0	1	0	2	2	2	2	1	1	0	0
hsa-mir-513a-2	MI0003192	0	0	0	2	0	0	1	0	4	1	2	0	0	0	0	1	0	0
hsa-mir-513b	MI0006648	1	0	1	2	0	0	2	0	0	0	0	0	0	1	1	0	2	0
hsa-mir-513c	MI0006649	1	0	0	0	3	1	0	0	4	3	1	1	0	0	1	2	0	3
hsa-mir-514a-1	MI0003198	1	0	0	0	0	1	2	0	0	0	0	3	0	1	0	0	0	0
hsa-mir-514a-2	MI0003199	0	0	0	0	0	0	0	0	0	0	0	0	0	0	0	0	0	0
hsa-mir-514a-3	MI0003200	0	0	0	0	0	0	0	0	0	0	0	0	0	0	0	0	0	0
hsa-mir-514b	MI0014251	0	0	0	0	0	0	0	0	0	0	2	0	0	0	0	0	0	1
hsa-mir-515-1	MI0003144	0	0	0	0	0	0	0	0	0	0	0	0	0	0	0	0	0	0
hsa-mir-515-2	MI0003147	0	0	0	0	0	0	0	0	0	0	0	0	0	0	0	0	0	0
hsa-mir-516a-1	MI0003180	0	0	0	0	0	0	0	0	0	0	0	0	0	0	0	0	0	0
hsa-mir-516a-2	MI0003181	0	0	0	0	0	0	0	0	0	0	0	0	0	0	0	0	0	0
hsa-mir-516b-1	MI0003172	1	0	0	1	0	2	2	5	1	2	2	0	0	1	4	0	0	0
hsa-mir-516b-2	MI0003167	0	1	1	1	1	2	0	0	1	0	0	1	2	0	1	0	0	2
hsa-mir-517a	MI0003161	0	3	1	1	6	4	0	0	0	2	0	0	3	2	8	0	0	1
hsa-mir-517b	MI0003165	0	0	0	0	0	0	0	0	0	0	0	0	0	0	0	0	0	0
hsa-mir-517c	MI0003174	11	4	11	10	3	6	8	16	4	0	4	7	7	5	3	13	3	14
hsa-mir-5186	MI0018165	0	1	0	0	1	1	0	0	0	0	2	0	0	1	0	0	0	1
hsa-mir-5187	MI0018166	5	6	7	3	1	0	12	6	4	2	3	2	5	0	0	7	0	7
hsa-mir-5188	MI0018167	2	1	0	1	0	0	0	1	0	1	0	1	2	0	1	0	0	0
hsa-mir-5189	MI0018168	8	8	6	13	2	1	13	12	7	4	4	3	11	2	4	8	5	9
hsa-mir-518a-1	MI0003170	1	0	3	0	0	0	0	0	1	0	0	5	2	1	2	3	0	4
hsa-mir-518a-2	MI0003173	0	1	2	0	0	0	0	0	0	1	2	0	2	0	1	0	0	0
hsa-mir-518b	MI0003156	0	1	0	0	1	0	0	0	0	1	1	0	0	0	3	0	0	0
hsa-mir-518c	MI0003159	1	2	4	5	0	0	7	0	0	1	0	2	0	1	2	1	0	0
hsa-mir-518d	MI0003171	0	2	0	0	0	0	0	0	0	2	0	0	0	0	0	0	0	0
hsa-mir-518e	MI0003169	1	1	7	1	0	0	4	1	2	2	1	0	4	0	1	0	6	4
hsa-mir-518f	MI0003154	0	1	0	1	0	1	5	0	2	0	0	1	0	0	1	0	0	0
hsa-mir-5190	MI0018169	10	21	20	7	3	2	32	7	14	11	13	5	8	2	2	20	6	15
hsa-mir-5191	MI0018170	0	0	2	1	0	0	3	1	2	0	0	0	0	0	0	0	0	0
hsa-mir-5192	MI0018171	9	28	51	20	5	3	50	25	46	19	13	33	30	3	7	37	12	24
hsa-mir-5193	MI0018172	5	3	10	15	0	0	15	24	22	13	10	22	12	0	5	8	5	16
hsa-mir-5194	MI0018173	14	42	149	44	3	4	103	80	53	30	29	65	81	10	17	67	72	47
hsa-mir-5195	MI0018174	5	15	21	13	6	4	12	23	15	14	10	5	32	3	7	12	5	6
hsa-mir-5196	MI0018175	6	5	5	14	4	4	12	20	11	1	2	3	8	2	4	0	7	5
hsa-mir-5197	MI0018176	6	9	31	10	6	5	53	10	11	3	18	13	11	2	8	31	4	21
hsa-mir-519a-1	MI0003178	1	1	1	2	4	9	1	5	0	0	0	0	0	0	5	0	0	1
hsa-mir-519a-2	MI0003182	0	0	0	0	0	0	0	1	0	0	0	0	0	0	1	0	0	1
hsa-mir-519b	MI0003151	0	0	0	0	0	0	3	0	0	0	3	0	0	0	0	3	0	0
hsa-mir-519c	MI0003148	1	0	0	1	0	0	2	0	0	0	0	0	0	0	0	0	1	0
hsa-mir-519d	MI0003162	2	1	0	0	0	0	1	1	0	0	2	0	0	0	0	0	5	0
hsa-mir-519e	MI0003145	3	0	0	2	4	0	1	5	1	7	0	3	1	2	3	5	0	4
hsa-mir-520a	MI0003149	3	2	1	4	1	1	10	0	4	5	4	0	4	1	3	2	2	4
hsa-mir-520b	MI0003155	3	1	2	1	0	2	3	1	0	1	1	2	0	0	0	0	0	3
hsa-mir-520c	MI0003158	1	0	0	0	0	0	0	0	0	0	0	0	0	0	0	0	0	0
hsa-mir-520d	MI0003164	2	3	0	1	0	0	3	0	4	1	1	0	0	1	2	0	0	1
hsa-mir-520e	MI0003143	3	2	0	0	0	0	2	1	0	0	2	0	3	1	1	2	0	0
hsa-mir-520f	MI0003146	0	1	1	0	2	0	4	0	0	1	1	0	1	0	1	2	0	2
hsa-mir-520g	MI0003166	0	0	0	0	0	0	0	0	0	0	0	0	0	0	0	0	0	0
hsa-mir-520h	MI0003175	0	0	0	0	0	0	0	0	0	0	0	0	0	0	0	0	0	0
hsa-mir-521-1	MI0003176	0	0	0	0	0	0	0	0	0	0	0	0	0	0	0	0	0	0
hsa-mir-521-2	MI0003163	0	0	0	1	0	0	0	0	0	0	0	0	0	0	1	0	0	0
hsa-mir-522	MI0003177	1	1	2	0	1	1	5	2	0	0	1	6	0	1	3	1	0	1
hsa-mir-523	MI0003153	0	0	1	0	0	0	0	0	0	0	0	1	0	1	0	0	0	0
hsa-mir-524	MI0003160	4	5	4	3	0	1	0	1	1	1	5	0	0	1	5	3	0	4
hsa-mir-525	MI0003152	1	2	0	0	4	2	1	0	0	2	1	1	1	0	4	0	0	0
hsa-mir-526a-1	MI0003157	6	4	6	3	1	0	6	5	1	9	5	1	5	1	1	8	2	5
hsa-mir-526a-2	MI0003168	2	0	0	1	2	1	1	0	0	0	0	4	3	0	2	0	0	0
hsa-mir-526b	MI0003150	5	3	5	9	0	2	8	4	8	6	3	6	6	1	1	17	0	9
hsa-mir-527	MI0003179	0	0	0	0	1	1	1	0	0	0	0	0	0	0	2	0	1	0
hsa-mir-532	MI0003205	10036	7552	6913	6007	2058	1519	8004	3950	4220	8797	6782	5301	4903	1715	2270	10070	997	7027
hsa-mir-539	MI0003514	1	0	0	0	3	0	0	2	2	0	2	1	0	0	0	2	1	0
hsa-mir-541	MI0005539	1	1	3	3	2	0	7	5	5	2	3	0	2	1	2	4	0	1
hsa-mir-542	MI0003686	261	116	132	76	50	22	127	42	36	242	133	76	60	26	36	125	11	78
hsa-mir-543	MI0005565	3	13	0	1	5	0	2	11	2	6	5	0	0	1	2	1	2	1
hsa-mir-544a	MI0003515	0	0	1	0	0	0	4	0	1	0	0	0	0	0	0	0	0	0
hsa-mir-544b	MI0014159	0	0	3	0	0	0	4	0	0	0	0	1	0	0	0	2	0	0
hsa-mir-545	MI0003516	21	19	8	8	2	4	5	5	2	12	22	2	0	4	11	10	10	6
hsa-mir-548a-1	MI0003593	2	0	2	2	6	7	0	0	0	0	2	0	2	5	5	1	0	0
hsa-mir-548a-2	MI0003598	2	4	0	1	0	0	0	0	0	0	4	0	1	1	0	7	0	0
hsa-mir-548a-3	MI0003612	1	11	3	0	0	1	0	2	0	1	0	0	0	2	2	6	0	2
hsa-mir-548aa-1	MI0016689	18	11	10	1	6	1	3	0	1	6	8	2	3	0	5	3	0	5
hsa-mir-548aa-2	MI0016690	10	7	8	3	1	1	4	9	3	12	10	7	8	2	3	4	2	5
hsa-mir-548ab	MI0016752	9	8	1	0	0	0	2	0	1	3	8	2	3	0	0	2	0	1
hsa-mir-548ac	MI0016762	3	2	4	0	1	1	3	1	0	6	1	0	3	2	2	3	0	3
hsa-mir-548ad	MI0016770	1	0	0	0	0	0	0	0	0	0	0	0	1	0	0	0	0	0
hsa-mir-548ae-1	MI0016779	1	1	0	0	0	3	1	0	0	1	0	0	0	0	0	0	0	0
hsa-mir-548ae-2	MI0016780	0	2	0	0	1	1	0	0	0	0	0	0	0	2	0	0	0	0
hsa-mir-548ag-1	MI0016793	1	1	0	0	0	0	1	2	0	0	0	0	0	0	0	0	0	0
hsa-mir-548ag-2	MI0016794	3	8	1	3	1	2	0	3	3	1	0	0	3	1	4	0	0	1
hsa-mir-548ah	MI0016796	11	5	12	3	0	0	7	1	0	1	2	5	2	1	0	23	0	6
hsa-mir-548ai	MI0016813	0	0	0	0	0	3	1	1	0	0	0	0	0	0	1	0	0	0
hsa-mir-548aj-1	MI0016814	0	0	0	0	0	0	0	0	0	0	0	0	0	0	0	0	0	0
hsa-mir-548aj-2	MI0016815	0	0	1	1	1	1	2	0	0	0	0	1	0	0	0	0	0	1
hsa-mir-548ak	MI0016840	5	6	5	4	3	3	17	0	4	6	10	3	0	1	1	24	0	5
hsa-mir-548al	MI0016851	8	12	3	2	1	0	12	0	1	5	7	0	5	1	0	4	1	3
hsa-mir-548am	MI0016904	7	8	6	6	6	0	3	0	0	8	5	2	7	0	3	0	0	4
hsa-mir-548an	MI0016907	0	0	0	1	0	1	0	0	0	0	0	0	0	0	0	0	0	2
hsa-mir-548ao	MI0017871	3	6	0	2	1	1	1	3	0	0	0	0	1	0	0	0	0	0
hsa-mir-548ap	MI0017875	4	5	0	1	2	3	3	0	4	4	1	1	2	0	1	2	3	15
hsa-mir-548aq	MI0019130	5	0	2	0	0	1	0	0	1	0	3	0	0	1	1	0	0	0
hsa-mir-548ar	MI0019131	0	1	0	0	0	0	3	0	0	0	0	1	0	0	1	4	0	0
hsa-mir-548as	MI0019132	2	0	0	2	0	0	0	0	0	1	0	1	0	0	1	0	0	0
hsa-mir-548at	MI0019137	4	2	5	6	4	1	5	3	1	5	3	3	7	0	0	3	0	3
hsa-mir-548au	MI0019145	2	3	2	0	1	0	1	0	0	2	2	2	2	0	0	4	0	0
hsa-mir-548av	MI0019152	1	0	2	0	0	0	0	0	1	1	0	2	0	0	0	2	0	2
hsa-mir-548aw	MI0019283	2	0	0	0	1	0	0	0	0	0	1	0	0	0	0	0	0	0
hsa-mir-548ax	MI0019286	1	1	0	0	0	0	0	0	0	2	0	0	0	0	2	0	0	0
hsa-mir-548ay	MI0022210	3	6	6	5	9	10	10	0	8	5	3	0	11	4	11	1	0	4
hsa-mir-548az	MI0022212	15	15	10	8	13	7	5	0	2	15	14	0	3	7	7	3	2	4
hsa-mir-548b	MI0003596	7	6	4	0	3	3	1	0	2	5	7	8	2	2	2	6	6	0
hsa-mir-548ba	MI0025747	0	3	0	0	0	1	0	0	0	0	0	0	0	0	0	0	0	0
hsa-mir-548c	MI0003630	9	18	8	6	13	19	13	7	4	15	8	6	4	10	13	10	0	4
hsa-mir-548d-1	MI0003668	18	15	12	2	9	1	4	0	2	11	10	2	3	0	7	5	1	4
hsa-mir-548d-2	MI0003671	17	11	9	4	2	5	7	9	4	15	13	7	10	5	6	4	2	9
hsa-mir-548e	MI0006344	810	459	286	182	127	53	227	81	67	505	469	166	262	59	104	158	17	229
hsa-mir-548f-1	MI0006374	66	52	29	11	16	6	35	0	2	61	42	13	6	4	15	46	0	12
hsa-mir-548f-2	MI0006375	0	0	1	0	0	1	1	3	0	2	3	1	3	0	1	1	0	1
hsa-mir-548f-3	MI0006376	0	1	0	0	0	0	0	0	0	0	0	2	0	0	1	0	0	0
hsa-mir-548f-4	MI0006377	123	84	50	35	10	10	52	29	50	77	64	57	44	8	20	48	10	74
hsa-mir-548f-5	MI0006378	0	0	1	0	3	1	0	0	0	0	0	0	0	0	0	2	0	3
hsa-mir-548g	MI0006395	6	14	3	3	5	1	3	0	2	10	13	0	0	2	5	3	0	1
hsa-mir-548h-1	MI0006411	1	2	6	3	0	0	1	0	2	1	4	1	1	0	0	2	2	2
hsa-mir-548h-2	MI0006412	2	0	0	0	0	1	0	0	0	1	2	0	0	0	0	4	0	0
hsa-mir-548h-3	MI0006413	0	0	1	0	0	1	1	0	0	1	0	0	0	1	1	4	0	0
hsa-mir-548h-4	MI0006414	2	2	13	4	1	3	6	2	2	8	14	0	0	2	0	6	0	4
hsa-mir-548h-5	MI0016751	0	0	0	0	0	0	0	0	0	0	0	0	0	0	0	0	0	0
hsa-mir-548i-1	MI0006421	0	4	3	1	0	0	4	0	1	1	3	5	1	0	0	4	0	1
hsa-mir-548i-2	MI0006422	1	1	0	0	0	0	0	0	0	0	0	0	0	1	0	0	0	0
hsa-mir-548i-3	MI0006423	0	0	0	0	0	0	0	0	0	0	0	0	0	0	0	0	0	0
hsa-mir-548i-4	MI0006424	0	0	0	0	0	0	0	0	1	0	0	0	1	0	0	0	0	0
hsa-mir-548j	MI0006345	27	30	24	12	8	3	25	25	9	31	31	10	12	3	8	12	0	14
hsa-mir-548k	MI0006354	762	499	248	271	153	64	288	116	75	596	463	161	221	64	104	237	25	271
hsa-mir-548l	MI0006361	12	12	8	10	5	4	8	4	6	11	8	4	6	3	4	0	3	13
hsa-mir-548m	MI0006400	0	1	0	0	0	0	5	2	0	0	1	1	0	0	1	1	0	1
hsa-mir-548n	MI0006399	0	6	3	4	0	0	1	0	2	1	3	3	1	0	0	5	0	2
hsa-mir-548o	MI0006402	1	2	0	1	1	2	0	1	3	0	0	1	5	0	1	0	2	2
hsa-mir-548o-2	MI0016746	2	1	0	0	0	0	1	0	0	1	1	0	0	0	0	0	0	0
hsa-mir-548p	MI0006420	317	200	128	220	80	55	92	69	58	229	182	110	104	37	60	60	25	120
hsa-mir-548q	MI0010637	25	25	21	12	5	2	22	12	2	31	18	15	9	5	2	18	0	8
hsa-mir-548s	MI0014141	12	6	10	2	0	0	7	5	0	5	2	2	4	1	3	2	0	7
hsa-mir-548t	MI0014164	1	0	0	0	2	0	0	0	2	1	0	0	0	0	0	2	0	0
hsa-mir-548u	MI0014168	10	2	0	0	1	0	8	0	0	2	7	0	0	1	2	2	0	0
hsa-mir-548v	MI0014174	2	0	0	1	2	0	2	1	0	1	0	0	6	0	0	0	0	0
hsa-mir-548w	MI0014222	13	8	12	13	0	2	5	4	9	11	7	2	6	0	0	2	2	12
hsa-mir-548x	MI0014244	1	2	1	0	0	0	4	0	0	0	0	0	0	1	0	2	0	1
hsa-mir-548x-2	MI0016833	2	0	0	0	0	0	0	0	0	0	0	0	0	0	1	0	0	2
hsa-mir-548y	MI0016595	0	0	3	0	0	1	1	4	0	2	0	0	0	0	0	0	0	0
hsa-mir-548z	MI0016688	4	4	1	1	4	5	3	0	1	3	4	0	0	2	2	0	0	0
hsa-mir-549a	MI0003679	0	0	1	0	0	0	0	3	0	0	0	0	0	0	1	6	1	2
hsa-mir-550a-1	MI0003600	2	0	0	0	0	0	4	0	1	0	1	0	1	1	2	0	0	0
hsa-mir-550a-2	MI0003601	1	2	4	2	0	0	1	1	1	0	0	0	0	0	0	2	6	1
hsa-mir-550a-3	MI0003762	4	7	4	0	4	1	7	0	1	2	3	5	3	0	0	6	2	0
hsa-mir-550b-1	MI0016686	2	0	0	0	0	0	0	0	1	0	1	0	1	1	2	0	0	0
hsa-mir-550b-2	MI0016687	1	2	4	2	0	0	1	1	1	0	0	0	0	0	0	2	6	1
hsa-mir-551a	MI0003556	16	13	16	16	0	1	5	14	10	24	8	9	9	4	6	7	1	17
hsa-mir-551b	MI0003575	2	2	2	0	1	1	3	0	0	9	7	0	2	3	0	0	0	0
hsa-mir-552	MI0003557	1	3	2	3	0	0	0	2	0	2	0	0	0	0	0	2	0	1
hsa-mir-553	MI0003558	330	659	554	731	10	10	412	525	653	579	224	397	716	10	8	336	239	408
hsa-mir-554	MI0003559	1	0	0	0	2	0	0	0	1	0	0	0	0	0	0	0	0	0
hsa-mir-555	MI0003561	2	0	1	0	0	0	1	0	2	1	7	2	0	1	0	2	0	0
hsa-mir-556	MI0003562	10	12	1	0	2	2	2	0	1	5	10	0	5	0	3	5	0	3
hsa-mir-557	MI0003563	1	1	0	0	1	2	2	2	1	1	1	0	0	1	2	0	0	0
hsa-mir-5571	MI0019115	1	5	1	0	3	7	2	4	0	1	1	2	0	1	9	0	0	0
hsa-mir-5572	MI0019117	0	0	0	0	0	0	4	2	3	0	1	3	1	0	0	4	1	0
hsa-mir-5579	MI0019133	0	0	0	2	0	0	0	0	0	0	0	0	0	0	0	1	1	1
hsa-mir-558	MI0003564	0	0	0	0	1	0	0	0	0	0	1	0	0	1	0	0	0	0
hsa-mir-5580	MI0019135	0	0	0	0	0	0	1	0	0	0	0	0	0	0	0	0	0	0
hsa-mir-5581	MI0019136	2	1	2	0	0	0	1	2	2	1	0	0	0	0	0	0	0	0
hsa-mir-5582	MI0019138	0	0	0	0	0	0	0	0	0	0	0	0	0	0	0	0	0	0
hsa-mir-5583-1	MI0019139	2	2	1	0	2	0	6	0	1	3	0	0	4	0	0	0	0	0
hsa-mir-5583-2	MI0019140	2	2	1	0	2	0	6	0	1	3	0	0	4	0	0	0	0	0
hsa-mir-5584	MI0019141	1	0	0	0	1	0	3	8	0	1	1	2	0	1	0	1	0	2
hsa-mir-5585	MI0019142	12	30	20	18	1	0	18	11	22	20	9	19	21	9	2	16	10	21
hsa-mir-5586	MI0019143	0	4	0	0	1	1	1	0	3	3	3	0	0	0	0	10	3	1
hsa-mir-5587	MI0019144	6	6	0	4	0	0	11	1	0	7	3	1	3	0	0	4	2	13
hsa-mir-5588	MI0019147	47	77	39	20	158	147	59	38	18	30	64	39	15	113	154	27	17	47
hsa-mir-5589	MI0019148	0	0	0	0	0	0	2	0	0	0	0	0	0	0	0	0	0	1
hsa-mir-559	MI0003565	0	0	0	0	3	2	0	0	0	0	2	0	0	2	2	0	0	0
hsa-mir-5590	MI0019150	0	0	0	0	0	0	0	0	0	0	0	0	0	0	1	0	0	0
hsa-mir-5591	MI0019151	0	0	0	0	0	0	0	0	0	0	0	0	0	0	0	0	0	0
hsa-mir-561	MI0003567	2	0	6	0	0	0	5	2	2	1	1	4	1	1	0	1	0	1
hsa-mir-562	MI0003568	3	4	1	2	0	3	6	6	2	2	3	15	3	1	2	9	2	7
hsa-mir-563	MI0003569	0	0	0	0	0	1	0	0	0	0	0	0	0	1	0	0	0	0
hsa-mir-564	MI0003570	2	0	2	1	0	0	4	0	0	0	0	0	2	1	1	0	0	3
hsa-mir-566	MI0003572	44	44	86	84	4	12	352	133	141	42	54	81	126	9	25	182	34	218
hsa-mir-567	MI0003573	0	5	3	4	2	1	4	5	3	6	2	4	4	0	2	1	0	3
hsa-mir-568	MI0003574	0	3	0	0	0	0	0	0	1	0	0	0	0	0	0	0	0	0
hsa-mir-5680	MI0019280	1	2	2	0	1	2	8	1	0	0	4	3	0	3	4	0	1	0
hsa-mir-5681a	MI0019281	2	0	1	0	0	1	0	0	0	0	1	0	0	0	0	0	0	1
hsa-mir-5681b	MI0019293	2	0	1	0	1	1	0	0	0	0	1	0	0	0	0	0	0	1
hsa-mir-5682	MI0019282	0	1	6	3	0	0	0	1	0	0	1	0	1	0	1	0	0	0
hsa-mir-5683	MI0019284	7	4	3	3	0	5	19	3	0	10	5	5	2	4	4	3	10	9
hsa-mir-5684	MI0019285	234	64	25	361	3	0	49	493	205	123	218	53	56	0	1	46	620	618
hsa-mir-5685	MI0019287	2	1	1	1	0	4	1	2	2	1	2	0	3	0	0	1	0	1
hsa-mir-5687	MI0019291	0	0	0	0	0	0	1	1	0	0	0	0	0	0	0	0	0	0
hsa-mir-5688	MI0019292	0	0	0	0	0	0	1	0	0	0	0	0	0	0	0	1	0	0
hsa-mir-5689	MI0019294	0	1	3	4	0	1	1	0	0	1	1	0	0	0	0	1	0	1
hsa-mir-569	MI0003576	47	65	73	58	14	13	76	57	36	85	80	49	36	17	18	162	27	53
hsa-mir-5690	MI0019295	87	34	38	40	11	2	25	23	17	56	23	21	17	7	14	29	2	39
hsa-mir-5691	MI0019296	1	0	1	0	0	0	2	0	3	3	5	2	0	0	1	3	0	0
hsa-mir-5692a-1	MI0019297	0	0	1	0	0	0	0	0	0	0	0	0	0	1	0	0	0	0
hsa-mir-5692a-2	MI0019298	0	0	0	0	0	0	0	0	0	0	0	0	0	0	0	0	0	0
hsa-mir-5692b	MI0019311	0	1	0	0	1	0	1	0	0	0	0	1	0	1	0	0	0	1
hsa-mir-5692c-1	MI0019288	0	1	0	0	2	1	0	1	0	0	1	0	0	1	3	0	0	0
hsa-mir-5692c-2	MI0019289	0	0	0	0	0	0	1	0	0	0	0	0	0	0	0	0	0	0
hsa-mir-5693	MI0019300	0	1	0	0	0	3	0	1	5	1	1	4	0	0	0	4	0	3
hsa-mir-5694	MI0019301	0	5	4	0	2	1	1	0	1	2	1	2	3	1	2	1	0	0
hsa-mir-5695	MI0019302	17	7	0	1	0	1	0	0	1	10	0	3	3	1	1	3	0	2
hsa-mir-5696	MI0019303	4	7	5	4	1	0	10	0	0	4	6	3	1	1	0	8	6	2
hsa-mir-5697	MI0019304	2	2	3	0	0	0	0	0	0	2	6	0	0	0	0	0	3	3
hsa-mir-5698	MI0019305	2	2	2	5	1	1	15	3	1	3	2	4	4	0	0	8	5	1
hsa-mir-5699	MI0019306	29	20	23	18	10	9	10	4	3	49	29	8	23	8	11	6	3	23
hsa-mir-570	MI0003577	19	14	8	4	13	5	2	3	3	8	9	3	3	12	6	5	1	12
hsa-mir-5700	MI0019307	0	0	0	0	2	3	1	0	0	1	0	0	0	1	5	0	0	0
hsa-mir-5701-1	MI0019308	0	0	0	0	0	0	0	0	0	0	0	0	0	0	0	0	0	0
hsa-mir-5701-2	MI0019593	0	0	0	0	0	0	0	0	0	0	0	0	0	0	0	0	0	0
hsa-mir-5702	MI0019309	4	2	0	0	2	1	0	0	0	0	1	1	0	2	1	1	0	0
hsa-mir-5703	MI0019310	0	2	1	3	0	0	0	0	0	2	0	5	0	0	0	3	0	0
hsa-mir-5704	MI0019312	0	1	0	0	0	2	2	0	1	0	0	0	0	0	1	0	0	0
hsa-mir-5705	MI0019313	0	1	0	4	0	1	3	2	1	0	0	0	0	0	0	1	0	0
hsa-mir-5706	MI0019314	5	0	2	1	1	0	0	1	0	3	7	0	0	0	0	1	0	0
hsa-mir-5707	MI0019315	1	0	0	0	0	0	0	0	0	0	0	0	0	0	0	0	0	0
hsa-mir-5708	MI0019316	1	3	0	0	1	0	2	1	2	4	0	1	0	2	0	0	1	4
hsa-mir-571	MI0003578	0	0	1	0	0	0	0	0	0	0	0	0	0	0	0	0	0	0
hsa-mir-572	MI0003579	0	1	0	0	0	0	0	0	2	2	0	0	4	0	0	3	0	1
hsa-mir-573	MI0003580	0	0	0	0	1	0	0	0	0	0	0	1	0	1	0	1	0	0
hsa-mir-5739	MI0019412	2	6	1	1	0	1	3	4	2	4	2	2	1	0	0	0	0	1
hsa-mir-574	MI0003581	2261	1269	1722	1917	393	443	1486	2011	1750	1791	985	1652	1698	372	494	1512	804	2521
hsa-mir-575	MI0003582	0	1	0	0	0	0	2	0	0	0	0	0	0	0	0	1	0	1
hsa-mir-576	MI0003583	620	472	433	428	120	80	381	282	253	525	433	361	489	80	118	375	175	492
hsa-mir-577	MI0003584	5	3	5	6	3	5	2	1	7	4	3	0	13	3	10	3	0	9
hsa-mir-578	MI0003585	0	4	0	1	0	1	1	0	0	1	0	0	0	1	0	0	0	0
hsa-mir-5787	MI0019797	1	6	68	33	0	0	37	40	26	1	1	37	169	2	3	49	34	46
hsa-mir-579	MI0003586	10	10	12	11	3	2	16	1	1	10	7	3	12	1	6	6	3	8
hsa-mir-580	MI0003587	16	38	13	12	14	6	14	1	1	41	27	9	7	5	10	22	0	12
hsa-mir-581	MI0003588	0	1	0	0	2	1	4	0	1	0	2	0	0	0	2	0	0	0
hsa-mir-582	MI0003589	2715	1470	888	531	237	283	443	99	157	2010	1509	413	374	137	511	280	22	387
hsa-mir-583	MI0003590	0	3	0	0	2	1	0	0	0	0	9	0	2	0	0	0	2	0
hsa-mir-584	MI0003591	495	615	171	436	71	81	132	598	214	530	493	132	332	74	157	141	240	291
hsa-mir-585	MI0003592	0	0	1	1	0	0	2	0	0	1	0	0	0	1	0	0	0	0
hsa-mir-586	MI0003594	0	1	0	0	0	2	2	0	0	0	1	0	0	0	0	0	0	1
hsa-mir-587	MI0003595	3	2	2	1	0	1	2	1	5	2	1	2	1	2	0	0	4	2
hsa-mir-588	MI0003597	0	1	0	1	0	0	0	0	0	0	0	0	2	1	0	0	0	1
hsa-mir-589	MI0003599	1517	816	1037	883	331	305	863	569	496	1119	755	779	689	268	436	729	199	788
hsa-mir-590	MI0003602	339	276	141	45	107	33	115	18	29	267	272	59	42	22	81	152	5	81
hsa-mir-591	MI0003603	0	0	2	0	1	0	0	0	0	0	0	1	0	0	0	1	0	0
hsa-mir-592	MI0003604	1	1	1	0	0	0	2	1	0	2	1	0	0	1	3	1	0	1
hsa-mir-593	MI0003605	1	4	0	2	0	1	5	5	2	0	0	0	4	1	0	0	0	2
hsa-mir-595	MI0003607	1	0	1	0	0	0	4	0	1	0	0	0	0	0	0	3	0	1
hsa-mir-596	MI0003608	1	0	1	0	1	0	1	0	3	3	0	0	0	1	0	1	0	2
hsa-mir-597	MI0003609	5	5	8	7	0	0	7	6	0	6	1	5	2	3	0	3	1	1
hsa-mir-598	MI0003610	72	78	89	56	15	12	87	49	9	96	64	39	53	14	18	71	16	45
hsa-mir-599	MI0003611	1	0	2	1	5	1	1	1	1	0	0	0	1	1	1	1	1	1
hsa-mir-600	MI0003613	4	3	0	3	0	1	2	1	1	1	0	2	0	3	1	3	0	2
hsa-mir-601	MI0003614	0	0	1	1	1	1	3	1	0	0	0	0	0	2	0	0	0	2
hsa-mir-602	MI0003615	0	0	0	0	0	0	0	0	0	0	0	0	0	0	0	1	0	0
hsa-mir-603	MI0003616	0	2	0	0	0	2	0	0	0	1	1	0	0	0	0	0	0	0
hsa-mir-604	MI0003617	0	0	0	0	0	0	3	0	3	0	0	0	0	0	1	0	3	0
hsa-mir-605	MI0003618	0	1	0	3	1	1	3	3	0	0	3	4	2	0	1	2	0	3
hsa-mir-606	MI0003619	0	0	1	1	0	0	0	0	2	0	0	0	1	0	1	1	2	1
hsa-mir-6068	MI0020345	1	1	3	7	0	0	4	0	7	0	0	1	15	0	0	3	1	1
hsa-mir-6069	MI0020346	2	2	5	1	1	4	3	2	1	1	0	4	3	1	0	0	0	1
hsa-mir-607	MI0003620	2	2	2	3	1	3	11	4	3	5	5	2	2	1	0	1	0	8
hsa-mir-6070	MI0020347	7	26	18	6	3	1	19	12	27	20	9	12	9	3	2	15	5	6
hsa-mir-6071	MI0020348	0	0	3	0	0	0	2	5	0	0	0	0	0	0	0	1	0	0
hsa-mir-6072	MI0020349	0	0	0	1	0	0	3	0	0	0	0	0	1	0	0	0	0	0
hsa-mir-6073	MI0020350	3	3	2	0	41	47	8	7	3	1	0	1	0	36	37	5	3	1
hsa-mir-6074	MI0020351	0	1	2	5	0	0	2	3	4	0	0	3	1	0	1	3	0	0
hsa-mir-6075	MI0020352	6	12	2	4	0	0	7	4	1	5	3	3	5	0	2	7	1	7
hsa-mir-6076	MI0020353	0	2	0	2	0	0	10	1	0	0	0	3	1	0	0	1	0	0
hsa-mir-6077-1	MI0020354	0	0	0	0	0	0	0	0	0	0	0	0	0	0	0	0	0	0
hsa-mir-6077-2	MI0023562	0	0	0	0	0	0	0	0	0	0	0	0	0	0	0	0	0	0
hsa-mir-6078	MI0020355	2	0	4	1	1	4	3	2	3	1	0	4	2	2	9	1	6	3
hsa-mir-6079	MI0020356	4	10	5	4	16	8	8	4	3	4	2	4	6	10	10	3	2	6
hsa-mir-608	MI0003621	0	0	1	0	0	0	1	1	0	0	0	0	0	0	1	1	0	0
hsa-mir-6080	MI0020357	1	1	0	0	2	5	0	2	3	1	2	3	4	0	0	0	2	0
hsa-mir-6081	MI0020358	2	0	0	0	0	0	0	0	0	0	1	1	0	0	0	0	0	1
hsa-mir-6082	MI0020359	9	2	0	0	2	0	6	3	4	4	2	1	0	1	1	0	0	1
hsa-mir-6083	MI0020360	0	0	0	0	0	0	0	1	0	0	0	1	2	2	0	0	0	0
hsa-mir-6084	MI0020361	3	22	17	18	0	1	14	19	17	14	6	9	16	1	1	13	4	13
hsa-mir-6085	MI0020362	2	2	2	0	2	1	5	3	0	1	4	1	4	5	2	2	0	1
hsa-mir-6086	MI0020363	1	2	11	8	3	0	3	1	5	4	1	2	7	0	2	4	13	4
hsa-mir-6087	MI0020364	22	15	205	58	10	7	185	192	178	17	11	119	108	9	12	144	50	205
hsa-mir-6088	MI0020365	0	2	4	3	1	0	8	2	1	1	1	3	9	0	1	1	0	14
hsa-mir-6089-1	MI0020366	21	46	391	232	0	2	218	504	217	13	65	802	1382	6	6	335	239	673
hsa-mir-6089-2	MI0023563	0	0	0	0	0	0	0	0	0	0	0	0	0	0	0	0	0	0
hsa-mir-609	MI0003622	0	1	0	0	0	0	0	0	0	0	0	0	0	0	1	0	0	0
hsa-mir-6090	MI0020367	0	0	0	1	0	0	1	2	0	0	0	0	3	0	0	0	2	1
hsa-mir-610	MI0003623	2	0	0	0	7	0	1	0	0	0	1	0	0	1	4	1	0	0
hsa-mir-611	MI0003624	0	2	3	2	0	1	4	2	4	1	1	3	6	0	1	2	0	1
hsa-mir-612	MI0003625	6	4	0	0	2	0	6	0	2	0	4	2	1	0	0	3	0	3
hsa-mir-6124	MI0021258	4	0	5	2	0	0	11	2	2	3	1	2	7	1	1	4	0	5
hsa-mir-6125	MI0021259	6	44	135	40	1	0	64	65	60	6	14	63	228	0	2	99	23	208
hsa-mir-6126	MI0021260	8	12	28	20	4	3	19	40	38	11	13	20	28	1	6	32	20	61
hsa-mir-6127	MI0021271	1	1	2	2	0	0	3	0	7	2	3	0	3	0	2	0	1	1
hsa-mir-6128	MI0021272	2	5	1	3	4	5	4	3	1	6	2	3	0	4	1	8	2	3
hsa-mir-6129	MI0021274	26	41	42	33	3	3	68	23	55	34	20	27	46	8	6	20	20	37
hsa-mir-613	MI0003626	0	0	0	0	0	0	0	0	0	0	2	0	1	0	0	0	0	0
hsa-mir-6130	MI0021275	1	3	0	5	1	1	2	0	3	4	1	7	0	0	2	0	0	0
hsa-mir-6131	MI0021276	1	1	0	1	10	15	5	1	3	0	0	0	0	14	28	0	0	0
hsa-mir-6132	MI0021277	1	2	4	5	3	6	10	4	6	5	2	0	11	5	3	1	0	0
hsa-mir-6133	MI0021278	1	3	0	0	6	1	1	1	1	1	1	1	3	2	6	0	0	0
hsa-mir-6134	MI0021279	0	3	2	1	4	4	0	2	0	0	1	0	1	8	3	0	1	1
hsa-mir-614	MI0003627	0	0	0	0	1	0	1	0	1	0	1	0	1	0	1	1	1	2
hsa-mir-615	MI0003628	9	5	9	15	0	2	12	14	6	8	3	2	4	1	0	0	1	5
hsa-mir-616	MI0003629	96	86	42	86	25	17	94	72	50	71	91	55	82	13	19	80	34	92
hsa-mir-6165	MI0021472	2	1	0	4	0	0	2	0	4	1	2	3	0	1	0	0	1	4
hsa-mir-617	MI0003631	0	0	0	0	0	1	0	0	0	0	0	0	0	0	0	0	0	0
hsa-mir-618	MI0003632	110	184	142	124	65	69	130	83	114	87	145	98	120	48	76	132	20	113
hsa-mir-619	MI0003633	110	156	117	130	31	49	258	101	170	96	85	86	87	24	34	236	34	140
hsa-mir-620	MI0003634	0	0	1	0	0	0	0	1	0	0	0	0	1	0	0	0	0	0
hsa-mir-621	MI0003635	0	0	0	0	1	0	0	0	0	0	0	0	0	1	0	0	0	0
hsa-mir-622	MI0003636	0	2	2	1	0	1	3	1	0	0	0	0	0	0	1	1	0	0
hsa-mir-623	MI0003637	0	4	6	0	6	17	4	2	0	3	0	0	1	5	11	3	0	0
hsa-mir-624	MI0003638	14	23	12	3	6	2	9	4	14	14	18	9	7	3	8	7	1	15
hsa-mir-625	MI0003639	107	103	103	78	39	35	86	74	27	86	86	73	65	24	33	39	49	77
hsa-mir-626	MI0003640	0	1	0	1	0	0	1	1	0	1	0	0	0	0	0	0	0	2
hsa-mir-627	MI0003641	165	95	84	50	8	9	58	17	17	92	89	32	64	7	8	76	2	37
hsa-mir-628	MI0003642	334	263	175	181	94	43	135	68	82	294	209	114	127	41	67	153	24	141
hsa-mir-629	MI0003643	92	160	103	191	55	32	200	136	122	67	131	94	131	39	55	158	28	158
hsa-mir-630	MI0003644	0	0	0	0	0	0	0	0	0	0	0	0	0	0	0	0	0	0
hsa-mir-631	MI0003645	2	0	13	4	0	0	7	2	2	2	5	2	3	1	0	5	2	4
hsa-mir-632	MI0003647	2	2	5	4	0	0	8	2	11	2	1	11	5	2	0	6	1	3
hsa-mir-633	MI0003648	0	0	0	0	0	1	0	1	0	0	0	0	0	0	1	0	0	0
hsa-mir-634	MI0003649	0	1	6	1	1	2	2	2	1	1	1	0	0	0	0	1	1	2
hsa-mir-635	MI0003650	152	42	31	13	9	2	32	8	3	78	46	16	17	10	6	21	7	12
hsa-mir-636	MI0003651	8	5	13	19	3	0	19	8	6	17	12	15	16	3	0	12	9	14
hsa-mir-637	MI0003652	4	2	0	0	1	0	3	2	1	0	0	4	0	1	0	1	0	0
hsa-mir-638	MI0003653	1	4	7	3	1	0	9	7	5	4	2	1	11	1	0	13	2	5
hsa-mir-639	MI0003654	0	0	0	0	0	0	2	0	0	0	0	0	0	0	0	0	0	0
hsa-mir-640	MI0003655	0	2	0	0	1	0	1	0	2	0	0	0	0	0	1	0	0	0
hsa-mir-641	MI0003656	71	39	43	56	25	11	42	21	23	48	26	16	39	19	11	24	8	53
hsa-mir-642a	MI0003657	25	26	63	27	3	5	45	77	29	17	28	47	27	3	5	42	39	47
hsa-mir-642b	MI0016685	25	26	63	27	3	5	45	77	29	17	28	47	27	3	5	42	39	47
hsa-mir-643	MI0003658	8	0	6	0	3	0	2	3	0	8	4	6	3	2	3	5	0	5
hsa-mir-644a	MI0003659	0	0	0	0	0	0	4	0	0	0	1	0	0	0	0	0	0	0
hsa-mir-645	MI0003660	1	4	2	1	0	0	1	0	0	0	0	0	0	0	0	0	0	0
hsa-mir-646	MI0003661	2	4	5	4	2	2	5	5	4	3	10	17	3	0	0	6	4	12
hsa-mir-647	MI0003662	6	4	0	0	3	1	0	4	3	0	0	1	0	1	1	0	0	0
hsa-mir-648	MI0003663	0	3	1	2	4	4	1	4	2	2	2	7	0	0	3	1	0	2
hsa-mir-649	MI0003664	0	2	0	3	0	1	0	0	0	0	0	0	0	1	0	0	0	0
hsa-mir-6499	MI0022209	0	0	1	0	2	0	0	0	0	0	1	0	0	1	3	0	0	1
hsa-mir-650	MI0003665	1	4	0	1	2	3	4	0	0	0	3	0	4	2	0	0	3	2
hsa-mir-6500	MI0022211	13	46	18	25	2	1	24	13	51	34	10	16	11	5	7	22	8	11
hsa-mir-6501	MI0022213	27	43	41	17	17	18	36	36	17	21	41	24	25	6	11	43	6	31
hsa-mir-6502	MI0022214	27	47	33	27	8	5	18	52	10	29	52	15	42	5	2	25	15	71
hsa-mir-6503	MI0022215	2300	1183	1292	885	350	350	1058	536	428	1832	1311	1040	839	269	485	805	250	854
hsa-mir-6504	MI0022216	1	2	0	1	0	1	11	0	0	5	1	1	0	1	0	2	0	2
hsa-mir-6505	MI0022217	4	7	2	2	2	0	3	0	0	1	3	3	3	0	0	1	2	0
hsa-mir-6506	MI0022218	0	0	0	0	1	0	7	1	0	1	1	0	0	0	0	0	1	0
hsa-mir-6507	MI0022219	2	2	2	2	1	2	3	4	2	1	0	1	1	2	4	4	1	1
hsa-mir-6508	MI0022220	4	0	2	4	2	1	3	16	7	2	0	2	0	0	0	5	5	1
hsa-mir-6509	MI0022221	3	9	8	17	1	3	15	10	11	4	6	10	11	0	0	3	2	15
hsa-mir-651	MI0003666	52	57	21	7	9	3	11	0	3	43	38	11	8	4	15	24	0	17
hsa-mir-6510	MI0022222	1	2	0	0	0	0	1	1	0	0	0	1	0	0	1	0	0	1
hsa-mir-6511a-1	MI0022223	0	0	0	0	0	0	0	0	0	0	0	0	0	0	0	0	0	0
hsa-mir-6511a-2	MI0023564	0	0	0	0	0	0	0	0	0	0	0	0	0	0	0	0	0	0
hsa-mir-6511a-3	MI0023565	0	0	0	0	0	0	0	0	0	0	0	0	0	0	0	0	0	0
hsa-mir-6511a-4	MI0023566	0	1	0	0	0	0	0	1	0	0	0	0	0	1	0	0	0	0
hsa-mir-6511b-1	MI0022552	55	46	48	59	21	43	51	101	44	59	64	56	64	26	45	43	51	69
hsa-mir-6512	MI0022224	14	28	43	30	3	2	112	36	58	20	20	28	38	6	1	116	31	44
hsa-mir-6513	MI0022225	18	25	20	11	4	6	25	7	6	17	11	10	10	3	5	13	2	10
hsa-mir-6514	MI0022226	11	20	10	18	3	4	11	6	6	9	17	4	17	0	3	8	16	14
hsa-mir-6515	MI0022227	16	37	21	17	1	3	29	7	32	17	21	14	28	3	4	15	4	17
hsa-mir-6516	MI0025513	5	3	4	5	8	1	3	0	3	3	0	4	7	3	1	2	0	1
hsa-mir-652	MI0003667	2738	2107	2712	1825	347	645	2341	1417	1985	2363	1421	2334	1435	396	686	2834	346	2171
hsa-mir-653	MI0003674	7	0	4	0	0	1	5	1	0	1	3	1	1	0	1	1	0	1
hsa-mir-654	MI0003676	71	151	9	96	64	48	8	118	38	119	127	11	72	25	53	2	51	52
hsa-mir-655	MI0003677	3	13	3	1	4	5	0	0	0	4	8	0	7	5	6	0	0	0
hsa-mir-656	MI0003678	0	3	2	0	0	2	2	1	2	1	0	0	0	0	2	0	0	0
hsa-mir-657	MI0003681	2	0	0	0	1	2	0	1	1	0	0	1	3	0	0	4	0	4
hsa-mir-658	MI0003682	2	4	5	8	0	5	2	6	3	2	7	13	3	2	8	10	3	3
hsa-mir-659	MI0003683	27	13	12	8	16	6	19	20	16	37	15	11	10	10	15	25	12	12
hsa-mir-660	MI0003684	7608	4836	3200	2136	948	531	3246	947	989	5567	4568	1888	1540	499	909	3988	137	2316
hsa-mir-661	MI0003669	3	20	11	3	2	0	8	7	5	8	5	2	9	3	0	2	3	7
hsa-mir-662	MI0003670	3	0	0	0	1	0	2	1	0	1	0	0	0	0	0	0	0	0
hsa-mir-663a	MI0003672	10	11	12	12	1	2	10	14	5	4	4	7	23	0	0	3	5	13
hsa-mir-663b	MI0006336	0	0	3	0	0	2	7	6	1	1	1	8	2	0	0	0	1	2
hsa-mir-664a	MI0006442	247	175	282	290	84	106	232	275	227	301	104	333	251	85	94	242	122	345
hsa-mir-664b	MI0019134	12	5	13	27	92	14	10	23	15	10	3	13	15	47	30	17	18	22
hsa-mir-665	MI0005563	3	13	35	13	4	3	34	28	25	3	8	24	18	5	3	20	4	14
hsa-mir-668	MI0003761	0	1	0	0	0	3	0	0	0	0	0	0	0	2	2	0	0	0
hsa-mir-670	MI0003933	0	1	1	0	0	1	0	1	1	1	3	0	0	0	0	4	0	0
hsa-mir-671	MI0003760	1203	635	742	1189	169	103	701	1103	605	730	726	578	973	114	153	424	522	919
hsa-mir-6715a	MI0022548	7	7	1	3	1	0	5	1	2	2	16	0	8	6	2	6	0	5
hsa-mir-6715b	MI0022549	32	24	15	10	2	2	17	18	15	20	26	13	23	8	7	18	16	19
hsa-mir-6716	MI0022550	1	9	7	5	2	2	11	5	8	5	12	3	6	1	2	6	1	12
hsa-mir-6717	MI0022551	0	0	1	3	0	0	1	0	2	2	0	0	0	1	0	0	0	0
hsa-mir-6718	MI0022553	88	70	65	45	31	18	71	23	36	93	46	41	45	23	19	59	20	35
hsa-mir-6719	MI0022554	0	2	1	2	4	4	2	0	3	1	0	1	3	0	3	2	1	0
hsa-mir-6720	MI0022555	3	5	5	1	0	1	6	5	8	1	1	1	1	1	0	0	0	2
hsa-mir-6721	MI0022556	4	5	2	1	0	0	3	4	3	0	2	0	2	1	1	1	0	2
hsa-mir-6722	MI0022557	2	3	7	6	0	5	10	5	13	1	1	2	15	4	3	0	4	3
hsa-mir-6723	MI0022558	137	69	62	59	25	34	68	49	43	60	90	72	41	26	34	105	36	139
hsa-mir-6726	MI0022571	3	2	6	0	2	0	3	4	0	0	3	3	0	0	1	0	0	6
hsa-mir-6727	MI0022572	2	9	24	10	2	1	14	12	18	7	3	21	61	1	2	7	12	13
hsa-mir-6728	MI0022573	0	4	3	1	2	0	1	0	1	3	1	0	0	2	0	3	0	2
hsa-mir-6729	MI0022574	6	8	5	3	1	2	5	4	5	8	3	2	5	1	1	4	2	0
hsa-mir-6730	MI0022575	3	3	3	0	0	0	5	3	5	1	0	1	2	0	1	2	0	0
hsa-mir-6731	MI0022576	6	2	5	1	2	0	10	5	2	3	3	5	5	1	1	7	3	9
hsa-mir-6732	MI0022577	2	2	0	3	1	0	1	0	0	4	1	1	2	0	1	5	0	5
hsa-mir-6733	MI0022578	1	1	0	2	41	40	3	0	1	3	0	1	3	37	59	1	0	5
hsa-mir-6734	MI0022579	14	6	9	14	2	1	4	14	14	10	5	12	16	0	1	2	8	15
hsa-mir-6735	MI0022580	16	21	12	16	3	3	10	6	15	13	7	11	21	0	0	13	28	8
hsa-mir-6736	MI0022581	2	1	4	3	3	5	6	2	2	1	1	7	1	2	5	2	0	3
hsa-mir-6737	MI0022582	23	146	294	70	2	2	410	78	426	85	30	182	126	2	1	212	89	73
hsa-mir-6738	MI0022583	4	1	1	5	2	5	2	15	6	4	2	2	8	5	3	3	0	6
hsa-mir-6739	MI0022584	3	9	10	8	3	1	22	14	13	6	7	3	4	0	2	6	10	7
hsa-mir-6740	MI0022585	1	4	3	3	4	0	2	1	1	1	0	6	1	0	2	1	2	5
hsa-mir-6741	MI0022586	1	1	2	4	3	1	4	4	0	0	3	0	5	1	2	1	3	0
hsa-mir-6742	MI0022587	1	10	6	4	0	1	14	5	4	6	4	0	13	1	1	2	5	3
hsa-mir-6743	MI0022588	7	15	18	6	2	2	28	5	17	2	5	7	8	0	1	9	7	10
hsa-mir-6744	MI0022589	1	3	6	0	2	1	12	3	3	1	4	3	9	0	0	7	0	2
hsa-mir-6745	MI0022590	0	0	1	2	0	1	1	1	2	1	2	0	0	1	0	0	0	1
hsa-mir-6746	MI0022591	72	286	1170	451	6	17	796	310	846	199	110	567	1311	21	37	880	429	477
hsa-mir-6747	MI0022592	3	0	3	4	1	0	1	8	1	1	1	0	5	1	1	2	1	1
hsa-mir-6748	MI0022593	43	56	43	44	11	13	53	72	42	66	22	28	38	9	8	33	15	20
hsa-mir-6749	MI0022594	21	31	112	64	1	0	117	58	223	83	19	73	138	0	1	98	73	87
hsa-mir-675	MI0005416	8	3	3	2	0	3	3	0	2	4	5	1	2	0	2	3	0	12
hsa-mir-6750	MI0022595	0	1	6	5	4	1	10	2	8	1	4	4	3	2	3	6	0	6
hsa-mir-6751	MI0022596	5	10	13	9	0	0	9	4	6	6	6	5	11	1	3	10	3	10
hsa-mir-6752	MI0022597	0	2	5	4	3	0	2	4	4	1	5	4	5	0	1	1	2	2
hsa-mir-6753	MI0022598	4	5	5	1	0	1	8	5	0	0	1	7	5	1	2	2	0	2
hsa-mir-6754	MI0022599	0	0	2	3	0	0	9	2	6	2	0	3	5	1	2	4	0	0
hsa-mir-6755	MI0022600	2	3	2	0	0	0	2	0	0	3	0	1	0	0	0	3	0	5
hsa-mir-6756	MI0022601	2	4	7	5	0	1	21	12	7	8	6	10	16	2	1	3	5	10
hsa-mir-6757	MI0022602	1	0	1	0	1	1	3	0	5	0	0	1	1	0	0	1	3	0
hsa-mir-6758	MI0022603	0	1	0	0	0	1	2	3	3	0	0	1	0	1	0	2	0	2
hsa-mir-6759	MI0022604	1	0	2	0	0	1	1	0	2	0	0	0	0	0	2	0	0	1
hsa-mir-676	MI0016436	0	0	0	0	1	0	3	0	0	2	1	0	0	0	0	1	0	0
hsa-mir-6760	MI0022605	48	89	67	61	68	71	79	83	106	75	34	70	88	48	83	58	30	61
hsa-mir-6761	MI0022606	11	3	9	3	0	3	6	6	6	10	0	3	10	2	0	5	0	5
hsa-mir-6762	MI0022607	2	1	2	3	0	2	0	6	1	3	2	1	2	2	2	0	2	2
hsa-mir-6763	MI0022608	8	2	5	3	3	2	8	3	5	3	3	2	6	0	1	1	0	2
hsa-mir-6764	MI0022609	7	5	4	6	2	0	12	1	4	5	4	2	0	2	1	5	5	7
hsa-mir-6765	MI0022610	3	1	2	0	0	0	1	5	1	0	0	1	6	0	0	0	0	1
hsa-mir-6766	MI0022611	0	0	2	0	1	0	8	2	3	0	0	3	1	1	0	0	6	6
hsa-mir-6767	MI0022612	1	1	1	1	0	0	2	3	4	3	1	0	1	0	1	1	0	4
hsa-mir-6768	MI0022613	1	0	1	0	4	2	1	0	0	1	0	1	2	0	5	1	2	3
hsa-mir-6769a	MI0022614	1	2	4	3	0	0	2	0	1	2	2	1	1	0	1	3	0	1
hsa-mir-6769b	MI0022706	17	6	32	25	0	1	10	11	10	17	16	16	24	2	1	18	17	21
hsa-mir-6770-1	MI0022615	0	0	0	0	0	0	0	0	0	0	0	0	0	0	0	0	0	0
hsa-mir-6771	MI0022616	6	1	5	3	2	0	2	4	4	6	0	2	5	1	3	4	8	2
hsa-mir-6772	MI0022617	0	6	5	4	5	0	5	4	4	6	1	7	2	0	1	2	0	3
hsa-mir-6773	MI0022618	0	0	0	1	2	2	1	0	2	0	0	0	0	1	2	0	2	0
hsa-mir-6774	MI0022619	46	23	32	30	6	1	23	25	8	48	30	26	22	2	3	25	8	25
hsa-mir-6775	MI0022620	3	6	9	1	2	1	8	7	6	6	0	9	7	0	0	6	1	2
hsa-mir-6776	MI0022621	0	4	0	3	0	1	1	0	1	1	3	1	1	0	1	0	0	2
hsa-mir-6777	MI0022622	4	3	1	0	2	2	4	10	3	1	1	4	6	0	2	2	0	1
hsa-mir-6778	MI0022623	3	1	2	4	1	1	4	1	2	3	1	2	6	0	1	0	0	2
hsa-mir-6779	MI0022624	11	8	12	17	3	3	11	10	11	6	3	5	9	2	2	9	6	11
hsa-mir-6780a	MI0022625	11	5	5	2	0	0	5	0	4	2	0	1	3	0	1	0	9	4
hsa-mir-6780b	MI0022681	4	1	1	4	0	1	2	7	1	0	0	4	3	1	1	1	0	3
hsa-mir-6781	MI0022626	0	2	6	0	0	0	2	1	1	1	2	1	1	0	0	6	3	5
hsa-mir-6782	MI0022627	1	5	4	2	0	1	2	4	1	0	0	0	2	0	1	2	2	4
hsa-mir-6783	MI0022628	2	2	14	10	1	1	9	18	13	8	2	14	39	1	0	7	5	14
hsa-mir-6784	MI0022629	0	2	2	0	3	2	0	0	3	1	0	0	0	2	1	0	0	0
hsa-mir-6785	MI0022630	2	3	18	10	2	0	10	9	11	7	3	8	48	1	1	4	10	9
hsa-mir-6786	MI0022631	2	0	1	0	0	0	5	2	2	2	0	3	1	0	0	0	7	1
hsa-mir-6787	MI0022632	5	7	46	32	2	1	38	30	55	13	8	23	37	2	0	26	28	38
hsa-mir-6788	MI0022633	0	1	2	2	0	0	3	0	1	1	0	0	2	0	0	1	0	1
hsa-mir-6789	MI0022634	7	5	1	3	0	0	1	5	2	3	6	1	4	0	0	6	0	2
hsa-mir-6790	MI0022635	0	0	0	0	0	0	0	0	0	0	2	0	0	1	0	0	3	0
hsa-mir-6791	MI0022636	1	4	7	7	1	4	5	4	4	8	2	1	3	0	3	8	13	5
hsa-mir-6792	MI0022637	2	13	10	3	1	0	10	8	3	11	4	5	12	1	1	6	3	2
hsa-mir-6793	MI0022638	3	10	7	5	0	0	6	9	9	3	5	3	4	2	0	4	7	7
hsa-mir-6794	MI0022639	1	1	2	2	2	1	6	16	4	3	3	0	3	1	3	5	10	3
hsa-mir-6795	MI0022640	0	1	0	0	1	0	1	1	0	1	1	1	2	0	1	0	1	0
hsa-mir-6796	MI0022641	24	102	162	90	1	0	148	133	156	48	33	77	175	4	4	171	92	146
hsa-mir-6797	MI0022642	1	1	2	5	1	2	6	0	6	1	3	1	1	0	1	3	4	1
hsa-mir-6798	MI0022643	3	0	14	13	0	1	10	10	8	3	3	12	17	2	0	7	14	5
hsa-mir-6799	MI0022644	3	1	3	2	0	1	8	4	6	0	3	3	7	1	0	4	3	7
hsa-mir-6800	MI0022645	0	2	6	4	2	0	7	7	5	0	0	4	0	0	3	4	6	5
hsa-mir-6801	MI0022646	2	2	1	5	1	1	1	2	1	4	4	3	4	0	2	3	0	2
hsa-mir-6802	MI0022647	0	0	0	3	0	0	0	0	1	2	0	0	2	0	1	0	0	2
hsa-mir-6803	MI0022648	19	47	96	37	4	0	53	65	35	44	16	52	94	2	4	41	26	46
hsa-mir-6804	MI0022649	3	3	8	3	1	1	3	1	9	0	1	5	6	0	0	4	7	3
hsa-mir-6805	MI0022650	7	7	5	10	6	8	10	13	5	5	4	6	9	4	5	3	4	8
hsa-mir-6806	MI0022651	3	4	1	3	2	0	3	3	0	0	0	4	6	1	0	0	0	1
hsa-mir-6807	MI0022652	3	12	12	6	0	0	6	10	12	9	8	4	5	2	4	6	7	7
hsa-mir-6808	MI0022653	0	4	4	1	1	1	3	0	3	0	1	0	0	0	1	2	0	1
hsa-mir-6809	MI0022654	1	3	4	1	0	1	0	5	3	0	0	0	0	0	3	3	3	1
hsa-mir-6810	MI0022655	3	7	1	3	8	12	4	1	3	1	2	2	2	5	5	5	2	4
hsa-mir-6811	MI0022656	3	0	0	0	0	1	3	1	0	0	0	5	2	0	1	0	0	0
hsa-mir-6812	MI0022657	3	5	0	12	0	0	7	5	2	6	3	4	5	2	1	9	2	4
hsa-mir-6813	MI0022658	35	10	14	30	2	3	22	24	23	12	5	17	27	0	2	14	6	20
hsa-mir-6814	MI0022659	1	5	9	1	0	0	7	3	8	6	6	2	7	0	1	3	0	2
hsa-mir-6815	MI0022660	0	1	2	0	0	0	0	2	0	0	0	1	0	0	0	0	2	0
hsa-mir-6816	MI0022661	0	5	1	0	0	0	5	2	7	4	0	2	0	0	0	2	2	4
hsa-mir-6817	MI0022662	8	11	4	5	0	1	6	4	5	6	3	1	1	2	3	10	6	6
hsa-mir-6818	MI0022663	15	8	4	1	2	2	1	0	4	8	5	5	3	3	2	5	4	7
hsa-mir-6819	MI0022664	3	4	10	7	4	2	11	12	4	6	9	4	3	1	4	7	1	10
hsa-mir-6820	MI0022665	8	6	7	8	2	0	7	13	4	6	5	5	3	4	1	5	6	3
hsa-mir-6821	MI0022666	5	6	18	6	3	1	21	12	5	2	3	8	5	1	0	21	2	23
hsa-mir-6822	MI0022667	0	1	1	1	0	0	1	1	0	0	2	0	0	0	0	0	0	1
hsa-mir-6823	MI0022668	1	3	0	0	0	0	1	3	2	0	0	3	1	1	1	3	0	0
hsa-mir-6824	MI0022669	5	6	2	7	0	0	8	0	1	3	0	3	1	0	1	4	0	5
hsa-mir-6825	MI0022670	1	6	3	0	1	1	5	1	5	0	2	2	4	0	0	2	5	6
hsa-mir-6826	MI0022671	74	141	111	146	5	8	125	77	71	170	84	59	125	9	5	96	45	70
hsa-mir-6827	MI0022672	0	0	1	1	0	1	3	0	1	1	0	0	0	0	3	2	0	2
hsa-mir-6828	MI0022673	1	5	2	0	1	5	2	1	1	1	0	0	1	4	3	0	0	2
hsa-mir-6829	MI0022674	8	5	4	1	2	0	6	3	2	4	3	4	3	3	2	4	8	4
hsa-mir-6830	MI0022675	3	1	1	2	0	0	11	0	1	0	1	0	0	0	1	1	0	0
hsa-mir-6831	MI0022676	0	6	2	2	1	0	8	4	4	0	2	2	9	0	0	3	3	3
hsa-mir-6832	MI0022677	2	9	1	6	1	2	2	6	4	1	1	2	3	1	0	3	1	7
hsa-mir-6833	MI0022678	10	25	12	16	1	1	17	7	23	22	6	13	10	1	0	11	7	17
hsa-mir-6834	MI0022679	0	3	1	0	1	1	1	3	1	0	0	0	0	0	0	1	0	0
hsa-mir-6835	MI0022680	0	1	0	0	0	0	4	0	1	1	0	0	2	1	0	0	0	0
hsa-mir-6836	MI0022682	7	13	9	10	1	1	12	22	22	6	2	6	14	3	4	10	2	12
hsa-mir-6837	MI0022683	0	3	1	0	0	1	1	8	3	4	4	1	1	0	4	1	2	1
hsa-mir-6838	MI0022684	1	1	0	4	1	0	5	1	0	1	5	0	0	1	1	0	1	0
hsa-mir-6839	MI0022685	1	0	1	0	1	1	0	0	0	0	0	1	1	1	0	4	0	2
hsa-mir-6840	MI0022686	7	8	7	2	0	0	3	11	3	4	10	4	2	0	1	3	1	3
hsa-mir-6841	MI0022687	0	1	0	0	0	2	2	0	0	0	0	0	0	0	0	2	2	0
hsa-mir-6842	MI0022688	12	18	20	12	10	7	26	26	10	10	7	7	13	7	9	17	6	11
hsa-mir-6843	MI0022689	1	0	0	3	0	2	0	0	0	1	0	0	0	0	0	0	1	0
hsa-mir-6844	MI0022690	0	0	1	0	0	0	2	0	2	2	1	0	0	0	1	1	0	0
hsa-mir-6845	MI0022691	1	4	5	0	0	0	3	0	1	2	4	1	2	0	1	1	4	5
hsa-mir-6846	MI0022692	5	1	19	6	1	0	10	6	14	6	1	10	42	0	0	9	2	13
hsa-mir-6847	MI0022693	6	17	7	4	1	3	11	3	4	4	2	2	9	2	7	6	0	14
hsa-mir-6848	MI0022694	0	3	1	0	1	4	2	6	0	0	0	2	6	0	2	1	0	0
hsa-mir-6849	MI0022695	3	1	3	3	0	0	8	5	0	2	5	1	1	2	3	0	3	2
hsa-mir-6850	MI0022696	8	25	159	55	0	1	212	73	99	9	12	62	113	3	3	115	68	130
hsa-mir-6851	MI0022697	0	0	1	0	0	1	1	3	4	0	0	2	4	0	0	0	3	0
hsa-mir-6852	MI0022698	114	84	60	121	7	10	55	138	82	110	62	55	73	9	14	40	58	84
hsa-mir-6853	MI0022699	0	1	0	0	0	0	4	1	0	0	0	1	0	1	0	2	0	1
hsa-mir-6854	MI0022700	11	6	2	4	1	4	2	7	1	4	9	1	10	1	5	1	1	4
hsa-mir-6855	MI0022701	2	4	3	9	1	1	3	1	4	1	4	5	2	2	1	2	0	7
hsa-mir-6856	MI0022702	3	3	2	1	3	0	3	3	9	0	3	2	1	0	1	3	1	1
hsa-mir-6857	MI0022703	0	3	2	0	1	1	4	5	0	3	3	0	4	1	4	1	5	1
hsa-mir-6858	MI0022704	2	5	11	7	0	2	5	9	3	1	3	5	5	0	1	5	7	6
hsa-mir-6859-1	MI0022705	0	0	0	0	0	0	0	0	0	0	0	0	0	0	0	0	0	0
hsa-mir-6860	MI0022707	4	12	14	6	1	3	27	15	13	10	8	5	10	2	1	15	5	12
hsa-mir-6861	MI0022708	52	274	274	98	11	13	264	105	75	133	71	210	126	7	13	310	54	79
hsa-mir-6862-1	MI0022709	534	949	336	447	34	36	322	312	578	732	328	286	468	20	39	324	107	366
hsa-mir-6863	MI0022710	0	0	0	0	0	0	0	0	0	0	0	0	0	0	0	0	0	0
hsa-mir-6864	MI0022711	3	6	3	2	2	0	1	0	3	2	3	3	4	1	1	0	0	0
hsa-mir-6865	MI0022712	5	1	5	3	0	1	3	4	6	0	1	1	5	0	1	1	0	8
hsa-mir-6866	MI0022713	12	16	17	18	1	5	20	16	20	20	11	11	18	4	4	11	5	20
hsa-mir-6867	MI0022714	3	5	2	3	2	1	4	3	2	1	2	0	0	0	1	0	0	2
hsa-mir-6868	MI0022715	4	0	0	0	2	3	5	0	1	0	3	2	0	1	2	1	0	6
hsa-mir-6869	MI0022716	100	248	2225	1160	2	1	1577	1062	1397	138	142	2151	5226	7	5	1058	1045	1920
hsa-mir-6870	MI0022717	0	0	1	2	0	0	3	0	0	0	0	0	0	0	0	1	0	0
hsa-mir-6871	MI0022718	0	2	0	0	0	0	0	1	0	2	0	0	0	0	1	0	0	1
hsa-mir-6872	MI0022719	0	0	0	0	0	2	0	0	0	0	0	1	0	0	2	0	0	0
hsa-mir-6873	MI0022720	0	4	5	0	0	1	0	0	0	0	0	1	1	0	1	0	1	0
hsa-mir-6874	MI0022721	12	33	26	21	4	2	20	19	25	11	11	17	13	1	0	11	12	13
hsa-mir-6875	MI0022722	3	6	3	0	0	0	3	6	2	5	3	3	2	1	0	1	0	3
hsa-mir-6876	MI0022723	3	1	2	1	2	0	1	0	1	0	2	0	5	3	1	3	2	3
hsa-mir-6877	MI0022724	9	12	19	8	3	4	19	16	19	5	5	13	13	4	3	25	12	4
hsa-mir-6878	MI0022725	0	2	1	0	1	0	2	6	0	2	0	0	3	0	0	3	0	0
hsa-mir-6879	MI0022726	0	4	1	4	1	0	5	8	2	4	4	3	2	0	1	1	0	7
hsa-mir-6880	MI0022727	3	0	5	7	1	0	4	7	2	2	0	6	12	0	0	1	1	7
hsa-mir-6881	MI0022728	1	2	11	1	1	0	3	0	0	0	3	0	0	1	0	5	0	0
hsa-mir-6882	MI0022729	274	599	504	373	41	40	650	442	531	424	278	268	497	46	41	432	312	450
hsa-mir-6883	MI0022730	1	0	6	1	0	0	3	1	3	3	1	1	1	0	0	3	1	1
hsa-mir-6884	MI0022731	4	3	0	3	0	0	2	2	1	0	0	1	3	1	2	0	2	4
hsa-mir-6885	MI0022732	60	37	15	16	1	0	10	32	21	46	31	30	23	0	1	25	3	20
hsa-mir-6886	MI0022733	4	3	3	7	3	1	13	1	3	1	3	0	2	3	1	3	0	3
hsa-mir-6887	MI0022734	5	7	2	2	2	3	0	6	2	0	2	5	2	1	4	1	0	9
hsa-mir-6888	MI0022735	1	1	17	1	0	0	12	5	4	2	0	5	4	1	1	2	3	4
hsa-mir-6889	MI0022736	5	5	1	4	5	0	5	2	0	2	6	9	8	0	1	5	0	8
hsa-mir-6890	MI0022737	1	3	0	1	0	0	3	2	3	5	3	1	0	0	2	1	2	3
hsa-mir-6891	MI0022738	3	3	5	5	0	1	5	5	2	1	3	1	11	0	1	1	0	4
hsa-mir-6892	MI0022739	11	13	2	14	2	7	0	13	10	4	4	3	6	5	7	4	0	14
hsa-mir-6893	MI0022740	1	1	7	4	1	0	6	5	1	2	0	0	1	0	0	4	4	2
hsa-mir-6894	MI0022741	6	4	3	10	0	1	9	20	8	6	2	4	11	0	0	2	10	9
hsa-mir-6895	MI0022742	0	3	0	1	0	1	1	1	0	1	1	0	0	1	0	1	3	1
hsa-mir-708	MI0005543	76	15	134	105	25	39	120	5	42	63	29	101	58	24	46	125	3	108
hsa-mir-7-1	MI0000263	86	82	111	77	37	30	99	41	34	91	70	61	65	21	50	121	13	55
hsa-mir-7106	MI0022957	6	16	11	14	0	1	17	25	17	10	2	13	18	1	0	9	2	14
hsa-mir-7107	MI0022958	6	5	10	6	1	0	27	5	12	2	7	2	9	1	3	8	7	8
hsa-mir-7108	MI0022959	4	27	225	65	2	0	107	341	68	6	86	343	278	7	1	81	175	78
hsa-mir-7109	MI0022960	1	2	0	2	12	7	1	0	1	0	0	1	1	4	4	0	1	5
hsa-mir-711	MI0012488	0	0	2	0	0	0	0	4	0	0	0	1	1	0	0	0	2	0
hsa-mir-7110	MI0022961	20	33	370	166	3	8	185	394	164	18	38	524	685	26	12	131	170	317
hsa-mir-7111	MI0022962	0	1	1	4	0	0	2	2	1	1	1	0	4	0	0	0	0	2
hsa-mir-7112-1	MI0022963	0	0	0	0	0	0	0	0	0	0	0	0	0	0	0	0	0	0
hsa-mir-7113	MI0022964	0	1	1	3	1	0	6	0	1	0	0	3	0	0	1	2	1	2
hsa-mir-7114	MI0022965	3	8	11	5	0	2	16	7	5	2	2	9	0	0	4	4	5	3
hsa-mir-7150	MI0023610	0	9	6	2	0	1	14	1	7	11	3	0	3	0	0	7	1	2
hsa-mir-7151	MI0023611	1471	3135	16398	44545	38	104	37539	82404	83508	3062	1669	14462	43419	166	111	24839	13200	35618
hsa-mir-7152	MI0023612	0	6	6	3	1	2	17	0	1	3	0	2	1	0	0	1	0	1
hsa-mir-7153	MI0023613	5	16	6	5	4	2	18	12	14	3	6	2	3	4	1	5	3	9
hsa-mir-7154	MI0023614	0	1	0	0	1	0	1	1	0	0	0	0	3	0	1	0	1	0
hsa-mir-7155	MI0023615	0	2	0	0	4	4	0	0	1	0	0	0	0	0	0	0	0	0
hsa-mir-7156	MI0023616	4	5	2	0	1	0	2	7	2	8	1	3	4	0	2	3	0	4
hsa-mir-7157	MI0023617	1	6	1	0	5	2	0	0	2	1	1	0	2	1	8	2	0	0
hsa-mir-7158	MI0023618	1	1	3	0	0	0	1	3	2	1	0	0	1	0	2	0	0	0
hsa-mir-7159	MI0023620	2	3	15	5	0	0	15	6	10	3	0	0	4	0	0	1	5	2
hsa-mir-7160	MI0023621	1	2	5	0	0	0	4	0	2	2	2	1	1	0	0	5	4	1
hsa-mir-7161	MI0023619	1	6	3	1	0	0	5	2	1	2	7	2	4	0	1	3	6	3
hsa-mir-7162	MI0023623	9	2	4	3	3	2	6	3	7	8	3	6	5	0	2	2	6	8
hsa-mir-718	MI0012489	1	3	2	1	2	2	2	3	2	3	2	4	1	2	3	1	1	12
hsa-mir-7-2	MI0000264	15	16	10	15	4	8	23	6	7	11	10	11	9	4	13	24	6	11
hsa-mir-7-3	MI0000265	7	4	7	5	4	2	6	3	0	8	1	3	0	3	6	1	0	4
hsa-mir-744	MI0005559	6831	3096	4569	5871	525	586	3465	4185	3587	4426	2902	4073	5487	483	607	2160	2450	4994
hsa-mir-7515	MI0024354	0	0	4	0	0	0	1	0	0	1	1	0	1	0	1	2	0	0
hsa-mir-758	MI0003757	11	17	6	9	9	2	3	3	4	7	8	3	5	2	2	10	1	6
hsa-mir-759	MI0004065	0	0	0	0	6	0	1	0	1	1	0	0	0	3	3	0	0	0
hsa-mir-760	MI0005567	3	10	16	8	3	0	7	13	10	14	10	22	18	0	2	7	20	7
hsa-mir-761	MI0003941	0	0	0	0	1	0	0	0	1	0	0	0	1	1	1	0	0	0
hsa-mir-762	MI0003892	8	7	15	8	2	4	7	5	2	3	7	8	8	1	1	2	2	6
hsa-mir-764	MI0003944	7	2	0	8	0	1	0	4	2	0	1	0	1	1	0	2	0	4
hsa-mir-7641-1	MI0024975	200	101	514	193	24	72	310	613	248	107	248	545	253	114	49	517	460	655
hsa-mir-765	MI0005116	1	2	13	11	1	2	12	10	12	3	5	12	8	4	1	16	8	12
hsa-mir-766	MI0003836	363	313	389	441	66	95	353	592	379	417	238	463	295	73	89	392	127	394
hsa-mir-767	MI0003763	2	1	1	3	0	0	2	10	17	3	0	4	7	1	0	4	4	4
hsa-mir-769	MI0003834	5100	2124	2039	2371	938	802	2078	1574	939	4272	2164	2004	2403	758	1145	1829	371	1943
hsa-mir-770	MI0005118	1	1	0	1	0	0	1	3	0	1	3	0	0	1	1	3	0	1
hsa-mir-7702	MI0025238	1	3	1	0	0	1	25	0	1	2	1	3	2	0	0	3	0	2
hsa-mir-7703	MI0025239	0	2	2	1	0	0	4	0	3	2	0	1	0	1	1	1	0	0
hsa-mir-7704	MI0025240	124	173	383	205	6	19	462	356	496	138	138	265	443	11	20	458	207	293
hsa-mir-7705	MI0025241	88	126	53	22	39	17	61	10	14	77	84	24	17	13	26	52	6	33
hsa-mir-7706	MI0025242	0	2	0	1	13	5	0	1	6	0	1	1	1	7	4	3	1	3
hsa-mir-7843	MI0025510	0	1	2	0	0	1	4	0	0	1	4	0	0	1	1	1	1	0
hsa-mir-7844	MI0025514	0	2	1	2	1	1	0	0	0	0	3	0	1	0	1	0	0	0
hsa-mir-7845	MI0025515	14	5	5	7	0	2	2	3	2	2	4	3	3	0	0	4	0	8
hsa-mir-7846	MI0025516	34	49	229	92	2	10	342	137	397	110	31	109	210	3	8	263	122	149
hsa-mir-7847	MI0025517	7	2	10	3	0	1	3	5	7	4	3	4	8	1	2	5	7	4
hsa-mir-7848	MI0025518	15	7	12	20	3	4	7	7	6	10	11	10	15	3	2	7	12	10
hsa-mir-7849	MI0025519	7	0	3	0	2	1	1	3	3	0	6	1	4	0	2	0	0	4
hsa-mir-7850	MI0025520	0	5	4	1	1	1	6	0	5	4	2	1	5	0	0	2	2	1
hsa-mir-7851	MI0025521	25	68	101	93	5	2	121	143	180	48	24	60	113	5	7	83	61	98
hsa-mir-7852	MI0025522	0	0	0	0	0	0	0	0	0	0	0	0	0	0	0	0	0	0
hsa-mir-7853	MI0025523	6	3	6	5	2	5	12	7	8	4	9	7	1	3	6	7	2	3
hsa-mir-7854	MI0025524	1	5	6	2	0	1	4	1	3	0	0	2	0	0	0	2	2	2
hsa-mir-7855	MI0025525	0	1	2	0	0	0	0	0	0	0	1	0	0	0	1	0	0	0
hsa-mir-7856	MI0025526	0	2	1	0	0	1	2	2	0	0	1	0	0	0	0	0	0	4
hsa-mir-7973-1	MI0025748	2	1	0	0	0	0	0	0	0	0	1	0	0	0	0	0	0	0
hsa-mir-7974	MI0025750	0	0	1	0	3	1	2	0	0	0	0	0	0	4	5	0	0	0
hsa-mir-7975	MI0025751	0	0	0	0	0	0	0	0	0	0	0	0	0	0	0	0	0	0
hsa-mir-7976	MI0025752	16	11	10	9	2	0	7	12	5	9	10	9	6	0	1	11	0	12
hsa-mir-7977	MI0025753	13	20	20	16	4	2	17	19	13	40	6	14	7	2	2	33	10	18
hsa-mir-7978	MI0025754	0	0	0	1	0	0	0	2	0	0	0	0	0	0	0	0	0	0
hsa-mir-802	MI0003906	1	0	2	0	1	1	2	3	0	2	0	0	0	0	0	2	0	0
hsa-mir-8052	MI0025888	5	2	3	0	1	0	8	5	2	4	5	2	1	0	1	6	1	2
hsa-mir-8053	MI0025889	0	0	1	1	0	0	0	0	0	0	0	0	2	0	0	2	0	0
hsa-mir-8054	MI0025890	0	0	0	0	2	0	0	0	0	0	0	0	0	2	0	1	0	0
hsa-mir-8055	MI0025891	0	0	0	0	0	0	0	0	0	0	0	0	2	0	0	0	0	0
hsa-mir-8056	MI0025892	1	2	1	3	0	0	1	1	2	1	0	0	0	0	0	0	0	0
hsa-mir-8057	MI0025893	0	0	0	0	0	0	0	0	0	0	0	1	0	2	1	0	1	0
hsa-mir-8058	MI0025894	0	0	2	0	0	0	5	3	0	0	1	1	4	1	1	1	2	0
hsa-mir-8059	MI0025895	0	1	2	0	1	0	1	1	0	1	0	0	0	1	0	0	0	0
hsa-mir-8060	MI0025896	2190	1847	9523	3764	498	500	10357	7045	14555	795	3634	8946	3488	471	499	4819	4515	3098
hsa-mir-8061	MI0025897	4	4	18	1	0	2	31	14	16	4	9	13	3	8	2	32	16	10
hsa-mir-8062	MI0025898	1	2	1	0	0	0	3	0	0	0	0	0	0	0	0	2	0	0
hsa-mir-8063	MI0025899	0	1	0	0	0	0	0	0	0	0	0	0	0	0	0	0	0	1
hsa-mir-8064	MI0025900	0	0	0	0	1	0	0	0	1	0	0	0	0	0	0	0	0	0
hsa-mir-8065	MI0025901	0	3	1	0	0	1	3	1	0	0	1	0	0	0	0	0	0	1
hsa-mir-8066	MI0025902	0	0	0	0	0	0	2	0	0	0	0	1	0	0	0	0	0	1
hsa-mir-8067	MI0025903	0	0	0	0	0	0	0	0	0	0	0	0	0	0	0	0	0	0
hsa-mir-8068	MI0025904	0	0	0	0	1	0	1	0	0	0	0	0	0	0	0	0	0	0
hsa-mir-8069	MI0025905	2	2	0	1	1	0	2	1	4	0	0	0	0	2	1	0	0	1
hsa-mir-8070	MI0025906	1	0	0	0	3	1	0	0	0	0	0	0	0	0	6	0	0	3
hsa-mir-8071-1	MI0025907	0	0	0	0	0	0	0	0	0	0	0	0	0	0	0	0	0	0
hsa-mir-8072	MI0025908	35	43	98	70	0	4	51	75	49	28	61	225	232	0	7	137	56	203
hsa-mir-8073	MI0025909	1	0	0	0	0	0	0	0	0	0	1	0	0	1	1	0	0	1
hsa-mir-8074	MI0025910	0	0	1	0	0	0	2	3	0	0	0	0	0	0	0	0	0	1
hsa-mir-8075	MI0025911	0	3	0	0	0	1	0	0	0	0	1	0	1	0	0	0	0	0
hsa-mir-8076	MI0025912	0	0	0	0	0	0	0	0	0	0	0	0	1	0	0	0	0	0
hsa-mir-8077	MI0025913	0	1	1	0	7	5	1	0	0	2	2	2	0	1	1	2	0	0
hsa-mir-8078	MI0025914	0	1	0	1	0	0	2	0	0	0	0	0	0	1	0	1	0	0
hsa-mir-8079	MI0025915	0	0	1	0	1	0	0	1	0	2	2	0	0	0	1	0	0	1
hsa-mir-8080	MI0025916	0	0	0	0	0	0	2	0	0	0	0	2	0	0	1	0	0	0
hsa-mir-8081	MI0025917	0	0	2	0	0	0	0	1	0	0	1	0	0	0	1	1	0	1
hsa-mir-8082	MI0025918	0	1	2	0	1	0	1	0	1	0	1	0	1	0	0	0	0	0
hsa-mir-8083	MI0025919	0	0	1	0	0	0	1	0	0	0	0	0	0	0	0	0	0	0
hsa-mir-8084	MI0025920	0	1	0	0	0	1	0	1	0	0	0	0	0	0	0	0	0	0
hsa-mir-8085	MI0025921	2	1	2	2	0	0	8	6	1	2	2	0	3	0	0	0	0	1
hsa-mir-8086	MI0025922	45	32	17	29	2	8	54	27	16	18	30	18	6	5	7	16	18	31
hsa-mir-8087	MI0025923	1	2	1	4	0	1	0	2	8	12	1	1	3	1	0	0	4	2
hsa-mir-8088	MI0025924	2	1	1	1	0	1	2	0	2	0	1	0	0	0	0	0	0	1
hsa-mir-8089	MI0025925	3	1	1	2	0	1	8	7	4	1	0	2	0	0	0	0	2	1
hsa-mir-873	MI0005564	0	7	133	26	3	14	103	99	23	1	3	65	39	3	22	151	21	32
hsa-mir-874	MI0005532	70	39	114	78	20	15	107	96	47	50	51	99	54	26	21	82	36	70
hsa-mir-875	MI0005541	0	1	0	0	0	0	0	0	2	0	0	1	0	2	1	0	0	0
hsa-mir-876	MI0005542	0	0	2	0	0	0	2	0	2	0	0	0	0	0	0	0	1	0
hsa-mir-877	MI0005561	783	249	481	952	56	50	281	771	629	609	346	407	899	47	64	636	1121	1135
hsa-mir-885	MI0005560	4	13	15	19	1	3	17	6	14	4	2	7	3	3	0	4	3	9
hsa-mir-887	MI0005562	0	1	0	0	0	0	6	0	0	0	0	0	0	0	0	1	0	3
hsa-mir-888	MI0005537	0	4	3	1	0	2	1	0	0	0	2	0	0	1	0	1	0	1
hsa-mir-889	MI0005540	8	33	0	9	9	8	1	2	1	23	19	1	5	3	11	6	1	3
hsa-mir-890	MI0005533	1	0	0	0	0	1	0	0	0	0	0	0	0	0	0	0	0	0
hsa-mir-891a	MI0005524	1	2	2	0	1	0	2	2	1	1	1	1	2	1	0	2	3	1
hsa-mir-891b	MI0005534	0	0	0	0	0	1	0	0	0	0	0	0	0	1	1	0	0	0
hsa-mir-892a	MI0005528	0	1	3	1	0	1	2	2	0	0	0	0	1	0	0	3	0	0
hsa-mir-892b	MI0005538	0	0	0	1	1	0	1	0	1	0	0	0	0	3	2	0	0	0
hsa-mir-892c	MI0022560	0	3	0	0	1	0	1	2	0	0	0	0	0	0	0	0	0	0
hsa-mir-9-1	MI0000466	7	1	1	3	0	1	2	2	0	33	9	12	8	6	4	7	0	6
hsa-mir-9-2	MI0000467	270	225	121	52	43	19	90	39	39	1785	1056	149	333	92	148	689	116	941
hsa-mir-920	MI0005712	2	2	2	5	0	0	2	2	0	0	2	2	0	0	0	0	0	1
hsa-mir-921	MI0005713	3	9	9	2	3	1	5	5	3	2	7	1	3	2	2	14	2	2
hsa-mir-922	MI0005714	1	1	3	4	0	0	2	0	0	0	0	3	0	0	1	0	0	2
hsa-mir-924	MI0005716	0	0	0	0	0	0	0	0	0	0	0	0	0	0	3	0	0	0
hsa-mir-92a-1	MI0000093	224015	183171	184554	201104	117564	96102	154645	193550	109520	186873	161265	175441	177734	90794	101043	200122	131866	204715
hsa-mir-92a-2	MI0000094	1	0	0	1	181	142	1	0	0	2	0	2	3	149	125	0	4	0
hsa-mir-92b	MI0003560	1613	1468	1559	1576	306	245	2223	2958	1017	1391	1487	1242	1370	255	251	1299	2355	1733
hsa-mir-93	MI0000095	26403	16785	13180	13459	5449	3498	12840	7423	5484	20323	16457	10219	11431	3778	5139	14742	2437	14681
hsa-mir-9-3	MI0000468	9	6	4	2	1	3	3	0	0	47	19	2	8	2	0	8	1	17
hsa-mir-933	MI0005755	2	2	0	5	0	1	2	4	7	7	1	0	3	0	0	3	1	6
hsa-mir-934	MI0005756	2	0	2	0	0	0	2	0	0	0	2	1	0	2	1	1	0	0
hsa-mir-935	MI0005757	7	10	21	6	1	8	11	12	2	16	7	26	24	1	2	19	7	5
hsa-mir-936	MI0005758	0	0	0	0	0	0	1	0	0	0	0	0	0	1	1	0	0	0
hsa-mir-937	MI0005759	14	12	11	13	5	4	16	12	5	9	13	12	11	1	2	17	30	21
hsa-mir-938	MI0005760	0	0	0	0	0	0	0	0	0	0	1	0	0	0	0	0	1	0
hsa-mir-939	MI0005761	15	26	15	10	6	5	19	3	6	23	16	15	14	4	12	20	1	18
hsa-mir-940	MI0005762	60	53	319	148	6	10	254	258	293	59	31	475	882	14	10	156	149	221
hsa-mir-941-1	MI0005763	0	0	0	0	0	0	0	0	0	0	0	0	0	0	0	0	0	0
hsa-mir-941-2	MI0005764	0	0	0	0	0	0	0	0	0	0	0	0	0	0	0	0	0	0
hsa-mir-941-3	MI0005765	0	0	0	0	0	0	0	0	0	0	0	0	0	0	0	0	0	0
hsa-mir-941-4	MI0005766	0	0	0	0	0	0	0	0	0	0	0	0	0	0	0	0	0	0
hsa-mir-942	MI0005767	302	152	132	169	53	26	112	139	70	172	166	112	159	33	45	131	83	172
hsa-mir-943	MI0005768	23	13	15	16	4	2	22	27	10	13	8	6	18	2	5	29	9	17
hsa-mir-944	MI0005769	19	12	15	6	5	2	7	3	3	13	5	17	4	3	3	4	4	4
hsa-mir-95	MI0000097	5	0	20	2	2	0	15	2	4	1	2	7	9	1	1	15	1	4
hsa-mir-96	MI0000098	1	1	2	0	0	0	0	0	0	1	0	0	0	0	0	0	5	2
hsa-mir-98	MI0000100	7909	7581	5059	3619	3705	1498	4460	1934	1244	6783	7635	2558	3072	1847	2608	5465	775	4864
hsa-mir-99a	MI0000101	423	149	142	212	49	53	145	102	140	319	125	165	205	27	53	194	19	221
hsa-mir-99b	MI0000746	3941	8762	1652	2964	149	131	6051	22758	16755	7654	8371	1315	1855	250	162	19890	24507	57053

## Sheet: RNAseq_normcounts_allgenes_alls
	LPS.6hr Donor #1	LPS.24hr Donor #1	LPS.6hr Donor #2	LPS.24hr Donor #2	LPS.24hr Donor #7	Med.6hr Donor #1	Med.24hr Donor #1	Med.6hr Donor #2	Med.24hr Donor #2	Med.24hr Donor #7	LPS.6hr Donor #6	Med.6hr Donor #6	LPS.6hr Donor #3	LPS.6hr Donor #4	LPS.6hr Donor #5	Med.6hr Donor #3	Med.6hr Donor #4	Med.6hr Donor #5
	LPS1485-6h	LPS1485-24h	LPS1309-6h	LPS1309-24h	LPS1372-24h	Med1485-6h	Med1485-24h	Med1309-6h	Med1309-24h	Med1372-24h	LPS148-A	Med148-A	LPS1001	LPS1249	LPS1340	Med1001	Med1249	Med1340
DDX11L1	0	0	0	0	0	0	0	0	0	0	0	6.59261	0	0	0	0	0	0
WASH7P_1_-_1	1.90768	601.58	155.25	786.574	175.172	2.85416	0	514.078	372.818	0	241.016	513.674	216.712	180.513	293.803	323.11	170.238	565.678
hsa-mir-6859-1	0	0	0	0	0	0	0	0	0	0	0	0	0	0	0	0	0	0
RP11-34P13.3	0	0	0	0	0	0	0	0	0	0	0	0	0	0	0	0	0	0
hsa-mir-1302-2	0	0	0	0	0	0	0	0	0	0	0	0	0	0	0	0	0	0
FAM138A	0	0	0	0	0	0	0	0	0	0	0	0	0	0	0	0	0	0
OR4G4P	0	0	0	0	0	0	0	0	0	0	0	0	0	0	0	0	0	0
OR4G11P	0	0	0	0	0	0	0	0	0	0	0	0	0	0	0	0	0	0
OR4F5	0	0	0	0	0	0	0	0	0	0	0	0	0	0	0	0	0	0
RP11-34P13.7	0	0	0	0	0	0	0	217.11	0	0	0	68.6731	27.5544	0	31.1086	26.9259	41.7801	0
RP11-34P13.8	0	18.9687	0	0	34.1798	0	0	0	157.54	1.42898	1.09057	0	0	0	0	0	0	33.2297
CICP27	0	0	0	609.689	84.3814	0	0	195.898	263.117	0	161.405	113.173	61.8112	0	77.4258	14.1361	54.8754	112.054
RP11-34P13.15	472.151	116.522	227.081	884.425	4.80654	353.203	657.282	383.063	639.234	1048.87	0	125.809	104.26	4.29792	79.4997	3.36573	89.1725	51.7766
RP11-34P13.16	0	0	0	0	9.61308	0.713541	0	0	143.518	0	76.34	15.9321	0	0	7.60431	29.6185	0	0
RP11-34P13.14	0	0	0	0	46.9973	0	0	0	0	0	0	0	0	128.938	0	0	8.73017	0
RP11-34P13.13	0	205.043	0	0	199.738	82.7707	3.84376	0	0	0	992.421	665.854	273.31	190.183	1171.76	191.174	115.987	37.8664
RNU6-1100P	0	0	0	0	0	0	0	0	0	0	0	0	0	0	0	0	0	0
RP11-34P13.9	0	0	0	0	0	0	0	0	0	0	0	0	0	0	0	0	0	0
FO538757.3	0	0	0	0	23.4986	0	0	0	0	0	0	17.0309	0	0	0	0	0	0
FO538757.2	1495.62	513.059	1769.15	2206.36	277.711	690.707	3294.1	356.86	1837.7	3006.56	642.347	1074.05	686.626	509.303	1105.39	706.804	534.411	2115.11
hsa-mir-6859-2	0	0	0	0	0	0	0	0	0	0	0	0	0	0	0	0	0	0
AP006222.2	0	0	208.544	0	81.1771	0	0	0	0	0	65.4343	41.2038	25.3203	0	107.843	0	22.449	188.559
RPL23AP21	0	0	0	0	0	0	0	0	0	0	0	0	0	0	0	0	0	5.40949
RPL23AP24	0	0	0	0	51.8038	0	0	0	269.716	0	0	25.2717	60.3218	0	0	0	18.0839	0
RP5-857K21.15	0	0	0	0	0	0	0	0	0	0	0	0	0	0	0	0	0	0
RP4-669L17.2	0	0	0	0	0	0	0	0	0	0	0	0	0	0	0	0	0	0
RP4-669L17.10_1_-_1	0	0	0	0	0	0	0	0	0	0	0	0	0	0	0	0	0	0
WBP1LP7	0	0	0	0	0	0	0	0	0	0	0	0	0	0	0	0	0	0
OR4F29	0	0	0	0	0	0	0	0	0	0	0	0	0	0	0	0	0	0
RP4-669L17.10_1_-_2	0	1.80655	0	0	19.7602	0	0	0	0	0	57.8003	215.359	46.1722	190.183	53.2302	37.0231	57.9933	175.422
SEPT14P13	0	0	0	0	0	0	0	0	0	0	0	0	0	0	0	0	0	0
CICP7	0	0	0	0	0	0	0	0	0	0	0	0	0	0	0	0	0	0
RP4-669L17.8	0	0	115.858	1287.12	82.7793	0	0	726.197	337.351	0	91.6081	112.624	186.178	214.896	98.1648	123.186	62.982	98.9164
U6_1_-_1	0	0	0	0	0	0	0	0	0	0	0	0	0	0	0	0	0	0
RP5-857K21.4	0	0	0	0	0	0	0	0	0	0	0	0	0	0	13.1347	0	0	0
RP5-857K21.2	0	0	0	0	0	0	0	0	0	0	0	0	0	0	0	0	0	0
MTND1P23	27.6614	176.138	439.101	15.054	44.861	193.37	3.84376	258.287	381.891	10.0028	9.81515	91.1978	61.8112	177.289	21.4303	137.995	23.6962	73.4145
MTND2P28	33.3844	851.787	1143.52	322.721	1567.47	302.541	42.2813	374.328	599.643	27.1505	21518.1	28626.8	968.128	1035.8	2194.19	2022.13	1049.49	1492.25
MTCO1P12	115.415	616.032	3541.78	1040.61	6867.47	442.395	199.875	1428.69	699.446	101.457	1612.96	1994.27	2109.03	1539.73	2001.32	2962.52	892.972	1745.72
hsa-mir-6723	0	0	0	0	0	0	0	0	0	0	0	0	0	0	0	0	0	0
MTCO2P12	7.63072	0.903273	140.188	8.4679	1.06812	8.56249	0	9.98209	2.47446	1.42898	2.18114	6.04323	1.48943	4.29792	18.6651	7.40461	15.5896	34.0025
MTATP8P1	0	0	0	0	0	0	0	0	0	0	0	0	0	0	0	0	0	0
MTATP6P1	19015.7	16290.5	38613.1	12833.6	13054	12462.7	16462.8	23544	23859.5	6148.88	16554.9	16846.3	19714.8	14205.7	19523	27885.1	10223	20264
MTCO3P12	19.0768	10.8393	324.402	11.2905	22.9646	58.5103	7.68751	21.2119	18.9708	11.4318	898.631	602.125	22.3414	12.8938	39.4042	166.267	50.5103	40.1848
WBP1LP6	0	0	0	0	0	0	0	0	0	0	0	0	0	0	0	0	0	0
OR4F16	0	0	0	0	0	0	0	0	0	0	0	0	0	0	0	0	0	0
CICP3	0	0	0	0	0	0	0	0	0	0	0	4.39508	0	0	0	0	0	0
RP11-206L10.2	82.0302	1276.32	549.166	2044.53	575.182	152.698	0	2.49552	361.27	0	776.487	1148.21	1040.36	988.521	1251.95	754.597	470.806	730.281
RNU6-1199P	0	0	0	0	0	0	0	0	0	0	0	0	0	0	0	0	0	0
RP11-206L10.4	0	0	0	0	0	0	0	0	0	0	0	0	0	0	0	0	0	31.6842
RP11-206L10.9	0	168.009	0	0	7.47684	0	0	0	0	0	0	40.1051	0	0	14.5173	0	0	64.1411
RP11-206L10.8	0	0	0	0	0	0.713541	0	0	0	0	0	25.8211	0	0	0	0	0	0
FAM87B	0	0	0	0	64.6212	0	0	0	0	0	0	0	0	0	0	0	24.3198	0
LINC00115	0	0	0	0	18.6921	59.2239	0	0	0	0	0	50.5434	43.9381	0	60.1432	30.9648	39.2858	57.9588
LINC01128	530.335	367.632	170.311	0	631.793	185.521	0	198.394	0.824818	0	110.148	184.593	410.337	0	289.655	341.285	250.681	266.611
FAM41C	0	0	0	0.940877	0	0	0	0	0	0	102.514	0	0	0	0	13.4629	15.5896	0
TUBB8P11	0	109.296	0	0	0	0	0	0	0	0	0	0	0	0	0	0	0	0
FAM166AP3	0	0	0	0	0	0	0	0	0	0	0	0	0	0	0	0	0	0
RP11-54O7.16	0	0	0	0	0	0	0	0	0	0	0	0	0	0	0	0	0	0
RP11-54O7.1	0	0	0	0	50.7357	0	0	0	0	0	0	0	0	0	0	0	0	0
RP11-54O7.2	0	0	0	0	2.6703	0	0	0	0	0	0	0	0	0	0	0	0	0
RP11-54O7.3	0	0	0	0	11.7493	0	0	0	0	0	0	0	0	0	0	0	0	0
SAMD11	0	0	0	0	20.2943	85.6249	0	0	0	0	0	0	0	0	0	0	0	15.4557
NOC2L	1331.56	844.56	739.173	1885.52	1462.79	1509.14	3.84376	349.373	1595.2	1.42898	685.97	589.49	1083.56	1135.72	1364.63	2032.23	2846.04	2173.07
KLHL17	0	368.535	159.884	1942.91	293.199	137.713	0	173.439	450.351	2134.89	227.93	221.951	192.881	35.4578	81.5736	370.904	94.7848	585.771
PLEKHN1	0	165.299	176.104	685.9	23.4986	124.156	0	0	0	0	135.231	98.8892	316.503	0	213.612	78.085	221.996	316.069
PERM1	0	0	180.738	0	92.9264	0	0	167.2	0	0	85.0646	23.6235	122.133	0	40.7868	31.6379	61.1112	118.236
RP11-54O7.17	0	0	0	0	3.73842	0	0	0	0	0	181.035	0	0	0	9.67822	0	0	0
HES4	578.981	0	991.744	394.228	120.163	0	0	167.2	0	0	438.41	12.6358	43.1934	1.07448	181.812	31.6379	11.8481	6.95506
ISG15	4694.8	241.174	106566	1346.4	397.875	2095.67	12180.9	8966.41	9511.81	11694.7	55542.8	11378.3	272.565	2333.77	18696.2	115.781	255.669	452.852
RP11-54O7.10	0	0	0	0	0	0	0	0	0	0	0	0	0	0	0	0	0	0
RP11-54O7.11	0	0	0	0	0	0	0	0	0	0	101.423	0	0	0	0	0	0	0
AGRN	1897.19	4211.06	3983.19	2614.7	4125.08	129.151	1087.78	685.021	891.629	1036.01	9402.91	1163.6	2403.19	2303.68	3865.07	827.297	419.048	504.628
RP11-54O7.14	0	0	417.088	111.024	0	0	53.8126	97.3254	122.898	0	0	0	13.4048	0	0	0	6.85942	3.09114
RP11-465B22.3	2311.15	2865.18	4372.48	1880.81	0	1301.5	15.375	1412.47	0	0	2125.53	313.149	2628.84	2528.25	3408.12	446.969	1124.95	4522.34
RP11-54O7.18	0	360.406	0	0	3.73842	0	0	170.943	0	4.28693	901.903	113.723	358.207	252.503	687.154	113.762	93.5376	511.583
RNF223	0	0	156.408	0	0	0	0	0	0	0	105.785	26.9198	53.6194	0	127.891	0	34.2971	64.9139
C1orf159	0	279.111	548.008	461.971	146.866	116.307	3.84376	754.895	267.241	1014.57	357.708	178.001	235.329	159.023	231.586	148.765	170.862	751.919
LINC01342	0	0	0	0	0	0	0	0	0	0	0	0	0	0	6.22171	0	0	0
hsa-mir-200b	0	0	0	0	0	0	0	0	0	0	0	0	0	0	0	0	0	0
hsa-mir-200a	0	0	0	0	0	0	0	0	0	0	0	0	0	0	0	0	0	0
hsa-mir-429	0	0	0	0	0	0	0	0	0	0	0	0	0	0	0	0	0	0
RP11-465B22.8	0	0	0	0	0	0	0	0	0	0	68.706	0	0	0	54.6128	0	0	0
TTLL10-AS1	0	0	0	0	0	0	0	0	0	0	0	0	0	0	0	0	0	0
TTLL10	0	0	0	0	0	0	0	0	46.1898	0	0	0	0	0	4.14781	0	0	0
TNFRSF18	1062.58	333.308	2471.25	581.462	0	209.067	1522.13	2268.43	375.292	1097.45	1209.44	0	617.368	2759.26	1753.14	199.251	346.089	972.936
TNFRSF4	1868.57	0	1418.1	120.432	0	39.2447	3.84376	440.46	0	0	1055.67	0	406.614	1311.94	913.209	0	118.481	133.692
SDF4	5805.07	4689.79	6949.16	3526.41	9888.65	6355.51	8037.29	6933.81	5426.48	2943.69	6452.92	2407.95	4698.4	7841.55	6924.77	5220.25	5778.75	5240.25
B3GALT6	1181.81	682.874	2027.51	760.229	819.248	1304.35	3886.04	616.394	1712.32	1599.02	779.759	296.118	981.533	1939.44	1136.5	1270.9	1284.58	639.093
FAM132A	0	0	0	0	8.0109	0	0	0	129.496	0	0	0	0	0	0	0	18.0839	0
RP5-902P8.12	0	0	0	0	15.4877	71.3541	0	0	0	0	0	33.5125	0	0	33.8738	0	0	23.1835
UBE2J2	1446.97	2106.43	2654.3	2026.65	715.106	2123.5	3739.97	3411.38	893.278	2689.33	1586.78	1196.01	1819.34	2985.98	2211.47	1437.84	1675.57	3006.13
RP5-902P8.10	0	0	0	0	0	0	0	0	0	0	0	0	0	0	4.14781	0	0	31.6842
SCNN1D	20.9845	0	166.835	0	185.853	0	3.84376	0	434.679	0	61.072	39.0063	117.665	134.31	288.964	59.9101	66.7235	367.073
ACAP3	528.427	429.055	750.759	703.776	634.997	731.379	676.501	464.167	1726.34	2272.07	135.231	1311.93	734.288	890.744	435.52	1468.13	455.84	1108.95
hsa-mir-6726	0	0	0	0	0	0	0	0	0	0	0	0	0	0	0	0	0	0
PUSL1	0	0	638.377	230.515	116.959	219.057	0	331.904	117.124	1.42898	244.288	215.908	144.474	0	64.291	333.208	180.839	154.557
CPSF3L	1061.62	2067.59	2182.76	1877.99	1083.07	2371.81	2187.1	1830.47	1570.45	1238.92	1077.49	1430.6	1939.98	1881.41	1709.59	1552.28	1676.19	2607.38
hsa-mir-6727	0	0	0	0	0	0	0	0	0	0	0	0	0	0	0	0	0	0
RP5-890O3.9	0	0	0	0	34.7139	84.1978	0	0	0	0	0	39.0063	54.3641	0	73.2779	50.486	25.5669	86.5519
CPTP	0	817.462	49.8189	269.091	317.766	612.218	3.84376	335.648	336.526	0	85.0646	316.995	265.863	147.204	182.504	295.511	253.799	204.015
TAS1R3	0	0	0	0	24.5668	0	0	0	0	0	0	9.88892	17.8731	0	48.3911	0	18.0839	0
DVL1	2581.09	2185.92	1035.77	1172.33	1169.59	2134.91	7.68751	356.86	605.417	2.85795	1362.12	562.02	1278.67	1300.12	1678.48	1664.02	2331.58	4176.13
hsa-mir-6808	0	0	0	0	0	0	0	0	0	0	0	0	0	0	0	0	0	0
MXRA8	0	0	0	0	5439.93	0	0	0	0	0	0	200.525	28.2991	0	20.0477	0	91.0432	181.604
AURKAIP1	444.489	3080.16	1865.31	1874.23	1007.24	3427.85	3816.85	2651.49	4634.65	3551	1133.1	1078.44	2396.49	943.393	1279.6	2838.66	1505.96	1998.42
RP5-890O3.3	0	0	0	0	0	0	0	0	0	0	0	0	0	0	22.1216	0	0	0
CCNL2	3101.89	4088.21	5119.76	3950.74	6053.57	1484.16	7.68751	4410.84	3341.34	1.42898	2429.79	3771.52	3977.52	3817.63	4423.64	3480.84	2820.47	8732.47
RP4-758J18.2	0	554.61	647.646	419.631	268.632	466.656	76.8751	480.388	546.855	0	136.322	350.507	362.676	760.731	530.919	383.02	624.831	388.711
MRPL20	3089.49	2727.88	1708.9	2480.15	1237.42	2638.67	1333.78	1311.4	3243.19	6187.46	945.526	1398.18	1926.57	3305.1	1497.36	2653.54	2062.19	1808.32
RN7SL657P	0	0	0	0	0	0	0	0	0	0	0	0	0	0	0	0	17.4603	0
RP4-758J18.13	0	0	266.473	301.081	83.3133	0	0	150.979	348.073	0	0	27.4692	60.3218	199.853	50.465	0	28.6849	24.7291
ANKRD65	0	0	0	0	0	0	0	0	0	0	0	0	0	0	0	0	0	0
RP4-758J18.7	0	0	0	0	0	0	0	0	0	0	0	0	0	0	0	0	0	0
TMEM88B	0	0	0	0	6.40872	0	0	0	0	0	0	0	0	0	0	0	0	0
RP4-758J18.10	0	0	0	0	0	0	0	0	0	0	0	0	0	0	0	0	0	0
VWA1	0	0	0	0	54.4741	0	0	0	0	0	0	0	0	0	0	0	0	0
ATAD3C	0	1.80655	0	0	0.53406	0	0	0	0	0	0	0	0	0	0	0	0	0.772785
ATAD3B	0	904.176	1020.71	389.523	263.826	826.28	1925.72	194.651	1143.2	910.257	834.288	407.094	770.779	1236.73	1027.97	1301.87	1151.14	1923.46
ATAD3A	714.426	261.949	118.175	600.28	577.853	675.01	0	1020.67	743.161	0	403.512	162.618	580.132	53.724	421.003	660.357	1065.7	1057.94
TMEM240	0	0	0	0	157.014	0	0	0	0	0	0	10.4383	15.639	0	0	0	0	0
SSU72	7765.21	3044.03	3239.39	4105.99	2439.05	5340.85	6480.57	4917.43	4706.41	7509.26	2229.13	2984.81	2912.57	2597.02	3009.23	3624.9	3339.29	3268.88
RP5-832C2.5	0	0	0	0	27.7711	205.5	0	0	4.12409	0	0	8.79015	0	0	52.5389	90.2017	14.966	44.0487
AL645728.1	0	0	0	0	0	0	0	0	0	0	0	0	0	0	0	0	0	0
RP11-345P4.11	0	0	0	0	0	0	0	0	0	0	0	0	0	0	0	0	0	0
Metazoa_SRP_1_-_1	0	0	0	0	0	0	0	0	0	0	0	0	0	0	0	0	0	0
C1orf233	0	0	0	0	383.989	69.2134	0	0	461.073	0	0	9.33954	0	0	11.7521	2.69259	0	18.5468
RP11-345P4.9	0	359.503	0	0	51.8038	132.005	0	0	0	0	101.423	218.106	116.92	0	157.617	143.38	61.7348	178.513
MIB2	0	357.696	210.861	1018.97	1065.98	150.557	0	200.89	1327.96	475.849	244.288	663.107	586.834	151.502	112.682	395.81	212.019	167.694
MMP23B	0	0	0	0	0	0	0	422.991	0	0	0	2.19754	0	0	0	0	0	0
CDK11B	4000.4	1122.77	2427.22	2864.97	1419.53	3279.43	2010.28	2197.31	2147	278.65	2413.44	2305.22	1999.56	1750.33	2724.42	1400.82	1656.24	3370.11
RP11-345P4.10	155.476	100.263	0	0	27.237	0	0	0	191.358	0	0	12.0865	72.2372	0	0	0	0	0
SLC35E2B	3200.13	2425.29	596.668	1187.39	4126.68	1790.27	23.0625	1891.61	1036.8	1131.75	307.541	3286.97	1739.65	1140.02	1125.44	1966.26	1530.27	2469.05
RP11-345P4.7	0	0	0	0	128.174	0	0	137.254	0	1.42898	0	96.6917	64.7901	0	26.2695	0.673147	56.1226	49.4582
RP11-345P4.6	0	0	0	0	38.4523	0	0	0	0	0	0	34.6112	27.5544	0	0	0	14.966	18.5468
MMP23A	0	0	0	0	34.7139	0	0	0	0	0	0	8.79015	8.93656	0	0	0	0	0
CDK11A	0	1878.81	1087.91	418.69	756.763	1332.18	11.5313	2233.49	806.672	1513.28	681.608	2238.74	889.933	902.563	1565.11	1635.07	1459.19	3251.88
RP1-283E3.8	0	586.224	568.862	484.552	176.774	234.041	3.84376	736.179	0	0	169.039	733.428	277.778	272.918	302.099	51.1592	59.2405	749.601
RP1-283E3.4	0	0	0	0	0	0	0	0	0	0	0	0	0	0	15.2086	0	0	0
SLC35E2	0	120.135	0	0	123.368	0	0	0	0	0	0	23.6235	0	0	13.826	0	19.9547	33.2297
NADK	1251.44	8300.18	4109.48	9070.06	1600.04	1374.28	11761.9	5631.15	11639.8	5171.46	8395.22	5924.56	3205.99	1285.08	1688.16	3050.03	1621.32	1232.59
GNB1	17572.6	11038	15420.7	8691.83	11068.9	14292.9	9678.58	13223.8	7334.29	4797.07	17240.9	9417	9685.75	13796.3	15025.4	10106	13840.4	9375.42
RP1-140A9.1	0	0	0	0	0	0	0	0	0	0	116.691	0	0	0	0	0	0	0
CALML6	0	0	0	0	0	0	0	0	0	0	0	0	0	0	0	0	0	0
TMEM52	0	109.296	0	0	0	0	0	0	0	0	0	0	0	0	0	0	16.8368	0
CFAP74	0	0	0	0	0	0	0	0	0	0	0	0	0	0	0	0	0	0
RP11-547D24.1	0	0	0	0	0	0	0	0	0	0	0	0	0	0	0	0	0	0
GABRD	0	0	0	0	0	0	0	0	0	0	0	0	0	0	0	0	0	0
RP11-547D24.3	0	0	0	0	0	0	0	0	0	0	0	0	0	0	0	0	0	0
PRKCZ	0	0	0	0	17.624	0	0	0	0	845.953	0	26.3705	32.7674	0	0	0	26.1905	0
RP5-892K4.1	0	0	0	0	0	0	0	0	0	0	0	0	0	0	0	0	0	0
RP11-181G12.2	0	0	126.285	0	30.4414	0	0	0	0	0	0	0	0	0	31.7999	0	0	0
FAAP20	0	1034.25	904.85	810.095	643.008	555.135	1918.03	1006.94	867.709	1010.29	106.876	149.433	199.583	254.652	232.969	244.352	221.996	265.065
RP11-181G12.4	0	0	0	0	0	0	0	0	0	0	0	0	0	0	0	0	0	0
SKI	733.503	938.501	645.329	1928.8	3706.91	311.817	0	671.295	734.913	0	716.506	2468.93	1280.16	850.988	2852.31	793.64	1509.07	2779.71
MORN1	0	0	0	286.968	173.035	0	0	0	134.445	0	0	2.19754	29.7885	0	31.1086	0	0	0
RP4-713A8.1	0	0	0	0	0	0	0	0	0	0	0	0	0	0	0	0	0	0
RP4-740C4.5	0	0	0	0	70.4959	0	0	0	0	0	0	4.94446	0	0	0	0	12.4717	0
RP4-740C4.7	0	0	0	0	0	0	0	0	0	0	0	0	29.7885	0	0	42.4082	0	0
RER1	3191.55	5457.58	3770.02	3465.25	4466.88	3967.29	7921.98	2177.34	4364.11	2636.46	2094.99	3372.67	4107.1	3458.75	3228.38	3576.43	3415.37	4034.71
PEX10	0	0	371.904	520.305	316.163	124.87	0	0	315.081	0	525.656	164.266	228.627	205.226	268.916	115.781	250.057	313.751
PLCH2	0	0	0	0	0	0	0	0	121.248	0	0	5.49384	0	0	10.3695	0	0	0.772785
RP3-395M20.2	0	0	0	0	0	0	0	0	0	0	0	10.4383	0	0	0	0	0	0
RP3-395M20.3	0	0	0	0	0	0	0	0	0	0	0	0	0	0	0	0	0	0
PANK4	0	822.882	75.3076	646.383	320.97	668.588	0	912.113	1162.99	201.486	131.959	603.224	632.262	760.731	508.106	667.762	587.416	653.003
HES5	0	0	0	0	0	0	0	0	0	0	0	0	0	0	0	0	0	9.27341
RP3-395M20.12	0	76.7782	4.63432	172.181	0	64.2187	0	0	266.416	0	0	24.1729	118.409	16.1172	81.5736	18.175	43.0273	118.236
RP3-395M20.8	1343.96	30.7113	465.749	521.246	154.877	140.568	3.84376	71.1224	399.212	0	989.149	314.797	508.639	567.325	1285.13	379.655	29.3084	241.882
TNFRSF14	2744.2	3841.62	11371.5	7750.01	639.804	1340.74	15986.2	6512.06	20406.8	9528.41	5158.41	1723.42	3008.64	4856.65	5831.13	2769.33	620.466	2338.45
RP3-395M20.7	0	0	0	0	0	0	0	0	0	0	81.7929	0	12.6601	0	24.8868	39.7157	0	30.1386
RP3-395M20.9	0	0	209.703	0	5.87466	0	0	0	0	0	0	4.94446	32.7674	80.586	80.191	36.3499	0	0
FAM213B	0	335.114	0	1123.41	434.725	0	0	172.191	1631.49	1086.02	386.063	139.544	201.073	329.865	243.338	118.474	119.105	207.879
MMEL1	0	0	0	0	0	0	0	0	129.496	0	0	16.4815	0	0	0	0	0	0
RP13-436F16.1	0	0	0	0	0	0	0	0	0	0	0	0	0	0	0	0	0	0
TTC34	0	0	0	0	13.3515	0	0	0	0	0	0	32.4137	29.0438	0	11.0608	28.9453	13.7188	37.8664
RP11-740P5.2	0	0	0	0	0	0	0	0	0	0	0	0	0	0	0	0	0	0
RP11-740P5.3	0	0	0	0	0	0	0	0	0	0	0	0	0	0	0	0	0	0
ACTRT2	0	0	0	0	0	0	0	0	0	0	0	0	0	0	0	0	0	0
LINC00982	0	0	0	0	0	0	0	0	0	0	0	0	0	0	0	0	0	0
PRDM16	0	0	0	0	283.052	0	0	0	0	0	0	0	33.5121	0	20.739	0	0	0
hsa-mir-4251	0	0	0	0	0	0	0	0	0	0	0	0	0	0	0	0	0	0
RP1-163G9.2	0	0	0	0	0	0	0	0	0	0	0	0	0	0	0	0	0	0
RP11-193J6.1	0	0	0	0	0	0	0	0	0	0	0	0	21.5967	0	0	0	0	0
RP11-22L13.1	0	0	0	0	14.9537	0	0	0	0	0	0	0	0	0	20.0477	0	0	0
ARHGEF16	0	0	0	0	5.3406	0	0	0	0	0	0	0	0	0	0	0	0	0
RP11-168F9.2	0	0	0	0	9.07902	0	0	0	0	0	0	0	0	0	0	0	0	0
MEGF6	0	0	0	0	2783.52	0	0	0	141.869	0	0	70.3212	0	0	52.5389	42.4082	16.8368	78.824
hsa-mir-551a	0	0	0	0	0	0	0	0	0	0	0	0	0	0	0	0	0	0
RP11-46F15.2	0	0	0	0	0	0	0	0	0	0	0	28.0186	0	0	0	0	0	0
TPRG1L	1914.36	1861.65	944.242	3233.8	3192.61	1718.92	2237.07	1338.85	1921	3951.12	993.511	1432.79	1889.34	1507.49	972.661	1363.12	1111.85	1258.09
WRAP73	0	663.906	250.253	1058.49	273.439	637.192	3.84376	557.749	1021.13	0	253.013	488.952	352.994	0	180.43	518.323	267.517	440.487
TP73	0	0	0	0	13.8856	0	0	0	0	0	0	5.49384	0	0	14.5173	0	0	23.1835
RP5-1092A11.5	0	0	0	0	0	0	0	0	0	0	0	0	0	0	0	0	0	0
RP5-1092A11.2	0	0	0	0	0	0	0	0	0	0	0	0	0	0	0	0	0	0
TP73-AS1_1_-_1	598.058	49.68	227.081	399.873	820.85	242.604	0	0	117.124	0	0	325.785	246.5	284.737	166.604	107.03	217.631	151.466
TP73-AS1_1_+_1	0	0	0	0	0	0	0	0	0	0	0	0	0	0	0	0	0	0
CCDC27	0	0	0	0	0	0	0	0	0	0	0	0	0	0	0	0	0	0
SMIM1	0	0	0	0	0	0	0	0	0	0	0	0	20.1073	0	8.29562	0	0	0
LRRC47	1112.18	1445.24	1309.19	985.099	1367.19	600.088	134.531	1297.67	1021.95	1157.47	353.345	941.096	934.616	686.592	714.114	1478.23	895.466	1108.17
RN7SL574P	0	0	0	0	0	0	0	0	0	0	0	10.4383	0	0	0	0	0	0
RP1-286D6.5	0	0	0	0	33.1117	0	0	0	0	0	97.0609	72.5187	23.0861	0	29.0347	43.7545	18.7075	102.78
CEP104	0	0	0	132.664	1110.31	595.806	3.84376	393.045	452	0	404.602	841.657	477.361	353.504	183.195	466.491	427.779	411.894
DFFB	0	507.639	0	0	133.515	59.2239	0	0	348.073	0	1.09057	106.581	168.305	361.025	54.6128	230.216	61.7348	210.197
C1orf174	30.5229	236.658	777.407	705.658	379.182	319.666	3.84376	220.854	84.1315	554.442	723.049	703.761	242.032	470.622	134.112	528.42	533.164	446.669
LINC01134	0	276.402	0	0	23.4986	0	0	0	89.9052	0	2.18114	81.8583	60.3218	0	32.4912	45.774	0	34.0025
LINC01346	0	0	0	0	0	0	0	0	0	0	0	0	0	0	0	0	0	0
RP13-614K11.2	0	0	0	0	0	0	0	0	0	0	0	0	0	0	0	0	0	0
EEF1DP6	0	0	0	0	0	0	0	0	0	0	0	0	0	0	0	0	0	0
RP5-1166F10.1	0	0	0	0	0	0	0	0	0	0	0	0	0	0	0	0	0	0
RP1-37J18.1	0	0	0	0	0	0	0	0	0	0	0	0	0	0	0	0	0	0
RP1-37J18.2	0	0	0	0	0	0	0	0	0	0	0	0	0	0	0	0	0	0
AJAP1	0	0	0	0	0	0	0	0	0	0	0	0	0	0	0	0	0	17.0013
RP11-542C10.1	0	0	0	0	0	0	0	0	0	0	0	0	0	0	0	0	0	0
RP1-58B11.1	0	0	0	0	0	0	0	0	0	0	0	0	0	0	0	0	0	0
hsa-mir-4417	0	0	0	0	0	0	0	0	0	0	0	0	0	0	0	0	0	0
RP11-154H17.1	0	0	0	0	0	0	0	0	0	0	0	0	0	0	0	0	0	0
hsa-mir-4689	0	0	0	0	0	0	0	0	0	0	0	0	0	0	0	0	0	0
NPHP4	0	245.69	0	272.854	221.101	176.245	0	98.5731	0	0	0	285.131	271.076	350.28	239.882	231.562	245.692	431.987
KCNAB2	1073.07	6302.14	257.205	3170.76	336.992	6667.32	18453.9	2667.71	16912.1	7147.73	289.002	1879.99	4159.97	3193.35	894.544	8886.21	5681.47	6504.53
CHD5	0	0	0	0	57.6785	0	0	0	0	0	88.3363	0	0	0	0	27.599	16.2132	0
RPL22	9288.49	7175.6	11902.1	10714.7	15776.7	13858.4	16374.4	14093.5	8766.99	5435.82	7751.79	15519	5490.77	8996.62	7590.49	10226.4	11758.9	10291.9
RP1-120G22.11	0	0	0	0	6.40872	0	0	0	0	0	0	0	0	0	0	0	0	0
RNF207	0	78.5848	0	0	207.749	0	0	205.881	0	0	0	8.79015	0	0	5.53041	0	0	0
ICMT	0	1648.47	186.531	882.543	5245.54	824.853	0	179.678	857.811	1210.34	330.443	425.773	696.307	0	133.421	1395.43	705.273	387.938
LINC00337	0	0	0	0	0	0	0	0	0	0	0	0	0	0	2.76521	0	0	0
HES3	0	0	0	0	0	0	0	0	0	0	0	0	0	0	0	0	0	0
GPR153	0	0	143.664	0	183.183	137	0	333.152	390.139	0	0	18.6791	61.0665	0	46.3172	135.976	26.8141	149.92
ACOT7	0	335.114	0	0	467.836	86.3384	0	0	140.219	0	0	9.33954	58.0877	0	17.2825	36.3499	26.8141	61.8228
RP1-202O8.3	0	0	0	0	0	0	0	0	0	0	0	0	0	0	0	0	0	0
HES2	0	0	0	0	11.7493	0	0	0	0	0	0	0	0	0	8.29562	0	0	0
ESPN	0	0	0	0	0	0	0	0	0	0	0	0	0	0	0	0	0	0
hsa-mir-4252	0	0	0	0	0	0	0	0	0	0	0	0	0	0	0	0	0	0
RP1-202O8.2	0	0	0	0	0	0	0	0	0	0	0	0	0	0	0	0	0	0
TNFRSF25	0	345.954	448.37	93.1469	57.6785	110.599	1956.47	409.266	142.694	0	0	0	14.1496	275.067	169.369	3.36573	17.4603	122.1
PLEKHG5	0	0	0	0	443.27	0	0	0	0	0	0	0	12.6601	0	11.7521	0	0	0
NOL9	738.272	411.893	804.054	639.797	520.174	498.051	3.84376	752.4	437.979	0	201.756	840.558	904.827	913.308	718.953	1006.35	942.859	1411.88
RNU6-731P	0	0	0	0	0	0	0	0	0	0	0	0	0	0	0	0	0	0
RP11-58A11.2	0	0	0	0	0	0	0	0	0	0	0	0	0	0	0	0	0	0
TAS1R1	0	0	0	0	0	0	0	0	0	0	0	0	0	0	0	0	0	0
ZBTB48	0	778.621	415.93	459.148	295.335	433.833	0	235.827	1389.82	1137.46	687.06	952.083	758.118	162.246	472.85	954.522	755.16	1397.19
KLHL21	1375.44	1591.57	990.585	1002.98	2246.79	311.817	3.84376	801.063	844.614	681.621	1409.02	507.631	1640.6	1264.66	1603.82	648.913	452.722	601.999
PHF13	0	1409.11	695.147	534.418	982.136	1329.33	7.68751	568.979	336.526	0	293.364	545.539	503.426	541.538	441.05	520.342	525.681	644.502
THAP3	755.441	305.306	771.614	146.777	341.264	420.989	0	928.334	1207.53	1330.38	152.68	306.007	495.979	157.948	154.852	477.261	180.216	368.618
DNAJC11	0	0	1071.69	640.738	1301.5	392.447	0	0	658.205	0	422.051	434.014	542.896	760.731	1000.31	1053.47	684.695	1760.4
RP11-242F24.1	0	0	0	0	0	0	0	0	0	0	0	0	0	0	0	0	0	0
RP11-312B8.1	0	0	0	0	0	0	0	0	0	0	0	0	0	0	0	0	0	0
CAMTA1	974.824	296.274	305.865	296.376	435.793	936.165	0	847.23	807.497	1116.03	169.039	616.959	563.748	517.899	254.399	566.79	667.858	530.13
RP11-312B8.2	0	0	0	0	0	0	0	0	0	0	0	0	0	0	13.826	0	0	0
RP11-334N17.1	0	0	0	0	0	0	0	0	0	0	0	0	0	0	0	0	0	0
RNU1-8P	0	0	0	0	0	0	0	0	0	0	0	0	0	0	0	0	0	0
CAMTA1-IT1	0	0	0	0	0	0	0	0	0	0	0	0	0	0	0	0	0	0
RP3-453P22.2	0	0	0	0	0	0	0	0	0	0	0	0	0	0	0	0	0	0
RP4-549F15.1	0	0	0	0	0	0	0	0	0	0	0	0	0	0	0	0	0	0
RP11-338N10.1	0	0	0	0	0	0	0	0	0	0	0	0	0	0	9.67822	0	0	0
RP11-338N10.2	0	0	0	0	0	0	0	0	0	0	0	0	0	0	0	0	0	0
RP11-338N10.3	0	0	0	0	0	0	0	0	0	0	0	0	0	0	0	0	0	0
VAMP3	3563.55	1493.11	2933.52	779.987	5295.2	3395.03	2586.85	2601.58	2130.51	2167.76	3631.61	3560.56	1780.61	3235.26	2828.81	1750.18	3312.48	2655.29
RP3-467L1.6	0	0	0	0	14.4196	0	0	0	0	0	0	35.71	0	0	13.1347	38.3694	37.415	57.9588
PER3	0	0	0	0	919.117	0	0	247.057	129.496	0	110.148	45.0495	17.1284	0	33.8738	338.593	43.6509	58.7316
RP3-467L1.4	0	0	0	0	0.53406	0	0	0	0	0	0	0	0	0	0	0	13.0953	0
UTS2	0	0	0	0	0	0	0	0	0	0	0	0	0	0	3.45651	0.673147	0	0
TNFRSF9	654.334	0	3274.14	0	0	69.927	0	1209.08	0	0	3826.82	23.6235	662.795	511.452	2357.34	30.2916	120.352	320.706
RP5-892F13.2	0	0	0	0	0	0	0	0	0	0	0	0	0	0	0	0	0	0
PARK7	4514.52	3905.75	1348.59	1877.05	4034.82	3580.55	8571.58	1922.8	4948.09	4329.8	2226.95	2079.97	2839.59	2966.64	2299.27	3085.7	2696.38	2160.71
Y_RNA_1_-_1	0	0	0	0	0	0	0	0	0	0	0	0	0	0	0	0	0	0
ERRFI1	0	229.431	354.525	257.8	3594.22	181.953	3.84376	56.1492	0.824818	1.42898	113.419	249.421	107.239	0	303.481	129.244	1443.6	1891
RP11-431K24.1	0	0	0	0	0	0	0	0	0	0	0	0	0	0	0	0	0	0
CTA-215D11.4	0	0	0	0	0	0	0	0	0	0	0	0	0	0	0	0	0	0
RP11-431K24.2	0	0	0	0	0	0	0	0	0	0	0	0	0	0	0	0	0	0
RP11-431K24.3	0	0	0	0	0	0	0	0	0	0	0	0	0	0	0	0	0	0
RNU1-7P	0	0	0	0	0	0	0	0	0	0	0	0	0	0	0	0	0	0
RP11-431K24.4	0	0	0	0	0	0	0	0	0	0	0	0	0	0	0	0	0	0
RNU6-991P	0	0	0	0	0	0	0	0	0	0	0	0	0	0	0	0	0	0
SLC45A1	0	0	0	0	255.281	0	0	0	0	0	0	15.9321	0	0	0	0	0	0
Y_RNA_1_+_1	0	0	0	0	0	0	0	0	0	0	0	0	0	0	0	0	0	0
RERE	1407.87	282.724	1408.83	510.896	3846.3	890.499	484.313	1721.91	1264.45	1637.61	286.82	3471.01	272.565	313.748	665.723	413.312	213.266	466.762
RP5-1115A15.1	0	0	0	0	0	0	0	0	0	0	0	0	0	0	0	0	0	0
SNORA77_1_-_1	0	0	0	0	0	0	0	0	0	0	0	0	0	0	0	0	0	0
RP5-1115A15.2	0	0	0	0	0	0	0	0	0	0	0	0	0	0	0	0	0	0
RPL7P11	0	0	0	0	0	0	0	0	0	0	0	0	0	0	0	0	0	0
RPL7P7	0	0	0	0	0	0	0	0	0	0	0	0	0	0	0	0	0	0
Y_RNA_1_-_2	0	0	0	0	0	0	0	0	0	0	0	0	0	0	0	0	0	0
RP4-633I8.3	0	0	0	0	0	0	0	0	0	0	0	0	26.065	0	0	0	0	0
RP4-633I8.4	0	0	0	0	0	0	0	0	0	0	0	0	24.5755	0	0	0	0	0
RPL23AP19	0	0	0	0	0	0	0	0	0	0	0	0	0	0	0	0	0	0
ENO1	18589.4	32314.6	19036.6	33505.6	38429.9	44153.2	28632.1	30626.3	28357.3	38738.1	12356.2	10201.5	23798.8	17869.7	13158.9	31761.1	33528.9	18936.3
Metazoa_SRP_1_+_1	0	0	0	0	0	0	0	178.43	0	0	0	0	0	0	0	0	0	59.5044
hsa-mir-6728	0	0	0	0	0	0	0	0	0	0	0	0	0	0	0	0	0	0
ENO1-IT1	0	0	0	0	10.1471	0	0	0	0	0	0	9.33954	0	0	6.91301	0	0	0
ENO1-AS1	0	0	0	0	0	0	0	0	0	0	0	0	0	0	0	0	0	0
RNU6-304P	0	0	0	0	0	0	0	0	0	0	0	0	0	0	0	0	0	0
HMGN2P17	0	0	0	0	0	0	0	0	0	0	0	0	0	0	0	0	0	0
RP3-477M7.5	0	0	0	0	0	0	0	0	174.862	0	0	0	0	0	0	0	0	0
RP3-477M7.6	0	0	0	0	0	0	0	0	0	0	0	0	0	0	0	0	0	0
CA6	0	0	0	0	0	0	0	0	0	0	0	0	0	0	1.3826	0	0	0
RN7SL451P	0	0	0	0	0	0	0	0	0	0	0	0	0	0	0	0	0	0
SLC2A7	0	0	0	0	0	0	0	0	0	0	0	0	0	0	0	0	0	0
SLC2A5	0	190.591	118.175	0	410.692	0	0	0	57.7373	0	88.3363	18.6791	0	280.439	111.991	0	58.6169	44.0487
SCARNA16_1_+_1	0	0	0	0	0	0	0	0	0	0	0	0	0	0	0	0	0	0
GPR157	2213.86	2310.57	1633.6	1079.19	395.204	238.323	2460	588.943	692.847	18.5767	1190.9	369.186	2025.62	6413.57	2734.79	622.661	2579.77	1176.18
MIR34AHG	0	0	0	0	813.373	0	0	112.298	484.168	0	0	28.568	95.3233	99.9266	19.3564	332.534	13.0953	73.4145
hsa-mir-34a	0	0	0	0	0	0	0	0	0	0	0	0	0	0	0	0	0	0
RP3-510D11.2	0	0	0	0	105.744	0	0	0	0	0	0	0	0	0	0	0	0	0
RP3-510D11.4	0	0	0	0	10.6812	0	0	0	0	0	0	0	0	0	0	0	0	0
H6PD	1212.33	2735.11	1827.08	1664.41	3762.99	1164.5	4151.26	1068.08	2766.44	1050.3	1172.37	1672.88	1805.19	791.891	1071.52	2079.35	866.158	1048.67
SPSB1	1323.93	177.042	1613.9	241.805	1290.82	371.755	2486.91	570.227	84.1315	145.755	597.634	50.5434	238.308	1480.63	1948.78	446.969	705.897	597.362
RNA5SP40	0	0	0	0	0	0	0	0	0	0	0	0	0	0	0	0	0	0
RP13-392I16.1	0	0	0	0	0	0	0	0	0	0	0	0	0	0	0	0	0	0
SLC25A33	726.826	311.629	130.919	350.006	239.259	712.114	0	0	299.409	0	202.846	501.588	322.461	412.6	421.694	470.53	905.444	564.906
RP13-15M17.1	763.072	0	0	0	0	0	0	0	0	0	0	7.142	27.5544	0	24.8868	0	0	20.8652
TMEM201	0	0	0	465.734	207.215	0	1910.35	0	596.344	0	0	24.1729	58.0877	0	20.739	179.057	100.397	95.0525
PIK3CD	327.167	2977.19	1545.54	1348.28	271.302	1466.33	1487.53	1330.11	4910.97	1.42898	2037.19	1954.71	1948.17	1806.2	1109.54	1664.02	1215.99	1851.59
PIK3CD-AS1	0	0	0	0	0	0	0	0	0	0	0	11.5371	0	0	0	0	11.8481	0
RP11-558F24.2	0	0	0	0	0	0	0	0	0	0	0	5.49384	0	0	0	0	0	0
PIK3CD-AS2	0	0	0	0	0	0	0	0	256.519	0	0	0	0	0	0	0	0	0
CLSTN1	469.289	1749.64	536.422	1579.73	7876.31	1971.51	4739.35	3114.41	1321.36	3019.42	1038.22	1672.33	1194.52	1191.6	559.954	816.527	1909.41	1496.11
MZT1P1	0	0	0	0	0	0	0	0	0	0	0	0	0	0	0	0	0	0
AL357140.1	0	0	0	0	0	0	0	0	0	0	0	0	0	0	0	0	0	0
CTNNBIP1	0	502.22	135.554	688.722	405.885	145.562	0	96.0776	805.023	1228.92	423.142	343.915	58.0877	204.151	38.7129	205.31	202.665	52.5493
RP11-84A14.5	0	0	0	0	0	0	0	0	0	0	0	0	0	0	0	0	0	0
LZIC	890.886	367.632	294.279	281.322	818.18	771.338	3.84376	0	262.292	0	386.063	455.989	367.889	110.671	410.633	502.167	437.756	252.701
RP11-84A14.4	0	0	0	0	6.40872	0	0	0	0	0	0	0	0	0	0	0	0	0
NMNAT1	0	0	163.36	906.065	535.662	415.994	0	136.006	489.117	2407.82	76.34	844.953	159.369	0	109.917	615.929	329.876	49.4582
RN7SKP269	0	0	0	0	5.87466	0	0	0	0	0	0	5.49384	0	0	0	0	0	28.593
hsa-mir-5697	0	0	0	0	0	0	0	0	0	0	0	0	0	0	0	0	0	0
RP11-807G9.2	0	0	0	0	1.06812	0	0	0	0	0	29.4454	0	11.1707	0	4.83911	0	0	31.6842
RBP7	0	0	0	0	0	602.228	0	169.695	159.19	0	0	324.686	0	0	17.9738	216.753	124.093	57.9588
UBE4B	1597.68	1754.16	790.151	1574.09	2200.86	1097.43	2248.6	1020.67	903.176	0	1043.68	1382.25	1365.8	1072.33	548.202	1470.83	970.297	1040.17
RP11-496H15.2	0	0	0	0	0	0	0	0	0	0	0	0	0	0	0	0	0	0
PGAM1P11	0	0	0	0	0	0	0	0	0	0	0	0	18.6178	0	0	0	0	0
RNU6-828P	0	0	0	0	0	0	0	0	0	0	0	0	0	0	0	0	0	0
KIF1B	792.641	2007.98	1369.44	1593.85	2970.97	814.863	1910.35	1296.42	1506.12	1454.7	888.816	2216.22	1849.87	477.069	1584.46	3008.97	1336.96	991.483
hsa-mir-1273d	0	0	0	0	0	0	0	0	0	0	0	0	0	0	0	0	0	0
RNU6-37P	0	0	0	0	0	0	0	0	0	0	0	0	0	0	0	0	0	0
RN7SL731P	0	0	0	0	0	0	0	138.501	0	0	0	0	26.065	0	0	23.5601	52.381	0
PGD	6657.8	15641.1	5695.57	24774.2	2596.06	14098.9	8802.2	16600.2	15121.4	9196.88	10395.3	7994.09	12699.6	14190.7	8325.34	19312.6	12531.5	8458.9
RP4-736L20.3	0	0	0	0	0	0	0	0	0	0	0	0	0	0	4.83911	0	0	0
APITD1-CORT	0	0	0	0	50.2016	0	0	0	0	0	0	0	39.4698	0	0	41.062	11.8481	0
APITD1	0	0	0	0	119.629	0	0	0	0	0	0	58.7841	102.026	205.226	53.2302	34.3305	32.4264	68.005
CORT	0	0	0	0	0	0	0	0	0	0	0	8.24077	0	0	0	30.9648	0	0
DFFA	0	1227.55	167.994	314.253	1336.75	1209.45	7.68751	803.558	951.016	2082.02	255.194	563.119	639.709	428.717	316.616	941.059	788.834	612.045
RP5-1113E3.3	0	109.296	0	0	0	0	0	0	0	0	0	6.04323	0	0	0	26.2527	0	0
PEX14	93.4763	327.888	627.95	568.29	377.58	295.406	0	289.481	446.227	0	85.0646	182.945	336.611	141.831	138.952	400.522	149.037	232.608
RN7SL614P	0	0	0	0	0	0	0	0	0	0	0	0	0	0	0	0	0	0
CASZ1	614.273	224.915	465.749	0	9.07902	161.974	0	61.1403	139.394	0	0	44.5001	154.156	0	165.221	104.338	62.982	88.0974
RP4-734G22.3	0	0	340.622	171.24	0	0	0	2.49552	0	0	17.4492	37.9075	29.0438	0	0	15.4824	0	111.281
HSPE1P24	0	0	0	0	0	0	0	0	0	0	0	0	0	0	0	0	0	0
C1orf127	0	0	0	0	0	0	0	0	270.54	0	0	12.0865	0	0	0	9.42405	0	0
CFL1P6	0	0	0	0	0	0	0	0	0	0	0	0	0	0	0	0	0	0
Y_RNA_1_-_3	0	0	0	0	0	0	0	0	0	0	0	0	0	0	0	0	0	0
TARDBP	4405.79	4824.38	3334.39	3276.14	3113.57	3502.77	9651.67	4488.2	4264.31	5168.6	2969.63	4347.28	4200.93	3972.35	3202.11	4847.33	3416.62	4022.34
RP4-635E18.9	0	0	0	0	124.97	0	0	0	0	0	0	54.9384	19.3626	0	102.313	0	0	0
MASP2	0	0	0	0	74.7684	0	0	0	0	0	39.2606	120.315	20.1073	0	29.726	0	0	26.2747
RP4-635E18.8	0	1.80655	349.891	0	50.2016	76.3489	0	224.597	833.067	4.28693	80.7023	125.26	136.283	208.449	135.495	166.94	170.238	150.693
SRM	0	0	506.299	0	1184.01	465.229	972.47	489.122	888.329	0	294.454	90.0991	198.839	124.64	261.312	1033.28	828.743	564.906
EXOSC10	0	1055.02	380.014	1120.59	1529.55	585.103	7.68751	1502.3	2997.39	1373.25	1052.4	1004.82	1644.33	1147.54	1229.13	1350.33	1248.41	1430.42
RP4-635E18.7	0	134.588	0	0	33.1117	68.4999	0	0	0	0	68.706	92.846	82.6632	174.066	38.7129	55.198	32.4264	123.646
Metazoa_SRP_1_+_2	0	0	0	0	0	0	0	0	0	0	0	0	0	0	0	0	0	0
RP4-635E18.6	0	0	0	0	0	0	0	0	0	0	0	18.6791	19.3626	0	13.826	0	0	0
MTOR	0	1202.26	689.355	560.763	2042.24	1036.06	3.84376	539.033	454.475	2222.06	740.498	1616.84	1283.14	1001.41	1227.75	1602.76	1259.64	2200.89
MTOR-AS1	0	0	0	0	0	0	0	0	0	0	0	13.7346	0	0	0	0	0	0
RNU6-537P	0	0	0	0	0	0	0	0	0	0	0	0	0	0	0	0	0	0
ANGPTL7	0	0	0	0	0	0	0	0	0	0	0	0	0	0	0	0	0	0
RNU6-291P	0	0	0	0	0	0	0	0	0	0	0	0	0	0	0	0	0	0
RPL39P6	0	0	0	0	0	0	0	0	0	0	0	0	0	0	0	0	0	0
UBIAD1	0	0	297.755	302.963	440.599	370.328	0	376.824	0	993.138	42.5323	247.223	78.1949	359.951	425.842	377.635	556.237	460.58
UBE2V2P3	0	0	0	0	0	0	0	0	0	0	0	6.04323	0	0	0	0	0	0
RP11-149P14.1	0	0	0	0	0	0	0	0	0	0	0	0	0	0	0	0	0	0
PTCHD2	0	0	0	0	5.3406	0	0	0	0	0	0	0	0	0	19.3564	0	0	15.4557
RP1-69M21.2	0	0	0	0	0	0	0	0	0	0	0	0	0	0	0	0	0	0
FBXO2	0	179.751	0	972.867	28.3052	57.7968	0	0	0	0	0	0	24.5755	0	3.45651	0	0	0
FBXO44	0	153.556	0	801.628	455.553	39.9583	0	184.669	358.796	0	75.2495	21.426	129.58	0	62.9084	37.6962	9.35376	13.9101
FBXO6	0	1212.19	3511.65	1261.72	103.074	268.291	1130.06	1912.82	1191.04	40.0113	1283.6	302.161	387.996	165.47	597.284	234.255	43.6509	154.557
MAD2L2	944.301	1752.35	668.5	4944.31	442.202	1066.03	1260.75	1103.02	483.344	0	552.92	369.736	997.916	251.428	393.35	352.729	573.074	383.301
DRAXIN	0	125.555	0	0	63.5531	0	0	0	0	0	0	10.4383	0	0	14.5173	0	0	0
AGTRAP	1256.21	3081.97	2083.13	4164.32	424.043	624.348	7.68751	904.627	2947.08	4281.21	1414.47	636.737	1772.42	753.21	1276.83	1564.39	623.584	375.573
C1orf167	0	0	0	0	0	0	0	0	0	0	0	0	0	0	0	0	35.5443	0
RP11-56N19.5	0	0	0	0	0	0	0	0	0	0	0	0	0	0	7.60431	0	0	0
MTHFR	1808.48	1251.03	1368.28	1218.44	1726.08	914.759	2017.97	2755.06	1436.83	1.42898	1948.85	3057.87	1163.99	583.442	713.423	1546.89	883.618	1281.28
CLCN6	1363.99	643.13	0	515.601	844.883	653.603	7.68751	1503.55	560.052	0	2183.33	2143.15	1523.68	459.877	966.439	1472.85	390.987	1288.23
NPPA-AS1	0	322.468	0	355.652	0	65.6457	941.72	0	347.249	0	189.76	257.112	596.516	0	98.1648	632.085	127.211	172.331
NPPA-AS1_1	0	0	0	0	0	0	0	0	0	0	0	0	0	0	0	0	0	0
NPPA-AS1_2	0	0	0	0	0	0	0	0	0	0	0	0	0	0	0	0	0	0
NPPA	0	0	0	0	0	0	0	0	0	0	0	30.2161	25.3203	0	4.14781	30.2916	0	0
NPPA-AS1_3	0	0	0	0	0	0	0	0	0	0	0	0	0	0	7.60431	0	0	0
NPPB	0	0	0	0	3.73842	0	0	0	0	0	0	0	0	0	0	0	0	0
RP5-934G17.6	0	0	0	0	0	0	0	0	0	0	0	0	0	0	0	0	0	0
RNU5E-1	0	0	0	0	0	0	0	0	0	0	0	0	0	0	0	0	0	12.3646
RNU5E-4P	0	0	0	0	0	0	0	0	0	0	0	0	0	0	0	0	0	0
KIAA2013	0	2169.66	1189.86	686.841	1877.75	2462.43	2790.57	939.564	2748.29	4224.05	1006.6	1217.44	838.548	1359.22	499.811	1513.91	911.056	933.524
PLOD1	675.319	1175.16	144.822	1239.14	22073.8	734.233	4777.79	764.877	1388.17	1847.67	231.201	1131.18	281.502	0	172.825	1565.07	467.064	744.192
MFN2	2720.35	1760.48	2499.05	2055.82	3156.83	1884.46	7187.82	2156.13	3187.1	993.138	2481.05	2943.6	1529.64	1862.07	2364.94	2047.04	1678.69	2374.77
RP5-1077B9.5	0	0	0	0	0	0	0	0	0	0	0	0	0	0	0	0	0	0
MIIP	0	1214	301.231	1331.34	201.875	348.208	7.68751	622.633	2607.25	3233.77	311.904	560.922	379.059	99.9266	99.5474	1118.1	196.429	167.694
Y_RNA_1_-_4	0	0	0	0	0	0	0	0	0	0	0	0	0	0	0	0	0	0
hsa-mir-6729	0	0	0	0	0	0	0	0	0	0	0	0	0	0	0	0	0	0
RN7SL649P	0	0	0	0	0	0	0	0	0	0	0	0	0	0	0	0	0	0
TNFRSF8	1329.65	430.861	244.46	1152.57	0	141.281	0	134.758	515.512	0	2015.38	314.248	185.434	0	115.447	24.2333	123.47	44.8215
Metazoa_SRP_1_-_2	0	0	0	0	0	0	0	0	0	0	0	0	0	0	0	0	0	0
RNU6-777P	0	0	0	0	0	0	0	0	0	0	0	0	0	0	0	0	0	0
RPL23AP89	0	0	0	0	0	0	0	0	0	0	0	0	0	0	0	0	0	0
hsa-mir-7846	0	0	0	0	0	0	0	0	0	0	0	0	0	0	0	0	0	0
TNFRSF1B	96710.8	54451.1	71230.6	89492.5	303.88	15322.6	24035	14742.3	15803.5	9544.13	107921	16112.9	75253.3	53257.7	70753.3	12119.3	14711.6	14822
hsa-mir-4632	0	0	0	0	0	0	0	0	0	0	0	0	0	0	0	0	0	0
RP5-1118D24.2	0	0	0	0	0	0	0	0	0	0	0	0	0	0	0	0	0	0
SNORA70_1_-_1	0	0	0	0	0	0	0	0	0	0	0	0	0	0	0	0	0	0
VPS13D	640.98	903.273	1206.08	418.69	3405.7	824.853	0	1130.47	1211.66	1186.05	1840.89	2584.3	894.401	1542.95	1104.7	977.409	1489.74	1655.3
SNORA59A	0	0	0	0	0	0	0	0	0	0	0	0	0	0	0	0	0	0
RP5-888M10.2	0	0	0	0	0	0	0	0	0	0	0	0	0	0	0	0	0	0
DHRS3	669.596	232.141	70.6733	143.013	390.398	75.6353	6872.64	0	1086.29	1.42898	0	17.0309	0	200.928	39.4042	118.474	70.465	62.5955
RNU6ATAC18P	0	0	0	0	0	0	0	0	0	0	0	0	0	0	0	0	0	0
hsa-mir-6730	0	0	0	0	0	0	0	0	0	0	0	0	0	0	0	0	0	0
RP11-474O21.5	0	0	0	0	0	0	0	0	0	0	0	0	0	0	0	0	0	0
AADACL4	0	0	0	0	0	0	0	0	0	0	0	0	0	0	0	0	0	0
RP11-474O21.2	0	0	0	0	0	0	0	0	0	0	0	0	0	0	0	0	0	0
AADACL3	0	0	0	0	0	0	0	0	0	0	0	0	0	0	0	0	0	0
C1orf158	0	0	0	0	0	0	0	0	0	0	0	0	0	0	0	0	0	0
PRAMEF12	0	0	0	0	0	0	0	0	0	0	0	0	0	0	0	0	0	0
PRAMEF1	0	0	0	0	0	0	0	0	0	0	0	0	0	0	0	0	0	0
RP5-845O24.8	0	0	0	0	0	0	0	0	0	0	0	0	0	0	0	0	0	0
PRAMEF11	0	0	0	0	0	0	0	0	0	0	0	0	0	0	0	0	0	0
PRAMEF30P	0	0	0	0	0	0	0	0	0	0	0	0	0	0	0	0	0	0
HNRNPCL1	0	0	0	0	0	0	0	0	0	0	0	0	0	0	0	0	0	0
PRAMEF2	0	0	0	0	0	0	0	0	0	0	0	0	0	0	0	0	0	0
PRAMEF4	0	0	0	0	0	0	0	0	0	0	0	0	0	0	0	0	0	0
PRAMEF10	0	0	0	0	0	0	0	0	0	0	0	0	0	0	0	0	0	0
PRAMEF7	0	0	0	0	3.73842	0	0	0	0	0	0	0	0	0	0	0	0	0
RNU6-1072P	0	0	0	0	0	0	0	0	0	0	0	0	0	0	0	0	0	0
PRAMEF29P	0	0	0	0	0	0	0	0	0	0	0	0	0	0	0	0	0	0
PRAMEF6	0	0	0	0	0	0	0	0	0	0	0	0	0	0	0	0	0	0
PRAMEF28	0	0	0	0	0	0	0	0	0	0	0	0	0	0	0	0	0	0
PRAMEF27	0	0	0	0	0	0	0	0	0	0	0	0	0	0	0	0	0	0
PRAMEF26	0	0	0	0	0	0	0	0	0	0	0	0	0	0	0	0	0	0
PRAMEF25	0	0	0	0	0	0	0	0	0	0	0	0	0	0	0	0	0	0
HNRNPCL3	0	0	0	0	0	0	0	0	0	0	0	0	0	0	0	0	0	0
PRAMEF34P	0	0	0	0	0	0	0	0	0	0	0	0	0	0	0	0	0	0
PRAMEF35P	0	0	0	0	0	0	0	0	0	0	0	0	0	0	0	0	0	0
HNRNPCL2	0	0	0	0	0	0	0	0	0	0	0	0	0	0	0	0	0	0
PRAMEF36P	0	0	0	0	0	0	0	0	0	0	0	0	0	0	0	0	0	0
RP13-221M14.2	0	0	0	0	0	0	0	0	0	0	0	0	0	0	0	0	0	0
HNRNPCL4	0	0	0	0	0	0	0	0	0	0	0	0	0	0	0	0	0	0
PRAMEF9	0	0	0	0	0	0	0	0	0	0	0	0	0	0	0	0	0	0
PRAMEF13	0	0	0	0	0	0	0	0	0	0	0	0	0	0	0	0	0	0
PRAMEF18	0	0	0	0	0	0	0	0	0	0	0	0	0	0	0	0	0	0
PRAMEF31P	0	0	0	0	0	0	0	0	0	0	0	0	0	0	0	0	0	0
PRAMEF5	0	0	0	0	0	0	0	0	0	0	0	0	0	0	0	0	0	0
PRAMEF32P	0	0	0	0	0	0	0	0	0	0	0	0	0	0	0	0	0	0
RNU6-771P	0	0	0	0	0	0	0	0	0	0	0	0	0	0	0	0	0	0
PRAMEF8	0	0	0	0	0	0	0	0	0	0	0	0	0	0	0	0	0	0
PRAMEF15	0	0	0	0	0	0	0	0	0	0	0	0	0	0	0	0	0	0
PRAMEF33P	0	0	0	0	0	0	0	0	0	0	0	0	0	0	0	0	0	0
RP11-219C24.10	0	0	0	0	0	0	0	0	0	0	0	0	0	0	0	0	0	0
PRAMEF14	0	0	0	0	0	0	0	0	0	0	0	0	0	0	0	0	0	0
PRAMEF19	0	0	0	0	0	0	0	0	0	0	0	0	0	0	0	0	0	0
PRAMEF17	0	0	0	0	0	0	0	0	0	0	0	0	0	0	0	0	0	0
PRAMEF20	0	0	0	0	0	0	0	0	0	0	0	0	0	0	0	0	0	0
LRRC38	0	167.106	0	0	0	0	0	0	0	0	0	0	0	0	33.1825	0	38.0386	28.593
RP4-597A16.2	0	0	0	0	0	0	0	0	0	0	0	0	0	0	0	0	0	0
BRWD1P1	0	0	0	0	0	0	0	0	0	0	0	0	0	0	0	0	0	0
PDPN	0	596.16	0	979.453	54.4741	69.2134	3.84376	0	0	0	1239.98	103.284	72.2372	206.3	88.4866	29.6185	179.592	367.845
RNA5SP41	0	0	0	0	0	0	0	0	0	0	0	0	0	0	0	0	0	0
CTA-520D8.2	0	0	0	0	0	0	0	0	0	0	0	0	0	0	0	0	0	0
SCARNA11_1_-_1	0	0	0	0	0	0	0	0	0	0	0	0	0	0	0	0	0	0
PRDM2	0	1150.77	746.125	1493.17	1361.32	986.113	980.158	2166.11	1335.38	0	3465.84	2937.56	1730.71	1490.3	2673.95	1679.5	1606.98	3252.65
RNU6-1265P	0	0	0	0	0	0	0	0	0	0	0	0	0	0	0	0	0	0
RP11-344F13.1	0	0	0	0	0	0	0	0	0	0	0	0	0	0	0	0	0	0
RP4-704D23.1	0	0	0	0	0	0	0	0	0	0	0	0	0	0	0	0	0	0
KAZN	0	0	0	0	727.923	0	0	0	0	0	0	0	23.8308	0	25.5781	150.112	0	23.1835
TBCAP2	0	0	0	0	0	0	0	0	0	0	0	0	0	0	0	0	0	0
TMEM51-AS1	0	0	0	0	19.7602	0	0	0	0	0	0	49.4446	27.5544	0	0	0	0	0
TMEM51	0	502.22	0	149.6	193.864	357.484	0	1325.12	170.737	467.275	707.781	522.465	548.109	308.376	327.677	1250.71	495.126	534.767
C1orf195	0	0	0	0	0	0	0	0	0	0	0	0	18.6178	0	0.691301	0	0	0
RP1-21O18.3	0	0	0	0	0	0	0	0	0	0	0	0	10.426	0	0	0	0	0
RP5-903E17.2	0	0	0	0	0	0	0	0	0	0	0	0	0	0	0	0	0	0
FHAD1	0	0	183.055	0	0	0	0	182.173	0	648.755	0	86.2534	0	0	25.5781	65.9684	31.8028	33.2297
RP3-467K16.2	0	0	0	0	0	0	0	0	0	0	0	0	0	0	0	9.42405	8.73017	0
RP3-467K16.7	0	0	0	0	0	0	0	0	0	0	0	0	0	0	0	0	0	0
RP3-467K16.4	0	0	192.324	0	0	0	0	0	0	0	166.858	15.9321	45.4275	0	64.9823	0.673147	0	74.9601
EFHD2	17137.6	15054.9	12152.3	14040.7	496.676	13087.8	11623.5	12996.7	14126.7	17284.9	11493.5	8667.64	8589.53	12361.9	10130.3	13614.4	10347.8	10921
CTRC	649.565	0	0	0	0	0	0	61.1403	0	0	62.1626	0	0.744714	0	29.726	1.34629	0	27.0475
CELA2A	0	0	0	0	0	0	0	0	0	0	0	0	0	0	0	0	0	0
CELA2B	0	0	0	0	0	0	0	0	0	0	0	0	0	0	0	0	0	0
CASP9	648.611	315.242	0	0	154.343	336.078	0	0	109.701	0	190.85	604.872	507.15	0	79.4997	227.524	243.198	408.803
DNAJC16	661.011	312.532	0	582.403	1041.42	290.411	2091	853.469	777.804	0	657.615	715.299	473.638	729.572	342.885	444.277	327.382	506.174
SCARNA21_1_+_1	0	0	0	0	0	0	0	0	0	0	0	0	0	0	0	0	0	0
RP4-680D5.8	0	0	0	0	0	0	0	0	0	0	0	0	0	0	0	0	0	0
AGMAT	0	0	0	0	0	0	0	0	2.47446	0	0	0	0	0	18.6651	0	0	47.1399
RP4-680D5.2	0	0	0	0	0	0	0	0	0	0	0	0	0	0	0	0	0	0
CHCHD2P6	0	0	0	0	0	0	0	0	0	0	0	0	0	1.07448	0	40.3888	0	0
RNU7-179P	0	0	0	0	0	0	0	0	0	0	0	0	0	0	0	0	0	0
RP4-680D5.4	0	0	0	0	0	0	0	0	0	0	0	0	0	0	0	0	0	0
DDI2	0	582.611	161.042	0	1476.68	378.177	7.68751	748.657	2270.73	1331.8	114.51	802.101	763.331	156.874	593.137	2134.55	1220.35	1139.08
RSC1A1	694.395	0	0	0	107.346	40.6718	0	195.898	0	0	377.338	60.9817	0	113.895	153.469	0	6.85942	95.8253
RP4-680D5.9	0	0	0	0	0	0	0	0	0	0	0	0	0	0	0	27.599	13.0953	0
PLEKHM2	5750.7	1993.52	3505.86	3326.94	3381.13	5705.47	6599.73	2181.09	4414.43	2679.33	5906.54	3374.87	4176.35	5380.99	5879.52	4861.47	4077.62	5704.7
RP11-288I21.1	0	0	154.091	0	0	0	0	0	0	0	0	47.2471	40.2145	0	35.9477	39.0425	35.5443	37.8664
SLC25A34	635.257	142.717	308.182	299.199	76.3705	177.672	0	333.152	390.139	0	618.354	234.038	316.503	1.07448	711.349	532.459	308.674	1037.85
RP11-169K16.4	0	0	0	0	0	0	0	0	0	0	0	0	0	0	0	0	0	0
TMEM82	0	0	0	0	0	0	0	0	0	0	0	0	0	0	0	0	0	0
FBLIM1	0	0.903273	0	0	4769.15	0	0	1.24776	0	1.42898	0	15.9321	0	0	11.7521	0.673147	0	0
Metazoa_SRP_1_+_3	0	0	0	0	0	0	0	0	0	0	0	0	0	0	0	0	0	0
RPL12P14	0	0	0	0	0	0	0	0	0	0	0	0	0	0	10.3695	0	0	0
UQCRHL	0	0	0	0	6.40872	0	0	0	0	2.85795	85.0646	65.9261	17.1284	0	6.22171	1.34629	0	60.2772
RP11-169K16.8	0	0	0	0	0	0	0	0	0	0	0	0	0	0	0	0	0	0
FLJ37453	0	0	0	0	21.3624	0	0	0	73.4088	0	74.1589	126.908	93.0892	24.713	34.5651	63.2758	62.3584	73.4145
SPEN	592.334	2690.85	1390.29	1462.12	2129.3	1763.87	2559.94	2348.29	1697.48	1203.2	2509.41	4203.89	3392.92	2282.19	1864.44	2420.64	2443.2	3182.33
RP1-134O19.3	0	0	0	0	0	0	0	0	0	0	0	0	0	0	0	0	0	0
ZBTB17	4628.03	2346.7	3358.72	7516.67	355.684	1610.46	2102.53	2408.18	474.271	860.243	2339.28	671.348	3491.22	2044.73	2407.8	1520.64	1326.36	2401.81
RP11-5P18.1	0	0	0	0	0	0	0	0	0	0	0	0	16.3837	0	17.2825	0	1.87075	0
RP11-5P18.3	0	0	0	0	0	0	0	0	0	0	0	0	0	0	0	0	0	0
RP11-5P18.11	0	0	0	0	0	0	0	0	0	0	0	0	0	0	0	0	0	0
TBC1D3P6	0	0	0	0	0	0	0	0	0	0	0	0	0	0	0	0	0	0
C1orf64	0	0	0	0	0	0	0	0	0	0	0	0	0	0	0	0	0	0
RP11-5P18.5	0	0	0	0	0	0	0	0	0	0	0	0	0	0	0	0	0	0
HSPB7	0	0	0	0	1903.92	0	0	0	0	0	0	0	0	0	0	111.069	0	0
CLCNKA	0	0	0	0	0	0	0	0	0	0	0	0	0	0	0	16.8287	0	0
RP11-5P18.10	0	0	0	0	19.2262	0	0	0	0	0	0	0	0	0	0	0	0	0
CLCNKB	0	0	0	0	0	0	0	0	0	0	0	0	0	0	0	0	0	0
FAM131C	0	0	0	0	18.158	0	0	0	0	0	0	0	17.8731	2.14896	0	24.2333	0	0
EPHA2	0	198.72	0	0	1426.47	88.479	0	0	0	0	0	0	0	99.9266	82.9562	0	87.3017	22.4108
RP11-276H7.2	0	0	0	0	0	0	0	0	0	0	0	0	0	0	0	0	0	0
RP11-276H7.3	0	0	0	0	0	0	0	0	0	0	0	0	0	0	0	0	0	0
ARHGEF19-AS1	0	0	0	0	0	0	0	0	0	0	0	0	0	0	0	0	0	0
ARHGEF19	0	137.298	0	466.675	106.812	130.578	0	89.8388	0	0	71.9778	102.735	40.2145	0	33.8738	51.8323	46.1452	74.9601
ANO7P1	0	0	0	0	0	0	0	0	0	0	0	0	0	0	8.98692	0	0	0
RSG1	0	132.781	0	0	111.084	0	0	0	0	0	0	22.5248	0	0	0	29.6185	14.3424	0
MT1XP1	0	0	0	0	0	0	0	0	0	0	0	0	0	0	0	0	0	0
FBXO42	1333.47	386.601	1068.21	258.741	822.986	918.327	7.68751	1584.66	466.847	0	1147.28	909.781	860.889	336.312	425.15	1005.68	459.581	467.535
SZRD1	3707.58	4327.58	4279.79	4121.04	2987	5019.05	4954.6	3664.67	3237.41	6534.7	3240.09	2729.89	3698.25	5127.42	3774.51	2881.74	4269.68	2927.31
RP11-430L17.1	0	0	0	0	0	0	0	0	0	0	0	0	0	0	0	0	0	0
SPATA21	0	0	0	0	0	0	0	0	0	0	0	0	0	0	0	0	0	0
NECAP2	3984.19	3464.05	4024.9	3869.83	1143.42	2978.32	6522.85	4748.98	4679.19	2473.56	3858.44	2549.69	2993	3467.35	3555.36	1750.18	1809.02	2173.84
RP4-798A10.2	0	0	0	271.914	52.3379	0	0	0	0	0	28.3549	29.1174	0	0	48.3911	23.5601	17.4603	0
CROCCP3	0	178.848	0	0	153.275	0	0	0	383.541	0	184.307	83.5064	102.026	0	55.3041	113.089	18.7075	16.2285
RNU1-1	0	6302.14	31.2816	260.623	316.697	30.6823	0	237.075	913.074	0	643.438	41.2038	29.0438	0	285.507	20.8675	11.8481	8501.4
RP4-798A10.7	0	0	0	0	9.07902	0	0	0	0	0	0	0	26.065	0	0	0	16.2132	0
RP4-798A10.4	0	189.687	0	0	0	0	0	0	299.409	0	0	0	0	0	0	0	0	0
RNU1-6P	0	0	0	0	0	0	0	0	0	0	0	0	0	0	0	0	0	0
RP5-875O13.1	0	0	0	0	0	0	0	0	0	0	0	0	0	0	0	0	0	0
FAM231C_1_+_1	0	0	0	0	0	0	0	0	0	0	0	0	0	0	0	0	0	0
RP5-875O13.6	0	0	0	0	0	0	0	0	0	0	0	0	0	0	0	0	0	0
NBPF1	0.95384	161.686	8.11005	324.603	903.095	147.703	0	0	672.227	1.42898	3.27172	534.002	388.74	5.3724	121.669	679.205	193.935	71.869
RP5-1182A14.5	0	0	0	0	0	0	0	0	0	0	0	0	0	0	0	0	0	0
CROCCP2	0	191.494	0	0	203.477	137	0	0	322.504	0	238.835	648.823	378.315	0	144.482	160.209	202.665	323.797
MST1P2	0	46.9702	0	65.8614	64.6212	0	0	0	0	0	0	0	0	0	11.7521	70.0073	0	0
RP1-163M9.8	0	0	0	0	0	0	0	0	0	0	0	0.549384	0	0	8.98692	0	0	0
RNU1-3	0	99.36	31.2816	0	6.40872	30.6823	0	0	51.9636	0	8.72458	41.2038	29.0438	0	2.0739	20.8675	11.8481	102.78
FAM231A	0	0	0	0	0	0	0	0	0	0	0	0	0	0	0	0	0	0
RP5-875O13.7	0	0	0	0	0	0	0	0	0	0	0	0	0	0	0	0	0	0
EIF1AXP1	752.58	127.362	0	0	0	0	0	87.3433	0	0	0	42.852	0	0	80.191	14.1361	66.0999	0
ESPNP	0	0	0	0	0	0	0	0	0	0	0	0	0	0	0	0	0	0
RP1-163M9.7	0	0	0	0	0	0	0	0	0	0	0	0	0	0	0	0	0	0
FAM231C_1_-_1	0	0	0	0	0	0	0	0	0	0	0	0	0	0	0	0	0	0
RP5-1182A14.7	0	0	0	0	0	0	0	0	0	0	0	0	0	0	0	0	0	0
CROCCP4	0	0	0	0	9.61308	0	0	0	0	0	0	0	0	0	4.14781	0	0	0
RNU1-4	0	99.36	31.2816	0	6.40872	30.6823	0	0	51.9636	0	8.72458	41.2038	29.0438	0	2.0739	20.8675	11.8481	102.78
MST1L	0	0	0	0	9.07902	0	0	0	0	0	0	0	0	0	0	0	0	0
RP11-108M9.1	0	0	0	0	0	0	0	0	0	0	0	0	0	0	0	0	0	0
RP11-108M9.2	0	0	0	0	0	0	0	0	0	0	0	0	0	0	0	0	0	0
hsa-mir-3675	0	0	0	0	0	0	0	0	0	0	0	0	0	0	0	0	0	0
RP11-108M9.3	0	0	0	0	0	0	0	0	0	0	0	0	0	0	0	0	0	0
RNU1-5P	0	0	0	0	0	0	0	0	0	0	0	0	0	0	0	0	0	0
RP11-108M9.4	0	0	0	0	9.61308	0	0	0	4.12409	0	0	82.4077	17.1284	0	26.9608	54.5249	19.3311	20.8652
RP11-108M9.5	0	122.845	0	0	16.0218	0	0	0	35.4672	0	0	0	0	0	0	27.599	0	25.5019
RNU1-2	0	99.36	31.2816	0	6.40872	30.6823	0	0	51.9636	0	8.72458	41.2038	29.0438	0	2.0739	20.8675	11.8481	102.78
RP11-108M9.6	0	0	0	0	0	0	0	0	0	0	0	0	0	0	0	0	0	0
CROCC	0	513.962	162.201	0.940877	546.343	0	2052.57	149.731	523.76	737.351	102.514	231.84	81.9185	166.544	102.313	310.994	77.3244	227.971
MFAP2	0	0	0	0	429.384	0	0	0	0	0	0	0	0	0	0	0	0	0
RP1-37C10.3	0	0	0	0	10.6812	0	0	0	0	0	0	0	0	0	0	0	0	0
ATP13A2	0	275.498	588.558	1123.41	585.864	277.567	3.84376	262.03	1549.83	11.4318	212.662	242.828	571.195	297.631	236.425	333.881	566.838	556.405
SDHB	1234.27	1042.38	420.564	1057.55	1167.99	1304.35	2509.97	1019.42	2052.97	760.215	1491.9	1167.44	1214.63	564.102	824.722	1796.63	1410.55	1125.95
PADI2	999.624	20.7753	144.822	0	5561.16	904.77	3.84376	572.722	730.789	0	326.081	553.23	90.1103	3004.24	358.094	38.3694	1553.35	554.859
Y_RNA_1_+_2	0	0	0	0	0	0	0	0	0	0	0	0	0	0	0	0	0	0
RP11-380J14.1	0	0	0	0	52.8719	0	0	0	0	0	0	0	0	0	0	0	0	0
RP11-380J14.4	0	0	0	0	0	0	0	0	0	0	0	0	0	0	0	0	0	0
PADI1	0	0	0	0	23.4986	0	0	0	0	0	0	8.79015	0	0	0	0	0	0
PADI3	0	0	0	0	0	0	0	0	0	0	0	0	0	0	0	0	0	0
hsa-mir-3972	0	0	0	0	0	0	0	0	0	0	0	0	0	0	0	0	0	0
PADI4	0	0	0	0	0	74.9218	0	350.621	0	0	186.488	98.8892	0	0	13.1347	0	64.2291	84.2335
AC004824.2	0	0	0	0	0	0	0	0	0	0	0	0	0	0	0.691301	0	0	0
PADI6	0	0	0	0	0	0	0	0	0	0	0	0	0	0	0	0	0	0
RP1-20B21.4	635.257	120.135	344.098	374.469	0	54.9426	2321.63	0	772.03	887.394	0	8.79015	25.3203	315.897	38.7129	317.052	0	162.285
RCC2	723.964	2060.37	717.16	3265.79	1782.16	2603	15.375	3509.95	3425.47	2249.21	2129.89	2484.32	1674.12	3669.35	2130.59	4891.08	4494.79	5081.06
ARHGEF10L	726.826	710.876	2072.7	3413.5	985.874	478.786	3413.26	2178.59	3695.19	5853.08	8442.12	2093.7	633.007	2218.8	927.035	2250.33	676.589	1123.63
RP11-473A10.2	0	0	0	0	0	0	0	0	0	0	0	0	0	0	0	0	0	0
ACTL8	0	0	0	0	0	0	0	0	0	0	0	0	0	0	0	0	0	0
RP11-174G17.2	0	0	0	0	0	0	0	0	0	0	0	0	0	0	3.45651	0	0	0
IGSF21	0	0	0	0	0	0	0	0	0	0	0	0	0	0	0	0	0	0
RP11-174G17.3	0	0	0	0	0	0	0	0	0	0	0	0	0	0	0	0	0	0
RP11-174G17	0	0	0	0	0	0	0	0	0	0	0	0	0	0	0	0	0	0
RP11-422P22.1	0	0	0	0	0	0	0	0	0	0	0	0	0	0	0	0	0	0
KLHDC7A	0	0	0	0	0	0	0	0	0	0	0	0	0	0	0	0	0	0
DYNLL1P3	0	0	0	0	0	0	0	0	0	0	0	0	0	0	0	0	0	0
RP1-8B22.2	0	0	0	0	0	0	0	0	0	0	0	0	0	0	0	0	0	0
PAX7	0	0	0	0	0	0	0	0	0	0	0	0	0	0	0	0	0	0
TAS1R2	0	0	0	0	0	0	0	0	0	0	0	0	0	0	13.826	0	0	0
RP13-279N23.2	0	0	0	0	0	0	0	0	0	0	51.2569	0	0	0	0	0	0	0
ALDH4A1	0	0	0	476.084	400.011	101.323	1156.97	586.448	251.57	0	50.1663	212.062	173.518	260.024	52.5389	211.368	72.9593	101.235
hsa-mir-4695	0	0	0	0	0	0	0	0	0	0	0	0	0	0	0	0	0	0
hsa-mir-1290	0	0	0	0	0	0	0	0	0	0	0	0	0	0	0	0	0	0
IFFO2	0	667.519	180.738	1800.84	671.847	246.885	0	257.039	190.533	1.42898	145.046	168.661	99.7916	136.459	89.8692	86.8359	246.316	289.021
RP5-1126H10.2	0	261.046	0	0	4.80654	0	0	1.24776	313.431	0	273.734	34.0618	95.3233	0	156.234	1.34629	17.4603	96.5981
UBR4	6364.02	4390.81	17476	5384.64	10028	3491.35	53.8126	6794.06	4369.89	560.158	18110	9929.03	12809.8	11054.2	24426.4	5145.53	5727.62	13594.8
RP1-43E13.2	0	0	0	0	2.6703	0	0	0	0	0	0	17.0309	22.3414	0	0	27.599	16.2132	0
EMC1	777.379	294.467	499.348	237.101	3843.09	731.379	11.5313	490.37	690.373	2420.68	991.33	454.89	904.827	874.626	754.901	1435.15	1745.41	1067.22
MRTO4	1023.47	472.412	557.277	212.638	739.139	664.306	3.84376	717.463	801.723	0	588.909	84.0558	326.929	719.901	817.118	1993.19	1525.91	1250.37
AKR7L	0	0	0	0	0	0	0	0	0	0	0	0	0	0	0	0	0	0
AKR7A3	0	0	0	0	41.6567	0	0	0	0	0	0	18.1297	0	0	0	0	0	20.0924
RP4-657E11.10	0	0	0	0	21.8965	0	0	0	0	0	0	0	0	0	0	0	0	0
AKR7A2	0	295.37	0	286.968	748.752	352.489	3.84376	0	1152.27	0	0	134.05	130.325	0	62.2171	370.904	125.964	115.145
RNU6-1099P	0	0	0	0	0	0	0	0	0	0	0	0	0	0	0	0	0	0
PQLC2	20.9845	228.528	288.486	1068.84	189.057	266.864	984.002	61.1403	607.066	817.374	76.34	185.692	468.425	0	177.664	780.177	241.951	417.304
CAPZB	6638.72	9856.52	5869.36	5756.29	6438.62	9520.06	6115.42	8792.97	6368.42	5505.84	3551.99	5229.59	3620.05	6134.2	4013	5152.27	5687.09	4113.53
RN7SL277P	0	0	0	0	0	0	0	0	0	0	0	0	0	0	0	0	0	0
RNU4-28P	0	0	0	0	0	0	0	0	0	0	0	0	0	0	0	0	0	0
RP5-1056L3.1	0	0	0	0	0	0	0	0	0	0	0	0	0	0	0	0	0	0
MINOS1	1199.93	1178.77	1245.47	1318.17	1233.14	1290.8	1137.75	1936.53	1101.13	2173.47	792.846	936.151	857.91	1728.84	778.405	2322.36	889.231	638.32
MINOS1-NBL1	0	0	0	0	122.3	0	0	0	1.64964	0	0	0	27.5544	1.07448	0	0	0	0
RP5-1056L3.3	0	0	0	0	0	56.3697	0	0	163.314	1.42898	0	12.0865	0	0	40.7868	0	0	0
NBL1	0	153.556	181.897	0	5921.12	0	0	0	0	0	0	0	64.7901	0	94.017	0	0	9.27341
HTR6	0	0	0	0	0	0	0	0	0	0	0	0	0	0	0	0	0	0
TMCO4	0	0	0	290.731	328.981	68.4999	3.84376	199.642	442.103	878.82	0	81.8583	25.3203	0	38.0216	164.921	85.431	109.735
RNF186	0	0	0	0	0	0	0	0	0	0	0	0	0	0	0	0	0	0
RP11-91K11.2	0	0	0	0	0	0	0	0	0	0	0	0	0	0	0	0	0	0
OTUD3	0	169.815	309.341	0	594.943	117.734	0	470.406	324.154	0	103.604	504.884	460.233	630.719	264.077	331.861	233.22	429.668
PLA2G2E	0	0	0	0	0	0	0	0	0	0	0	0	0	0	0	0	0	0
RN7SL304P	0	0	0	0	0	0	0	0	0	0	0	0	0	0	0	0	0	0
PLA2G2A	0	0	0	0	0	0	0	0	0	0	0	0	0	0	0	0	0	0
PLA2G5	0	0	0	0	11.7493	0	0	0	0	0	0	0	0	0	0	0	0	0
PLA2G2D	0	0	0	0	0	0	0	0	0	0	0	0	0	0	0	0	0	0
PLA2G2F	0	0	0	0	0	0	0	0	0	0	0	0	0	0	0	0	0	0
RP3-340N1.2	0	0	0	0	0	0	0	0	0	0	0	15.3828	0	0	11.7521	0	0	0
PLA2G2C	0	0	0	0	0	0	0	0	0	0	0	0	0	0	0	0	0	0
UBXN10-AS1	0	0	0	0	0	0	0	0	0	0	0	0	0	0	0	0	0	0
UBXN10	0	0	0	0	0	0	0	0	0	0	0	0	0	0	0	0	0	0
RP3-340N1.6	0	0	0	0	0	0	0	0	0	0	0	0	0	0	0	0	0	0
VWA5B1	0	0	0	0	0	0	0	0	0	0	0	0	0	0	0	0	0	0
RP4-745E8.2	0	0	0	0	0	0	0	0	0	0	0	0	0	0	0	0	0	0
LINC01141	0	0	0	0	0	0	0	0	0	0	0	0	0	0	0	0	0	0
RP4-749H3.2	0	0	0	0	0	0	0	0	0	0	0	0	0	0	0	0	0	0
CAMK2N1	0	0	0	0	1540.23	0	0	0	146.818	0	0	0	0	0	2.76521	0.673147	0	0
MUL1	2968.35	62.3258	744.966	953.109	1020.05	696.416	0	834.752	748.11	0	860.461	485.656	665.029	792.966	857.214	578.233	783.845	494.582
RPS4XP4	0	0	0	0	0	0	0	0	0	0	0	0	0	0	0	0	0	0
FAM43B	0	0	0	0	14.4196	0	0	0	0	0	0	0	0	0	0	0	0	0
CDA	0	672.035	134.395	781.869	11.2153	89.9061	0	1.24776	1017	298.656	0	183.494	119.154	103.15	24.1955	55.198	46.7688	0.772785
PINK1	674.365	1981.78	354.525	1524.22	1998.45	839.837	3690.01	37.4328	2707.05	1147.47	215.933	1030.65	956.957	0	122.36	896.631	178.345	0
hsa-mir-6084	0	0	0	0	0	0	0	0	0	0	0	0	0	0	0	0	0	0
PINK1-AS	0	0	0	0	500.948	184.094	0	645.092	0	714.488	411.146	171.408	186.178	0	152.086	341.959	230.726	577.27
DDOST	1325.84	3867.82	933.815	3456.78	7619.43	3442.12	7695.2	2525.47	4041.61	9388.37	1212.72	1905.27	3230.57	3489.91	2486.61	3705	3470.24	2335.35
KIF17	0	0	0	0	32.0436	0	0	0	0	0	0	0	0	0	0	0	0	0
RP5-930J4.5	0	0	0	0	0	0	0	0	0	0	0	0	0	0	0	0	0	0
SH2D5	0	0	0	0	92.3923	0	0	0	0	0	0	0	14.8943	0	0	0	12.4717	25.5019
RP5-930J4.2	0	0	0	0	0	0	0	0	0	0	0	0	0	0	0	0	0	0
HP1BP3	3597.88	2902.22	2048.37	3689.18	6360.12	2317.58	4174.32	2179.84	4089.45	1247.5	4176.89	8491.84	5321.72	2550.81	2819.13	4254.29	3760.21	4860.81
EIF4G3	0	1264.58	640.694	1288.06	5351.28	1204.46	1629.75	972.006	1478.07	701.627	884.454	1276.77	1371.02	1119.61	1031.42	1881.45	1763.5	1697.81
RNU7-200P	0	0	0	0	0	0	0	0	0	0	0	0	0	0	0	0	0	0
hsa-mir-1256	0	0	0	0	0	0	0	0	0	0	0	0	0	0	0	0	0	0
RPS15AP6	0	0	0	0	0	0	0	0	0	0	0	0	0	0	4.14781	0	0	34.7753
RP11-487E1.2	0	0	0	0	0	0	0	0	0	0	0	0	0	0	0	0	0	0
HSPE1P27	0	0	0	0	0	0	0	0	0	0	0	0	0	0	0	0	0	0
ECE1	7733.73	1763.19	5431.42	473.261	6763.33	1262.97	7.68751	1915.31	451.176	1040.29	5876	271.945	2289.25	5877.4	4437.46	134.629	1258.39	1293.64
RP3-329E20.2	0	0	0	0	0	62.078	2263.97	1.24776	0	0	0	0	0	0	8.29562	0	0	0
RP5-1071N3.1	0	0	0	0	9.61308	0	0	0	0	0	0	6.59261	0	0	60.1432	0	0	51.7766
PPP1R11P1	0	0	0	0	0	0	0	0	0	0	0	0	0	0	0	0	0	0
RP11-293F5.8	0	0	0	0	0	0	0	0	0	0	0	0	0	0	0	0	0	0
RP11-293F5.1	0	0	0	0	0	0	0	0	0	0	0	0	0	0	0	0	0	0
NBPF2P	0	0	0	0	8.54496	0	0	0	0	0	0	0	0	0	4.83911	0	0	0
HS6ST1P1	0	0	0	0	0	0	0	0	0	0	0	0	0	0	0	0	0	0
CROCCP5	0	0	0	0	0	0	0	0	0	0	0	0	0	0	0	0	0	0
NBPF3	0	0	0	270.032	405.885	56.3697	0	0	0	1138.89	0	10.9877	32.7674	0	25.5781	0.673147	0	27.8202
PFN1P10	0	0	0	0	0	0	0	0	0	0	0	0	0	0	0	0	0	0
ALPL	0	0	0	0	581.591	0	0	0	0	0	0	0	0	0	33.1825	0	33.0499	0
RP11-63N8.3	0	0	0	0	0	0	0	0	0	0	0	0	0	0	0	0	0	0
RAP1GAP	0	0	0	0	32.0436	0	0	0	0	0	0	0	12.6601	0	0	0	0	17.774
USP48	731.595	1102.9	191.166	1686.05	2892.47	810.582	1764.28	979.492	2762.32	0	947.707	2015.69	1538.58	993.894	715.497	1078.38	918.539	1258.87
U7_1_+_1	0	0	0	0	0	0	0	0	0	0	0	0	0	0	0	0	0	0
RP11-132G19.3	0	0	0	0	0	0	0	0	0	0	0	0	0	0	0	0	0	0
LDLRAD2	0	0	0	0	33.1117	0	0	0	0	0	0	0	11.9154	10.7448	4.83911	27.599	0	12.3646
HSPG2	0	157.17	0	0	20824.6	0	3.84376	1.24776	10.7226	1.42898	0	36.8088	25.3203	0	8.98692	3.36573	31.1792	23.1835
RP11-26H16.1	0	0	0	0	0.53406	0	0	0	0	0	0	0	0	0	0	0	0	0
CELA3B	0	0	0	0	0	0	0	0	0	0	0	0	0	0	0	0	0	0
RN7SL386P	0	0	0	0	0	0	0	0	0	0	0	0	0	0	0	0	0	0
RNU6-1022P	0	0	0	0	0	0	0	0	0	0	0	0	0	0	0	0	0	0
CELA3A	0	0	0	0	0	0	0	0	0	0	0	0	0	0	0	0	0	0
RN7SL186P	0	0	0	0	0	0	0	0	0	0	0	0	0	0	0	0	0	0
RNU6-776P	0	0	0	0	0	0	0	0	0	0	0	0	0	0	0	0	0	0
RP1-224A6.3	0	0	0	0	0	0	0	0	0	0	0	0	0	0	0	0	0	0
LINC00339	0	195.107	0	335.893	49.6676	64.9322	0	0	0	0	0	24.7223	26.065	0	15.8999	133.956	0	85.0063
CDC42	19404	11299	21563.5	15995.9	7054.4	17682.3	19491.7	15317.5	11253.8	11351.8	17036.9	14201	14565.1	14931	15449.2	11055.8	16929.7	13245.5
CDC42-IT1	0	0	0	0	18.6921	0	0	0	0	0	0	9.88892	0	0	12.4434	0	0	0
RP1-224A6.8	0	0	0	0	0	0	0	0	0	0	0	0	0	0	0	0	0	0
RP1-224A6.9	0	197.817	0	0	0	0	0	0	0	0	0	14.8334	0	0	20.739	0	0	10.0462
WNT4	0	0	0	0	8.54496	0	0	0	0	0	76.34	22.5248	36.491	85.9584	69.8214	0	13.7188	0
hsa-mir-4418	0	0	0	0	0	0	0	0	0	0	0	0	0	0	0	0	0	0
RP11-415K20.1	0	0	0	0	0	0	0	0	0	0	0	0	0	0	0	0	0	0
RP11-415K20.2	0	0	0	0	0	0	0	0	0	0	0	0	0	0	0	0	0	0
ZBTB40	1375.44	1926.68	967.413	1453.66	1020.05	767.056	11.5313	1331.36	2184.12	983.135	1563.88	2252.48	2126.9	1528.98	2197.65	2114.35	1465.42	4910.27
ZBTB40-IT1	0	0	0	0	0	0	0	0	0	0	0	0	0	0	0	0	0	0
EPHA8	0	0	0	0	0	0	0	0	0	0	0	0	0	0	0	0	0	0
hsa-mir-6127	0	0	0	0	0	0	0	0	0	0	0	0	0	0	0	0	0	0
C1QA	0	0	0	92.206	0	0	0	628.872	2324.34	447.269	1.09057	42.852	0	0	7.60431	91.548	0	58.7316
C1QC	0	0	0	0	0	0	4877.73	341.887	2525.59	2063.44	0	10.4383	0	0	0	244.352	27.4377	12.3646
C1QB	0	0	660.39	267.209	0	53.5156	2091	497.857	2221.24	161.474	77.4306	0	0	56.9474	40.0955	52.5054	0	6.18228
EPHB2	0	207.753	0	0	59.8147	159.12	5381.26	0	926.271	1207.48	307.541	307.106	0	0	10.3695	175.018	16.2132	76.5057
hsa-mir-4684	0	0	0	0	0	0	0	0	0	0	0	0	0	0	0	0	0	0
RP11-69E9.1	0	0	0	0	0	0	0	0	0	0	0	0	0	0	0	0	0	0
hsa-mir-4253	0	0	0	0	0	0	0	0	0	0	0	0	0	0	0	0	0	0
LACTBL1	0	0	0	0	0	0	0	0	0	0	0	0	0	0	0	0	0	0
C1orf234	0	0	0	0	8.0109	0	0	0	0	0	0	0	0	0	0	0	0	0
KDM1A	352.921	595.257	943.083	636.033	1467.06	973.983	11.5313	406.77	596.344	0	1845.25	771.336	626.304	1452.7	861.361	574.867	886.113	491.491
RP1-184J9.2	0	0	0	0	0	0	0	0	0	0	0	0	0	0	13.1347	0	0	0
hsa-mir-3115	0	0	0	0	0	0	0	0	0	0	0	0	0	0	0	0	0	0
hsa-mir-4419a	0	0	0	0	0	0	0	0	0	0	0	0	0	0	0	0	0	0
LUZP1	702.026	155.363	856.19	1480	2303.93	478.072	7.68751	988.227	404.986	2.85795	668.521	892.75	543.641	1316.24	1130.28	297.531	692.178	588.089
RP5-979D14.1	0	0	0	0	0	0	0	0	0	0	0	0	0	0	9.67822	0	0	0
RNU6-514P	0	0	0	0	0	0	0	0	0	0	0	0	0	0	0	0	0	0
RNU6-135P	0	0	0	0	0	0	0	0	0	0	0	0	0	0	0	0	0	0
HTR1D	0	0	0	0	0	0	0	0	0	0	0	0	0	0	0	0	0	0
RP5-1057J7.1	0	0	0	0	0	0	0	0	0	0	0	0	0	0	0	0	0	0
LINC01355	0	187.881	143.664	249.333	172.501	80.6301	0	204.633	160.84	0	0	343.365	106.494	94.5542	107.843	242.333	152.778	207.106
HNRNPR	2439.92	2899.51	3169.87	1485.65	3290.88	3473.52	2652.19	4660.39	1332.08	600.17	3066.69	3037	2386.06	5519.6	3083.9	2860.2	5408.97	3244.92
ZNF436	0	381.181	0	542.886	937.275	47.8072	7.68751	298.215	287.037	0	220.296	304.359	142.24	369.621	130.656	123.859	89.1725	234.927
ZNF436-AS1	0	0	0	0	18.6921	0	0	0	0	0	0	40.6545	0	0	11.7521	0	11.8481	47.9126
Y_RNA_1_+_3	0	0	0	0	0	0	0	0	0	0	0	0	0	0	0	0	0	0
RP5-1057J7.7	0	0	0	0	0	0	0	0	0	0	0	0	0	0	0	0	0	0
TCEA3	0	0	0	0	300.142	0	1652.82	0	0	0	0	0	0	0	6.91301	0	16.2132	0
RP4-654C18.1	0	0	0	0	0	0	0	0	0	0	0	0	0	0	0	0	0	0
ASAP3	0	0	0	0	1358.65	0	0	0	0	0	0	15.9321	0	0	10.3695	0	0	0
E2F2	0	0	0	0	0	0	0	0	201.256	0	0	59.8829	0	0	7.60431	0	117.234	0
Metazoa_SRP_1_+_4	0	0	0	0	0	0	0	0	0	0	0	0	0	0	0	0	0	0
RP1-150O5.3	0	0	0	0	0	0	0	0	0	0	0	0	0	0	0	0	0	0
ID3	0	147.234	0	183.471	2167.75	120.588	0	202.137	0	0	67.6155	114.272	0	191.257	162.456	65.9684	239.456	261.974
MDS2	0	0	0	0	0	0	0	0	0	0	0	0	0	0	0	0	0	0
RP11-223J15.2	0	0	0	0	0	0	0	0	0	0	0	0	0	0	0	0	0	0
RPL11	19624.3	9618.96	18793.3	8388.86	17695.5	22413.7	26149.1	21601.2	21018	30151.4	11547	21252.4	8182.91	14077.8	12268.5	10765.6	15022.8	11179.1
TCEB3	3698.04	1374.78	1705.43	775.283	2160.81	2190.57	2017.97	1527.26	1873.99	1156.04	2338.19	1511.91	3088.33	3141.78	3323.78	2407.85	2329.71	2028.56
TCEB3-AS1	0	0	0	0	41.1226	0	0	0	0	0	261.737	0	31.278	0	12.4434	0	0	0
PITHD1	93.4763	1593.37	928.022	1840.36	880.665	2017.18	7.68751	798.567	2560.24	2843.66	557.282	865.281	886.209	716.678	577.928	1025.2	1101.87	1099.67
LYPLA2	3968.93	1679.18	2015.93	1448.95	425.646	3775.34	2229.38	2897.3	2077.72	1070.3	1378.48	1361.37	2143.29	1016.46	1249.87	1780.47	1437.36	1860.87
GALE	592.334	105.683	105.431	447.858	170.899	591.525	1841.16	142.245	841.315	614.459	145.046	241.18	383.528	957.361	188.725	390.425	263.776	384.847
HMGCL	943.348	1103.8	355.684	205.111	1029.67	656.457	2071.78	1222.81	2379.6	853.098	566.007	426.322	494.49	0	387.82	757.963	373.527	326.888
FUCA1	0	358.599	0	310.49	895.084	31640.5	35262.6	0	2085.14	19549.8	129.778	14891.6	335.866	0	49.7737	2015.4	1250.29	1663.03
CNR2	0	0	0	0	0	206.927	0	0	0	0	0	121.963	62.5559	90.2563	70.5127	0	16.2132	156.102
BTBD6P1	0	0	0	0	0	0	0	0	0	0	0	12.0865	0	119.267	0	0	0	0
RP11-4M23.3	0	0	0	0	0	0	0	0	0	0	0	0	0	0	0	0	0	0
hsa-mir-378f	0	0	0	0	0	0	0	0	0	0	0	0	0	0	0	0	0	0
RP11-4M23.4	0	0	0	0	0	0	0	0	0	0	0	0	0	0	0	0	0	0
PNRC2	6457.5	3497.47	3720.2	542.886	2607.81	5038.31	23.0625	3727.06	1379.92	2699.33	6951.31	5503.73	4712.55	8499.13	8088.92	2611.81	5417.07	5419.54
SRSF10	1560.48	1737.9	1567.56	541.945	2623.3	2503.1	2037.19	2371.99	1138.25	1127.46	3742.84	3045.24	2193.93	5137.09	3941.8	2878.38	3116.05	3333.02
RP11-4M23.7	0	0	0	0	0	0	0	0	0	0	0	0	0	0	0	0	0	0
RP11-293P20.2	0	0	0	0	0	0	0	0	0	0	0	0	0	0	0	0	0	0
MYOM3	0	0	0	0	0	0	0	0	0	0	0	0	0	0	0	0	25.5669	0
RP11-293P20.4	0	0	0	0	0	0	0	0	0	0	0	0	0	0	0	0	0	0
IL22RA1	0	0	0	0	0	0	0	0	0	0	0	0	0	0	0	0	0	0
IFNLR1	0	50.5833	0	0	7.47684	0	0	0	0	0	0	19.2285	163.837	161.172	223.982	208.675	175.851	85.0063
RP11-10N16.2	0	0	0	0	0	0	0	0	0	0	0	0	0	0	0	0	0	0
RP11-10N16.3	0	0	0	0	0	0	0	0	0	0	0	0	0	0	0	0	0	0
GRHL3	0	0	0	0	0	0	0	0	0	0	0	0	0	0	0	0	0	0
STPG1	0	158.976	0	247.451	296.937	0	115.313	0	0	0	0	9.33954	77.4502	0	0	38.3694	0	27.0475
NIPAL3	0	352.277	0	333.071	2565.09	0	0	0	42.0657	0	0	78.562	92.3445	210.598	91.9431	48.4666	112.245	275.111
RCAN3	533.196	726.232	364.952	781.869	514.834	210.495	0	232.084	80.8322	0	52.3475	173.056	683.647	311.599	382.29	383.694	232.597	336.161
RP4-594I10.3	0	0	0	0	0	0	0	0	0	0	0	0	0	0	16.5912	0	0	0
NCMAP	0	168.912	0	0	0	0	0	0	0	0	0	6.04323	0	0	17.9738	0	24.3198	0
RP11-496D1.2	0	0	0	0	0	0	0	0	0	0	0	0	0	0	0	0	0	0
Y_RNA_1_-_5	0	0	0	0	0	0	0	0	0	0	0	0	0	0	0	0	0	0
SRRM1	1919.13	498.607	3022.73	1473.41	2552.81	1153.8	2067.94	3387.67	1267.75	437.266	1909.59	2755.71	1773.16	2038.29	2328.3	2321.68	1792.8	3084.96
CLIC4	2541.03	1653.89	4114.11	1130.93	29340.7	582.249	11.5313	3110.67	630.986	1.42898	13023.6	1504.76	2826.19	6418.94	4338.61	1058.86	1883.22	686.233
RNU6-1208P	0	0	0	0	0	0	0	0	0	0	0	0	0	0	0	0	0	0
RUNX3	1375.44	8413.99	4363.21	5592.58	0.53406	1904.44	3.84376	5830.79	1412.91	2849.38	1985.93	1403.68	2666.07	2733.48	1833.33	318.398	1175.46	1163.81
hsa-mir-6731	0	0	0	0	0	0	0	0	0	0	0	0	0	0	0	0	0	0
RP11-84D1.1	0	92.1339	0	0	0	0	0	0	0	0	0	10.9877	0	0	0	0	0	0
RP11-84D1.2	0	0	0	0	0	0	0	0	0	0	0	0	0	0	0	0	0	0
hsa-mir-4425	0	0	0	0	0	0	0	0	0	0	0	0	0	0	0	0	0	0
RP4-799D16.1	0	0	0	0	0	0	0	0	0	0	0	0	0	0	2.76521	0	0	0
RP4-781L3.1	0	0	0	0	0	0	0	0	0	0	0	0	0	0	0	0	0	0
RP4-706G24.1	0	0	0	0	0	0	0	0	0	0	0	0	0	0	0	0	0	0
SYF2	4146.34	1802.03	1633.6	1929.74	1736.23	1357.87	6538.23	2010.14	956.789	3313.79	1437.37	2594.74	1834.23	1293.67	1091.56	1416.97	1681.81	1329.19
RSRP1	623.811	5140.53	4747.86	4161.5	1490.03	3298.7	1906.5	3111.92	4628.06	775.934	4218.33	11272.8	3379.51	2352.04	3319.63	2757.88	2214.35	5570.23
RP3-465N24.6	0	0	0	0	0	0	0	0	0	0	0	0	0	0	11.7521	0	0	0
RP3-465N24.5	0	0	0	0	0	0	0	0	0	0	0	23.0741	0	0	0	0	0	27.8202
RHD	0	0	0	966.281	15.4877	0	0	173.439	91.5548	1123.17	0	37.3581	0	0	15.2086	0	0	17.774
SDHDP6	0	0	0	0	10.6812	0	0	0	0	0	0	0	0	0	0	0	0	0
RP11-335G20.7	0	0	0	0	0	0	0	0	0	0	0	70.3212	35.7463	0	21.4303	0	0	0
TMEM50A	4667.14	9388.62	5641.12	11665	4752.6	4214.17	7141.7	2302.12	3394.95	3603.88	3266.26	3869.31	4471.26	3410.4	3526.33	3247.26	3200.23	2503.82
RHCE	0	0	0	0	6.94278	0	0	0	0	0	0	0	0	0	0	0	0	0
RP3-469D22.1	0	0	0	0	0	0	0	0	0	0	0	0	0	0	12.4434	0	0	0
TMEM57	0	799.397	522.519	1069.78	868.381	752.072	7.68751	545.272	604.592	0	460.221	607.07	986.746	263.247	429.298	430.814	604.253	581.134
LDLRAP1	0	742.49	0	527.832	1256.11	109.885	2094.85	338.143	606.242	987.422	1.09057	373.032	423.742	0	42.1694	457.067	163.379	246.518
RP11-70P17.1	0	0	0	0	0	0	0	0	0	0	0	0	0	0	0	0	0	0
MAN1C1	0	0	0	0	2799.54	59.2239	0	279.498	82.4818	1123.17	0	104.932	0	0	4.83911	180.403	80.4423	0
RP1-187B23.1	0	0	0	0	0	0	0	0	0	0	0	9.33954	0	0	0	0	0	0
SEPN1	720.149	687.391	0	1121.53	5504.55	886.931	1652.82	773.612	1582.83	1539.01	4.36229	1016.91	539.917	4.29792	173.517	2121.76	902.326	577.27
RP1-317E23.6	0	0	0	0	0	0	0	0	0	0	0	0	0	0	0	0	0	0
RP1-317E23.3	0	0	0	0	50.7357	0	0	0	0	0	0	42.852	0	0	0	38.3694	9.35376	0
MTFR1L	644.796	1315.17	193.483	558.881	1376.81	565.838	3.84376	602.669	1333.73	0	581.275	1285.01	725.351	667.252	478.381	675.839	418.425	1236.46
RP1-317E23.7	0	176.138	0	0	0	0	0	0	0	0	105.785	0	0	0	0	0	0	0
AUNIP	0	0	0	0	20.2943	0	0	0	0	0	0	18.1297	0	0	11.0608	26.9259	19.9547	0
RP1-125I3.2	0	0	0	0	0	0	0	0	0	0	0	0	0	0	0	0	0	0
PAQR7	0	0	0	0	497.744	0	2183.25	138.501	408.285	0	0	347.211	61.0665	52.6495	30.4173	33.6573	15.5896	23.1835
Y_RNA_1_+_4	0	0	0	0	0	0	0	0	0	0	0	0	0	0	0	0	0	0
STMN1	1479.41	369.439	0	771.519	546.343	1674.68	6711.2	539.033	2131.33	1403.25	2.18114	296.668	309.801	202.002	133.421	76.7387	566.214	312.978
SNRPFP2	0	0	0	0	0	0	0	0	0	0	0	0	0	0	0	0	13.7188	0
RP1-125I3.4	0	0	0	0	0	0	0	0	0	0	0	0	0	0	0	0	0	0
hsa-mir-3917	0	0	0	0	0	0	0	0	0	0	0	0	0	0	0	0	0	0
PAFAH2	0	149.943	186.531	1109.29	305.482	231.901	1214.63	551.51	382.716	0	0	228.544	110.218	319.12	139.643	518.323	112.869	136.783
RNU6-110P	0	0	0	0	0	0	0	0	0	0	0	0	0	0	0	0	0	0
SCARNA17_1_+_1	0	0	0	0	0	0	0	0	0	0	0	0	0	0	0	0	0	0
SCARNA18_1_+_1	0	0	0	0	0	0	0	0	0	0	0	0	0	0	0	0	0	0
EXTL1	0	0	0	0	75.8365	0	0	0	0	0	0	0	0	0	0	0	0	0
SLC30A2	0	0	0	0	0	0	0	0	0	0	0	0	0	0	0	0	0	0
TRIM63	0	0	0	0	61.4169	0	0	0	0	0	0	0	0	0	0	0	0	0
PDIK1L	0	216.786	193.483	321.78	177.842	165.541	0	1.24776	0	0	47.9852	126.358	70.7478	0	63.5997	293.492	77.948	158.421
FAM110D	0	0	4.63432	85.6198	9.61308	28.5416	0	8.73433	186.409	0	0	7.69138	0.744714	1.07448	23.5042	31.6379	7.48301	44.0487
RP11-96L14.8	0	0	0	0	0	0	0	0	0	0	0	0	0	0	0	0	0	0
RP11-96L14.7	542.735	0	0	0	28.3052	0	0	0	0	0	0	1.64815	17.8731	0	12.4434	0	0	20.0924
ZNF593	0	330.598	250.253	0	165.559	478.072	0	319.427	302.708	1.42898	352.255	102.735	257.671	427.643	354.638	1134.93	448.357	485.309
CNKSR1	0	0	0	0	10.1471	0	0	0	0	0	0	0	17.1284	0	0	27.599	14.966	0
CATSPER4	0	0	0	0	0	0	0	0	0	0	0	0	0	0	0	0	0	0
RP11-231P20.2	0	0	0	0	5.87466	0	0	0	0	0	0	0	0	0	0	0	0	0
RP11-231P20.6	0	0	0	0	0	0	0	0	0	0	0	0	0	0	0	0	0	0
CEP85	706.795	175.235	171.47	0	245.668	266.864	0	104.812	306.832	1.42898	0	448.298	305.333	48.3516	105.769	864.994	617.348	923.478
RP11-231P20.5	0	0	0	0	0	0	0	0	0	0	0	0	0	0	0	0	0	0
SH3BGRL3	32731	22846.5	28022.6	14698.4	4409.73	72501.4	92557.6	32597.8	41047.1	97206	10059.4	18204.4	9984.38	19307.3	14346.6	35351	34111.3	32683.4
UBXN11	0	1265.49	1357.85	875.957	140.458	2072.12	6953.35	2496.77	4243.69	1994.85	910.628	3969.3	102.026	820.902	945.7	2998.87	1346.94	2433.5
CD52	662.919	218.592	2085.44	1459.3	0	7206.76	30008.2	7870.88	24230.7	20687.3	261.737	1999.76	373.846	229.939	716.879	8980.45	1288.95	2848.48
AIM1L	0	0	0	0	0	0	0	197.146	0	0	0	0	0	0	0	0	0	0
RP11-569G9.7	0	0	0	0	0	0	0	0	0	0	0	0	0	0	0	0	0	0
ZNF683	0	0	185.373	393.287	0	68.4999	0	0	303.533	0	0	0	0	0	0	0	0	0
LIN28A	0	0	0	0	0	0	0	0	0	0	0	0	0	0	0	0	0	0
DHDDS	2286.35	320.662	654.597	455.385	1084.68	617.926	1656.66	695.003	1012.05	1377.53	580.184	594.434	1234.74	743.54	964.365	823.932	521.316	788.24
RP3-476K8.4	0	0	0	0	0	0	0	0	0	0	0	0	0	0	0	0	12.4717	23.9563
RP3-476K8.3	0	0	0	0	0	0	0	0	0	0	0	0	0	0	0	0	0	0
HMGN2	3686.59	11234	2256.91	10168.1	5018.03	9405.89	30346.5	5951.82	13095.6	12676.4	1579.15	6295.95	7773.32	2691.57	2193.5	11673.7	5249.95	4844.59
DPPA2P2	0	0	0	0	0	0	0	0	0	0	0	0	0	0	0	0	0	0
RPS6KA1	768.795	5315.76	332.512	5868.25	6.40872	7572.09	14118.1	3672.16	8635.85	16447.5	3203.01	5398.25	3063.01	2595.94	712.04	11573.4	4731.75	2580.33
hsa-mir-1976	0	0	0	0	0	0	0	0	0	0	0	0	0	0	0	0	0	0
RN7SL679P	0	0	0	0	0	0	0	0	0	0	0	0	0	0	0	0	0	0
Y_RNA_1_-_6	0	0	0	0	0	0	0	0	0	0	0	0	0	0	0	0	0	0
RNU7-29P	0	0	0	0	0	0	0	0	0	0	0	0	0	0	0	0	0	0
RP11-492M19.3	0	0	0	0	0	0	0	0	0	0	0	0	0	0	0	0	0	0
snoU13_1_-_1	0	0	0	0	0	0	0	0	0	0	0	0	0	0	0	0	0	0
RP4-785J1.1	0	0	0	0	0	0	0	0	0	0	0	0	0	0	0	0	0	0
RP5-968P14.2	0	0	0	0	18.6921	0	0	0	0	0	0	0	23.0861	0	15.8999	0	0	0.772785
ARID1A	863.225	2139.85	1123.82	1688.87	1964.27	1939.4	7.68751	2500.51	3422.17	1398.97	1646.76	4092.36	1634.65	2612.06	936.713	1690.27	1838.95	3135.96
PIGV	0	373.955	156.408	512.778	358.354	54.2291	0	0	437.154	0	266.1	98.3398	402.145	0	384.364	133.956	86.6782	138.328
RN7SL165P	0	0	0	0	0	0	0	0	0	0	0	0	0	0	0	0	0	0
ZDHHC18	0	1311.55	934.973	1150.69	497.744	1018.94	0	808.549	673.052	1063.16	494.029	657.064	1109.62	1120.68	677.475	451.008	821.884	567.997
SFN	0	0	0	0	0	0	0	0	0	0	0	0.549384	0	0	0	0	0	0
RP1-50O24.6	0	0	0	0	0	0	0	0	0	0	0	0	0	0	0	0	0	0
GPN2	147.845	849.077	297.755	0	918.583	549.426	4585.6	532.794	1322.18	978.848	755.766	716.947	879.507	1456.99	850.992	834.702	717.745	930.433
GPATCH3	509.35	509.446	762.345	487.375	217.362	1325.76	3313.32	814.788	875.957	2154.89	336.987	313.699	533.96	680.146	586.224	506.879	637.926	565.678
NR0B2	0	0	0	0	0	0	0	0	0	0	0	0	0	0	0	0	0	0
NUDC	2545.8	2804.66	1871.11	1505.4	1892.17	2989.02	11.5313	2156.13	2420.84	2047.72	905.175	1181.18	1534.85	2158.63	1106.77	2163.49	2354.65	1457.47
KDF1	0	0	0	0	0	0	0	0	0	0	0	0	0	0	0	0	0	0
RPL12P13	0	0	0	0	0	0	0	0	0	0	0	0	0	0	0	0	0	0
RP11-344H11.5	0	0	0	0	0	0	0	0	0	0	0	0	0	0	0	0	0	0
OSTCP2	0	0	0	0	0	0	0	0	0	0	0	0	0	0	0	0	0	0
TRNP1	0	0	0	0	594.943	102.036	0	0	0	0	0	57.6854	0	0	0	0	38.0386	0
FAM46B	0	0	0	0	14.4196	0	0	0	0	0	0	0	0	0	0	0	0	0
AL137860.1	0	0	0	0	0	0	0	0	0	0	0	0	0	0	0	0	0	2.31835
SLC9A1	0	378.471	384.648	821.386	956.501	400.296	0	888.406	1343.63	1436.12	339.168	297.217	342.568	182.662	322.146	524.381	274.377	468.307
RP11-40H20.5	0	0	0	0	0	0	0	0	0	0	0	0	0	0	0	0	0	0
CHCHD3P3	0	0	0	0	0	0	0	0	0	0	0	0	0	0	0	0	0	0
NPM1P39	0	0	0	0	0.53406	0	0	0	0	0	0	0	0	0	0	0	1.87075	0
SNRPEP7	0	0	0	0	0	0	0	0	0	0	0	0	0	0	0	0	0	0
RP11-40H20.4	0	0	0	0	0	0	0	0	0	0	0	0	0	0	4.14781	0	0	0
WDTC1	623.811	1242.9	695.147	1496.94	1342.63	892.639	7.68751	248.304	1069.79	0	205.028	1748.69	723.862	241.758	342.194	759.31	415.93	358.572
Y_RNA_1_-_7	0	0	0	0	0	0	0	0	0	0	0	0	0	0	0	0	0	0
RP11-4K3__A.3	0	0	0	0	0	0	0	0	0	0	0	0	0	0	0	0	0	0
TMEM222	0	755.136	888.63	639.797	500.948	642.187	745.689	452.937	993.906	4339.8	99.2421	319.192	606.942	467.399	602.815	580.926	848.074	594.271
RNU6-48P	0	0	0	0	0	0	0	0	0	0	0	0	0	0	0	0	0	0
ACTG1P20	0	0	0	0	12.2834	0	0	0	0	0	79.6118	22.5248	0	0	10.3695	0	0	29.3658
SYTL1	0	90.3273	0	160.89	0	64.2187	3.84376	692.507	203.73	1710.48	0	104.932	0	0	141.717	0	72.3357	98.1436
MAP3K6	0	164.396	93.8449	0.940877	1044.09	85.6249	0	160.961	248.27	0	8.72458	0	35.0015	0	0	87.5091	39.2858	16.2285
FCN3	0	0	0	0	0	0	0	0	0	0	0	0	0	0	0	0	0	0
CD164L2	0	0	0	0	0	0	0	0	0	0	0	0	0	0	0	0	0	0
RP1-144C9.2	0	0	0	0	0	0	0	0	0	0	0	0	0	0	0	0	0	0
GPR3	0	0	0	0	3.73842	0	0	0	0	0	0	0	0	0	6.91301	25.5796	0	0
WASF2	2680.29	4071.05	1670.67	2609.99	6270.4	3750.37	8506.23	2637.77	3601.16	3032.29	3784.29	5561.97	2575.22	2811.91	2825.35	3474.11	3231.41	3013.86
RP4-752I6.1	0	0	0	0	0	0	0	0	0	0	0	0	0	0	0	0	0	0
RP1-159A19.4	0	0	0	0	0	0	0	0	0	0	0	14.8334	0	0	0	0	0	0
AHDC1	0	439.894	0	186.294	1447.3	90.6197	0	300.71	187.234	0	87.2458	102.186	230.861	131.086	141.717	166.267	112.245	120.554
FGR	14743.5	7678.72	15346.5	11911.5	0	13488.1	20079.8	16461.7	23801.8	20491.5	12772.8	5576.25	6951.9	15742.2	13205.9	22093.3	12421.2	18117.9
RP1-159A19.3	0	0	0	0	0.53406	0.713541	0	2.49552	113	0	0	0	0	0	5.53041	0	0	0.772785
RP11-288L9.1	0	0	0	0	0	0	0	0	0	0	0	7.69138	0	0	0	0	0	0
IFI6	2589.67	687.391	30133.5	4015.66	1567.47	2558.76	72662.4	3141.86	30890.3	13501	23796.3	8961.56	127.346	1554.77	11455.6	838.068	364.173	900.294
RP11-288L9.4	0	0	0	0	0	0	0	0	0	0	370.795	173.056	0	0	13.826	0	0	0
RNU6-949P	0	0	0	0	0	0	0	0	0	0	0	0	0	0	0	0	0	0
CHMP1AP1	0	0	0	0	0	0	0	0	0	0	0	0	0	0	0	0	0	0
RNU6-424P	0	0	0	0	0	0	0	0	0	0	0	0	0	0	0	0	0	0
FAM76A	0	825.592	0	268.15	381.319	310.39	3.84376	378.072	152.591	1208.91	298.817	269.748	246.5	0	181.121	412.639	122.846	237.245
RP3-426I6.2	0	0	0	0	0	0	0	0	0	0	0	0	0	0	0	0	0	0
RPEP3	0	0	0	0	0	0	0	0	0	0	0	0	0	0	0	0	0	0
STX12	774.518	1344.07	1985.8	3040.92	3221.98	1611.89	3567.01	1074.32	1276.82	1227.49	3093.95	2323.9	2266.16	2154.33	2127.83	1503.14	1862.65	2012.33
RP3-426I6.5	0	0	0	0	0	0	0	0	0	0	0	0	0	0	9.67822	0	0	0
RP3-426I6.6	0	0	0	0	0	0	0	0	0	0	0	22.5248	0	0	12.4434	0	0	0
RNU6-1245P	0	0	0	0	0	0	0	0	0	0	0	0	0	0	0	0	0	29.3658
PPP1R8	1130.3	910.499	528.312	823.268	1474.54	1263.68	3.84376	1131.72	1298.26	2313.51	1136.38	962.522	1135.69	1314.09	1075.66	1031.26	1215.99	814.515
SCARNA1	0	0	0	0	0	0	0	0	0	0	0	0	0	0	0	0	0	12.3646
AL109927.1	0	0	0	0	0	0	0	0	0	0	0	0	0	0	0	0	0	0
THEMIS2	1446.97	7907.25	1955.68	7503.5	64.6212	4449.64	2187.1	6498.34	4073.78	8300.92	4954.47	8721.48	2775.55	1561.22	866.201	4899.16	2602.84	2833.03
RPA2	0	1283.55	1080.95	808.214	873.188	1931.55	3.84376	1668.26	1133.3	1227.49	229.02	1044.38	1429.85	1165.81	863.435	1171.95	1294.56	563.36
SMPDL3B	0	0	0	0	0	0	0	0	0	0	0	0	0	0	15.8999	0	0	0
RP11-460I13.2	0	0	0	0	0	0	0	0	0	0	0	0	0	0	0	0	0	0
XKR8	0	885.208	816.798	1289	232.85	127.724	0	924.591	258.993	1054.58	0	101.636	156.39	0	36.639	120.493	50.5103	105.871
EYA3	1205.65	902.37	2969.44	1082.01	601.885	695.702	1599	1835.46	580.672	0	2184.42	1417.96	2225.95	2954.82	2760.37	1359.08	1692.41	1278.96
RP11-460I13.6	0	0	0	0	0	0	0	0	0	0	0	0	0	0	4.83911	0	0	0
Metazoa_SRP_1_-_3	0	0	0	0	0	0	0	0	0	0	0	0	0	0	0	0	0	0
RN7SL559P	0	0	0	0	0	0	0	0	0	0	43.6229	15.9321	0	0	9.67822	0	0	0
SPCS2P4	770.703	472.412	892.106	541.945	398.943	150.557	3.84376	2.49552	179.81	0	944.435	202.723	210.754	265.396	935.331	481.3	556.237	329.206
RP5-1053E7.2	0	0	0	0	0	0	0	0	0	0	0	0	0	0	0	0	0	0
RP5-1053E7.3	0	0	0	0	0	0	0	0	0	0	0	0	0	0	0	0	0	0
RNU6-176P	0	0	0	0	0	0	0	0	0	0	0	0	0	0	0	0	0	0
PTAFR	16988.8	15642.9	20437.3	13179.8	0	5449.31	10116.8	13009.2	8782.67	8669.59	16148.1	4556.05	12366	9429.63	8332.26	10298.5	2328.46	1506.16
DNAJC8	1638.7	3554.38	2758.58	1796.14	2812.36	3490.64	5842.51	1866.65	2470.33	3721.05	2784.23	2591.45	2500.75	3126.74	4073.15	2678.45	2960.15	2639.83
ATPIF1	0	1823.71	264.156	1817.78	2159.74	766.343	2252.44	645.092	3809.01	943.124	102.514	725.737	482.574	163.321	136.878	873.071	309.921	425.804
RP5-1092A3.4	0	0	0	0	55.0082	0	0	0	209.504	0	0	98.8892	35.0015	0	15.2086	0	0	79.5968
RP5-1092A3.5	0	0	0	0	0	0	0	0	0	0	0	0	0	0	0	0	0	0
SESN2	2389.37	2003.46	870.093	2574.24	1082.01	315.385	3.84376	540.281	277.964	10.0028	1425.38	192.834	1067.92	1076.63	401.646	308.301	879.253	1122.86
MED18	0	937.597	156.408	1531.75	387.193	397.442	7.68751	136.006	1261.97	0	183.216	430.168	431.934	0	311.777	482.646	465.817	285.157
PHACTR4	524.612	180.655	390.441	912.651	838.474	319.666	7.68751	185.916	716.767	918.831	929.167	693.873	374.591	0	335.972	619.295	486.395	601.999
Y_RNA_1_-_8	0	0	0	0	0	0	0	0	0	0	0	0	0	0	0	0	0	0
RP1-308E4.1	0	0	0	0	0	0	0	0	0	0	0	12.0865	0	0	0	0	0	0
RNU6ATAC27P	0	0	0	0	0	0	0	0	0	0	0	0	0	0	0	0	0	0
RCC1	0	1024.31	86.8934	747.057	583.193	645.041	1837.32	672.543	609.541	1080.31	730.683	485.656	856.421	320.195	311.777	2403.81	1084.41	679.278
SNHG3	1100.73	292.66	380.014	0	1051.56	438.828	7.68751	731.188	424.781	0	545.286	423.026	431.189	906.861	609.036	1258.78	1485.38	2841.53
SNORA73A	0	0	0	282.263	0	0	0	0	0	0	0	0	0	0	0	0	0	0
SNORA73B	0	117.426	0	0	17.0899	0	0	0	0	0	0	16.4815	0	0	0	20.8675	16.8368	292.885
PRDX3P2	0	0	0	0	0	0	0	0	0	0	0	0	0	0	0	0	0	0
RP4-669K10.8	0	0	0	0	8.0109	0	0	0	0	0	0	0	0	0	8.29562	16.1555	0	52.5493
TRNAU1AP	0	382.085	565.387	1014.27	336.992	718.535	3.84376	673.791	473.446	938.837	612.902	559.273	811.738	107.448	282.051	675.839	455.84	630.592
SNHG12	655.288	0	440.26	0	94.5286	440.968	0	314.436	1526.74	1.42898	515.841	160.42	207.03	0	170.06	906.056	307.427	214.834
SNORD99	0	0	0	0	0	0	0	0	0	0	0	0	0	0	0	0	0	0
SNORA61	0	0	0	0	0	0	0	0	0	0	0	0	0	0	0	0	0	0
SNORA44_1_-_1	0	0	0	0	0	0	0	0	0	0	0	0	0	0	0	0	18.0839	0
SNORA16A	0	0	0	0	0	0	0	0	0	0	0	0	0	0	0	31.6379	0	23.9563
RAB42	0	0	0	98.7921	16.0218	109.885	0	0	541.081	1096.02	0	21.426	17.1284	0	0	315.706	0	0
TAF12	0	905.983	198.117	1417.9	572.512	393.874	1156.97	450.442	575.723	0	249.741	605.971	264.373	235.311	245.412	393.791	494.502	326.115
RP11-442N24__B.1	0	0	0	0	8.0109	0	0	0	0	0	0	0	17.8731	0	0	0	0	0
RNU11	0	0	0	0	0	0	0	0	0	0	0	0	0	0	0	0	0	0
GMEB1	1298.18	935.791	1392.61	963.458	279.847	1002.52	1199.25	371.833	557.577	2120.6	1158.19	825.175	1257.82	1538.65	1620.41	702.092	931.011	1159.18
SCARNA24_1_+_1	0	0	0	0	0	0	0	0	0	0	0	0	0	0	0	0	0	0
YTHDF2	0	1565.37	2064.59	1559.03	2636.65	2536.64	4800.85	1583.41	1519.32	2386.39	1777.63	1583.88	1811.89	1155.07	2363.56	1669.4	1961.17	1978.33
OPRD1	0	0	0	0	6.40872	0	0	0	0	0	0	0	0	0	8.29562	0	0	0
RP1-212P9.3	0	0	0	0	0	0	0	0	0	0	0	0	0	0	0	0	0	29.3658
Y_RNA_1_-_9	0	0	0	0	0	0	0	0	0	0	0	0	0	0	0	0	0	0
EPB41	0	494.994	317.451	2165.9	879.596	191.229	3.84376	909.618	1588.6	81.4516	71.9778	1274.57	277.033	909.01	875.879	356.768	815.648	708.643
RP4-604A21.1	0	0	0	0	0	0	0	0	0	0	0	0	0	0	0	0	0	0
Y_RNA_1_+_5	0	0	0	0	0	0	0	0	0	0	0	0	0	0	0	0	0	0
Metazoa_SRP_1_+_5	0	0	0	0	0	0	0	0	0	0	0	0	0	0	0	0	0	0
TMEM200B	0	0	446.053	0	476.915	139.854	0	49.9104	908.125	0	0	0	0	0	0	0	0	0
RP11-242O24.3	0	0	0	0	0	0	0	0	0	0	0	0	0	0	0	0	0	0
SRSF4	2592.54	3201.2	3182.62	4287.58	2125.02	2074.98	3.84376	2227.25	1791.51	2513.57	2582.47	2947.45	2785.23	1285.08	3024.44	2718.17	1992.97	4988.32
uc_338_1_-_1	0	0	0	0	9.07902	0	0	0	0	0	0	8.24077	24.5755	0	8.29562	0	0	0
MECR	0	0	0	0	342.332	67.7864	0	200.89	129.496	1034.58	68.706	31.3149	44.6828	199.853	61.5258	96.9331	48.016	128.282
RP11-467D18.2	0	0	0	0	0	0	0	0	0	0	0	0	0	0	18.6651	0	0	0
PTPRU	0	0	0	0	318.834	0	0	0	0	0	0	0	0	0	0	0	0	0
RP3-437I16.1	0	0	0	0	0	0	0	0	0	0	0	0	0	0	0	0	0	0
RP11-810H18.1	0	0	0	0	0	0	0	0	0	0	0	0	0	0	0	0	0	0
RP4-656G21.1	0	0	0	0	0	0	0	0	0	0	0	0	0	0	0	0	0	0
RP11-179G8.1	0	0	0	0	0	0	0	0	0	0	0	0	0	0	0	0	0	0
RP11-111I12.1	0	0	0	0	0	0	0	0	0	0	0	0	0	0	0	0	0	0
RP5-893G23.1	0	0	0	0	0	0	0	0	0	0	0	0	0	0	0	0	0	0
RP3-357I16.1	0	0	0	0	0	0	0	0	0	0	0	0	0	0	0	0	0	0
RP4-591L5.1	0	0	0	0	0	0	0	0	0	0	0	0	0	0	0	0	0	0
RP4-591L5.2	0	0	0	0	0	0	0	0	0	0	0	0	0	0	0	0	0	0
MATN1	0	0	0	0	0	0	0	0	0	0	0	0	0	170.842	0	0	0	0
MATN1-AS1	0	0	0	0	22.9646	133.432	0	0	0	0	0	17.0309	0	0	25.5781	55.198	0	10.819
LAPTM5	26316.4	51968	19858	31071.5	35.782	64999.3	83959.2	44107.1	48421.8	79571.1	20518	46157.1	31478.3	32461.1	26998.1	42349	54748.8	44198.6
hsa-mir-4420	0	0	0	0	0	0	0	0	0	0	0	0	0	0	0	0	0	0
Metazoa_SRP_1_-_4	0	0	0	0	0	0	0	0	0	0	0	0	0	0	0	0	0	0
RP5-1125N11.1	0	0	0	0	0	0	0	0	0	0	0	0	0	0	0	0	0	0
RP5-1125N11.2	0	0	0	0	0	0	0	0	0	0	0	0	0	0	0	0	0	0
RN7SKP91	0	0	0	0	0	0	0	0	0	0	0	0	0	0	0	0	0	0
RP1-65J11.5	0	0	0	0	0	0	0	0	0	0	0	0	0	0	0	0	0	0
SDC3	0.95384	14.4524	278.059	166.535	2223.29	144.135	0	2066.29	781.103	0	0	118.667	27.5544	0	31.7999	21.5407	86.0546	84.2335
RN7SL371P	0	0	0	0	0	0	0	0	0	0	0	0	0	0	0	0	0	0
PUM1	2500.01	1264.58	994.061	1348.28	2948.54	1646.85	11.5313	3098.19	2085.14	3175.18	2730.79	2217.32	1400.81	2541.14	2261.25	1500.44	1870.75	1936.6
RP11-201O14.1	0	0	0	0	0	0	0	0	0	0	0	9.33954	0	0	0	0	0	0
RP11-201O14.2	0	0	0	0	10.6812	0	0	0	0	0	0	0	0	0	0	0	0	0
SEPW1P	0	0	0	0	0	0	0	0	0	0	0	0	0	0	0	0	0	0
RP11-490K7.1	0	0	0	0	0	0	0	0	0	0	0	0	0	0	0	0	0	0
NKAIN1	0	0	0	0	0	0	0	0	0	0	0	0	0	0	0	0	0	0
SNRNP40	587.565	765.976	805.212	543.827	675.052	1366.43	11.5313	904.627	122.898	605.886	1.09057	654.317	472.893	310.525	549.585	766.041	952.836	511.583
RP11-490K7.4	0	0	0	0	0	0	0	0	0	0	0	0	8.93656	0	0	0	0	0
ZCCHC17	0	989.987	0	1564.68	1022.72	947.582	0	2.49552	464.373	0	420.961	383.47	593.537	314.822	144.482	511.592	579.933	557.178
RP11-266K22.2	0	0	0	0	0	0	0	0	0	0	0	0	0	0	0	0	0	0
FABP3	0	0	0	0	7.47684	0	2148.66	0	768.731	0	0	0.549384	41.704	0	18.6651	321.091	7.48301	0
SERINC2	0	668.422	95.0035	429.981	420.839	851.254	0	330.657	1115.15	763.073	0	332.927	401.401	147.204	47.0085	465.144	394.105	187.014
RP11-439L8.2	0	0	0	0	0	0	0	0	0	0	0	0	0	0	0	0	0	0
RNU6-40P	0	0	0	0	0	0	0	0	0	0	0	0	0	0	0	0	0	0
LINC01225	0	0	0	0	0	0	0	0	0	0	0	0	0	0	0	0	0	0
Y_RNA_1_-_10	0	0	0	0	0	0	0	0	0	0	0	0	0	0	0	0	0	0
LINC01226	0	0	0	0	0	0	0	0	0	0	0	0	0	0	0	0	0	0
RP11-439L8.5	0	0	0	0	0	0	0	0	0	0	0	0	0	0	0	0	0	0
RP11-73M7.1	0	0	0	0	6.94278	0	0	0	0	0	0	0	0	0	0	0	0	0
TINAGL1	0	0	0	0	11629.7	27.8281	3.84376	3.74328	0	0	0	22.5248	21.5967	0	0.691301	1.34629	59.2405	34.7753
HCRTR1	0	0	0	0	0	0	0	1.24776	0	0	0	0	0	0	0	0	56.7461	74.1873
PEF1	2563.92	1855.32	2282.4	2275.98	1190.95	2929.8	4551.01	968.263	2283.1	2099.16	1045.86	1229.52	2268.4	1534.36	2434.07	1778.45	1645.01	1199.36
RP11-73M7.6	0	0	0	0	0	0	0	0	0	0	0	0	0	0	0	0	0	0
RP11-73M7.9	0	0	0	0	0	0	0	0	0	0	0	0	0	0	0	0	0	0
COL16A1	0	0	0	0	2090.84	0	0	1.24776	0	0	0	0	0	0	0.691301	0	0	0
ADGRB2	0	0	0	0	349.809	0	0	0	0	0	0	0	0	0	0	0	0	0
hsa-mir-4254	0	0	0	0	0	0	0	0	0	0	0	0	0	0	0	0	0	0
RP11-84A19.3	0	0	0	0	0	0	0	0	0	0	0	0	0	0	0	0	0	9.27341
SPOCD1	0	161.686	0	0	371.706	0	3624.66	0	56.9125	0	0	0	0	0	0	466.491	0	0
RP11-84A19.2	0	0	4.63432	0	33.6458	0	0	0	0	0	0	4.94446	23.0861	0	13.1347	71.3536	0	21.638
RP11-84A19.4	0	198.72	0	0	0	0	0	0	0	0	0	40.6545	29.7885	0	29.726	39.0425	0	0
PTP4A2	7860.59	9742.7	2601.01	7221.23	6523.54	9338.11	4870.04	7323.11	6863.31	15071.4	3910.79	7924.87	8243.23	6080.48	5536.63	6763.78	8261.86	7736.35
RP4-534N18.2	0	0	0	0	0	0	0	0	0	0	0	0	0	0	0	0	0	0
KHDRBS1	7542.96	3255.4	4245.03	3186.75	3072.98	4846.37	10804.8	5095.86	3926.96	3693.9	6428.92	4395.08	3614.1	4865.24	5163.33	3495.65	3477.1	3449.71
RP11-277A4.4	0	0	0	162.772	0	0	0	0	0	0	0	0	0	0	0	24.9064	0	0
TMEM39B	0	166.202	0	477.966	148.469	401.01	0	167.2	309.307	811.658	0	254.365	171.284	11.8193	62.2171	323.784	83.5602	189.332
hsa-mir-5585	0	0	0	0	0	0	0	0	0	0	0	0	0	0	0	0	0	0
Metazoa_SRP_1_-_5	0	0	0	0	0	0	0	0	0	0	0	0	0	0	0	0	0	0
KPNA6	1167.5	635.001	592.034	1933.5	3079.39	2050.72	3.84376	1574.67	1524.26	1.42898	1958.67	1541.02	1877.42	782.221	1549.9	1825.57	1995.47	1630.58
RP4-622L5.2	0	552.803	247.936	0	0	196.937	3.84376	305.701	13.1971	870.246	0	62.6298	2.23414	134.31	0	80.7776	0	103.553
TXLNA	2604.94	2219.34	3437.5	3957.33	3765.12	1995.06	5135.26	2122.44	3291.85	1204.63	1976.12	1474.55	2249.04	3169.71	2849.54	2010.69	2491.22	2746.48
CCDC28B	0	0	128.602	231.456	98.8011	148.416	0	0	0	0	0	18.1297	0	0	48.3911	62.6026	108.504	152.239
RP4-622L5.7	0	0	0	0	9.07902	0	0	0	77.5329	0	0	23.0741	35.0015	0	0	0	0	0
IQCC	0	0	0	0	96.1308	62.078	0	0	0	0	172.31	1.09877	0	0	23.5042	0	0	40.1848
DCDC2B	0	0	0	0	0	0	0	0	0	0	0	13.1852	0	0	41.4781	19.5213	0	86.5519
TMEM234	0	261.046	0	482.67	169.297	380.317	0	605.164	0	0	220.296	241.729	317.248	0	81.5736	183.096	200.17	225.653
EIF3I	6877.18	4489.27	4272.84	1928.8	3553.1	4857.79	2025.66	2974.66	2956.15	7444.96	3246.63	2186.55	2962.47	5350.91	4597.15	3545.46	4663.78	3709.37
MTMR9LP	0	0	0	0	115.357	0	0	121.033	152.591	0	0	21.9754	25.3203	0	43.552	2.01944	0	0
FAM167B	0	0	0	0	0	0	0	0	0	0	0	0	0	0	0	0	0	0
LCK	0	0	212.02	1098.94	0	147.703	0	345.63	866.059	0	0	2.19754	0	0	62.2171	0.673147	31.8028	44.0487
Metazoa_SRP_1_-_6	0	0	0	0	0	0	0	0	0	0	0	0	0	0	0	0	0	0
Y_RNA_1_-_11	0	0	0	0	0	0	0	0	0	0	0	0	0	0	0	0	0	0
HDAC1	0	1090.25	574.655	3338.23	1142.89	2307.59	2217.85	1003.2	2111.54	1114.6	840.831	2037.67	1854.34	935.872	581.384	1530.06	1745.41	1704.76
MARCKSL1	4132.03	4249	1624.33	2088.75	410.692	7173.22	11.5313	4495.68	196.307	631.607	3637.06	1945.37	1569.86	2573.38	1101.93	2967.9	9788.4	4662.98
RP4-811H24.9	0	0	0	0	0	0	0	0	0	0	0	0	0	0	0	0	0	0
FAM229A	0	0	0	0	9.61308	0	0	0	364.57	0	70.8872	21.9754	31.278	0	21.4303	72.0267	16.2132	53.3221
TSSK3	0	0	0	0	76.9046	0	0	0	242.497	0	0	140.642	57.3429	66.6177	70.5127	71.3536	24.9434	69.5506
BSDC1	1384.02	810.236	1679.94	1081.07	2081.77	1338.6	7.68751	1191.61	767.906	787.365	1106.93	1375.11	1842.42	1852.4	1601.05	1095.88	1238.44	1131.36
GAPDHP20	0	0	0	0	0	0	0	0	0	0	0	0	0	0	0	0	0	0
RP11-395N6.4	0	0	0	0	0	0	0	0	0	0	0	0	0	0	0	0	0	0
LRRC37A12P	0	0	0	0	0	0	0	0	0	0	0	0	0	0	0	0	0	0
RN7SL122P	0	0	0	0	0	0	0	0	0	0	0	0	0	0	0	0	0	0
RP1-27O5.3	0	0	0	0	0	0	0	0	0	0	0	0	0	0	0	0	0	0
ZBTB8B	0	0	0	0	0	0	0	0	0	0	0	6.59261	14.8943	0	11.0608	0	0	0
ZBTB8A	0	0	0	0	389.33	0	0	0	0	0	0	17.5803	0	0	5.53041	0	17.4603	17.774
ZBTB8OS	1436.48	696.424	335.988	811.036	493.471	851.968	3.84376	396.788	1428.59	1174.62	411.146	337.871	624.07	0	330.442	888.554	409.071	595.044
Y_RNA_1_+_6	0	0	0	0	0	0	0	0	0	0	0	0	0	0	0	0	0	0
RBBP4	1424.08	1624.09	1094.86	1542.1	3726.67	2677.2	2337	1104.27	1237.23	0	2668.63	2614.52	2167.12	2780.75	2564.73	2157.44	3378.58	2318.35
SYNC	0	0	104.272	292.613	1697.24	0	0	286.985	0	0	0	0	0	0	0	0	0	0
RP11-114B7.6	0	0	0	0	0	0	0	0	0	0	0	0	0	0	0	0	0	0
KIAA1522	0	0	0	0	430.986	82.0572	0	197.146	0	0	118.872	108.778	133.304	362.1	129.965	112.416	117.234	153.011
YARS	2542.94	2045.01	4036.49	1684.17	4091.43	1473.46	1975.69	3408.88	2519.82	2.85795	2428.7	992.188	1603.37	4011.03	2638.01	2065.21	4560.89	2837.66
S100PBP	0	780.428	333.671	404.577	1079.33	272.573	0	334.4	743.986	0	0	801.003	182.455	399.706	170.06	283.395	218.254	367.073
FNDC5	0	0	0	0	0	0	0	0	57.7373	0	0	8.79015	0	0	0	28.2722	0	0
HPCA	0	0	0	0	0	0	0	0	0	0	0	0	0	0	1.3826	0	13.0953	0
TMEM54	0	0	0	0	317.766	0	0	0	0	0	0	3.84569	0	0	19.3564	0	0	0
RNF19B	4362.86	3923.82	12528.9	5798.63	425.112	1449.91	19.2188	2365.75	734.913	47.1562	11044.2	2634.3	4986.6	7747	3712.29	1122.14	2130.16	904.931
RP5-1174N9.2	0	0	119.334	0	0	0	0	0	0	0	0	17.5803	12.6601	0	0	0	0	0
RP4-803A2.1	0	0	0	0	0	0	0	0	0	0	0	0	0	0	0	0	0	0
RP4-803A2.2	0	0	0	0	0	0	0	0	0	0	0	0	11.1707	0	6.22171	0	0	0
RP1-117O3.2	0	0	0	0	0	0	0	0	0	0	0	0	0	0	0	0	0	0
AK2	1268.61	2247.34	1207.24	2288.21	2562.42	1519.13	2513.82	1710.68	3307.52	0	865.914	982.849	917.487	630.719	986.487	1370.53	1486.62	918.068
Metazoa_SRP_1_-_7	0	0	0	0	0	0	0	0	0	0	0	0	0	0	0	0	0	0
AZIN2	0	0	0	0	106.812	0	0	0	0	0	0	0	0	535.091	39.4042	0	33.6735	27.0475
RP11-131M11.2	0	0	0	0	40.0545	0	0	0	0	0	0	39.0063	23.8308	0	17.9738	0	0	0
TRIM62	0	450.733	301.231	0	273.973	154.125	0	335.648	0	0	0	285.131	134.793	0	62.9084	190.501	145.919	180.059
RP11-131M11.3	0	0	0	0	37.9182	0	0	0	0	0	0	20.3272	12.6601	0	0	0	0	0
ZNF362	63.9073	299.887	0	162.772	770.648	132.719	1791.19	0	88.2556	1.42898	0	192.285	200.328	0	49.0824	40.3888	110.374	123.646
RP11-415J8.7	0	0	0	0	2.6703	0	0	0	0	0	0	0	0	0	0	0	0	0
A3GALT2	0	0	0	0	0	0	0	0	0	0	0	0	0	0	0	0	0	0
RP11-415J8.3	0	0	156.408	0	49.1335	0	3.84376	0	0	2.85795	0	121.963	119.899	218.119	94.7083	29.6185	59.2405	141.42
PHC2	1316.3	7669.69	1465.6	6794.08	2873.78	3333.66	7.68751	1786.79	2050.5	1483.28	1127.65	2632.65	5388	2262.85	2676.03	3725.19	4517.87	7183.81
hsa-mir-3605	0	0	0	0	0	0	0	0	0	0	0	0	0	0	0	0	0	0
RN7SKP16	0	0	0	0	0	0	0	0	0	0	0	0	0	0	0	0	17.4603	16.2285
RP11-415J8.5	0	0	0	0	0	0	0	0	0	0	0	0	0	0	0	0	0	0
TLR12P	0	0	0	0	0	0	0	0	0	0	0	0	0	0	0	0	0	0
ZSCAN20	0	0	0	0	153.275	0	0	0	0	0	0	104.383	102.77	0	43.552	113.089	109.127	219.471
RP4-580O19.2	0	0	0	0	0	0	0	0	0	0	0	0	0	0	0	0	0	0
CSMD2	0	0	0	0	74.7684	0	0	0	0	0	0	0	0	0	0	0	0	0
HSPD1P14	0	0	0	0	0	0	0	0	0	0	0	0	0	0	0	0	0	0
HMGB4	0	0	0	0	0	0	0	0	0	0	0	0	0	0	0	0	0	0
CSMD2-AS1	0	0	0	0	0	0	0	0	0	0	0	0	0	0	0	0	0	0
RNA5SP42	0	0	0	0	0	0	0	0	0	0	0	0	0	0	0	0	0	0
C1orf94	0	0	0	0	0	0	0	0	0	0	0	0	0	0	0	0	0	0
RP4-657M3.2	0	0	0	0	0	0	0	0	0	0	0	0	0	0	0	0	0	0
hsa-mir-552	0	0	0	0	0	0	0	0	0	0	0	0	0	0	0	0	0	0
GJB5	0	0	0	0	0	0	0	0	0	0	0	0	14.1496	0	0	0	0	0
GJB4	0	0	0	0	0	0	0	0	0	0	0	0	0	0	0	0	0	0
RP1-34M23.5	0	0	0	0	0	0	0	0	0	0	0	0	0	0	0	0	0	0
GJB3	0	0	0	0	0	0	0	0	0	0	0	1.64815	0	0	0	0	0	0
GJA4	0	0	0	0	0	0	0	0	0	0	70.8872	0	2.97885	0	0	0	0	0
RP5-997D16.2	0	0	0	0	0	0.713541	0	0	0	0	0	78.0126	23.0861	0	0	57.2175	27.4377	23.1835
SMIM12	1821.83	1984.49	2459.66	1307.82	605.09	1616.17	15.375	1190.36	1320.53	1621.89	984.787	855.392	1453.68	1695.53	1052.16	822.585	945.977	1294.41
DLGAP3	0	0	0	0	0	0	0	0	0	0	0	0	1.48943	0	11.0608	26.9259	0	19.3196
RP11-244H3.1	0	0	0	0	194.398	77.7759	0	180.925	0	0	93.7892	96.6917	24.5755	0	51.8476	86.1628	66.0999	132.919
RP11-244H3.4	0	0	313.975	0	182.648	0	0	299.463	0	0	61.072	139.544	0	0	0	93.5674	0	0
ZMYM6NB	824.118	1365.75	264.156	576.758	814.975	561.557	3.84376	122.281	296.11	0	46.8946	296.668	668.008	215.97	150.704	732.384	292.461	150.693
ZMYM6	801.225	1061.35	429.833	749.879	773.853	577.254	3.84376	680.03	984.833	1440.41	219.205	2259.62	866.847	0	711.349	1335.52	602.382	1220.23
RPL12P45	0	0	0	0	0	0	0	0	0	0	0	0	0	0	0	0	0	0
ZMYM1	0	206.85	199.276	0	531.924	305.395	0	222.101	184.759	0	118.872	436.211	171.284	0	203.243	343.305	67.9706	238.79
EFCAB14P1	0	0	0	0	0	0	0	0	0	0	0	0	0	0	0	0	0	0
SFPQ	10537.1	5169.43	11542.9	3558.4	3406.23	10625.3	1837.32	7129.71	3357.84	2.85795	12292.9	9685.65	5424.49	18108.2	18030.5	4103.5	13718.2	11424.1
Y_RNA_1_+_7	0	0	0	0	0	0	0	0	0	0	0	0	0	0	0	0	0	0
ZMYM4	764.026	693.714	477.335	1658.77	2649.47	1350.02	11.5313	1535.99	1152.27	2.85795	863.733	1543.22	942.063	298.705	945.7	1009.05	1180.44	967.526
RN7SL503P	0	0	0	0	0	0	0	0	0	0	0	0	0	0	0	34.3305	0	0
SNORA62_1_+_1	0	0	0	0	0	0	0	0	0	0	0	0	0	0	0	0	0	0
RPL5P4	0	0.903273	1.15858	0.940877	47.5313	0	0	0	78.3577	1360.38	85.0646	67.5743	47.6617	0	34.5651	72.0267	99.7734	138.328
ZMYM4-AS1	0	0	0	0	0	0	0	0	0	0	0	8.24077	0	0	0	0	0	0
Metazoa_SRP_1_+_6	0	0	0	0	0	0	0	0	0	0	0	0	0	0	0	0	0	0
KIAA0319L	0	1316.07	461.114	2074.63	2046.52	560.129	11.5313	695.003	1284.24	1394.68	953.16	1271.83	751.416	185.885	470.085	792.967	316.157	727.19
RP4-728D4.3	0	0	0	0	0	0	0	0	0	0	0	0	0	0	0	0	0	0
NCDN	0	370.342	159.884	2.82263	2041.71	259.729	3.84376	149.731	395.913	0	112.329	276.89	391.719	0	182.504	219.446	389.116	468.307
RP4-728D4.2	0	0	0	0	10.6812	0	0	0	0	0	0	0	0	0	0	57.8906	0	0
TFAP2E	0	67.7455	0	0	25.6349	0	0	0	155.066	0	0	29.6668	14.8943	0	8.29562	0	14.3424	35.5481
PSMB2	2722.26	4298.68	2081.97	3899.94	1878.29	3038.97	3997.51	3351.49	3205.24	0	1858.33	1127.89	3329.61	1343.1	1516.72	3078.3	1997.34	1102.76
C1orf216	0	932.178	307.023	556.999	790.943	259.015	3417.1	723.701	839.665	1064.59	568.188	510.378	493	517.899	471.468	620.641	574.321	880.974
CLSPN	0	0	0	0	46.4632	0	0	0	0	0	0	12.0865	20.852	0	0	0	0	32.457
RP11-435D7.3	0	0	0	0	0	0	0	0	0	0	0	0	0	0	0	0	0	0
AGO4	379.628	1668.35	991.744	622.861	912.174	906.91	42.2813	1337.6	2109.06	524.434	1860.52	4603.29	1464.85	610.304	842.696	1941.36	1052.61	1869.37
AGO1	0	933.984	487.762	732.003	1174.93	1091.72	2144.82	554.006	1511.89	1126.03	110.148	2512.88	789.396	486.739	279.977	1267.54	875.512	742.646
RP4-789D17.4	0	0	0	0	0	0	0	0	0	0	0	0	0	0	0	0	0	0
RP4-789D17.5	0	0	0	0	0	0	0	0	0	0	44.7135	0	0	0	0.691301	20.1944	0	0
AGO3	2106.08	1206.77	755.394	302.963	1327.67	732.806	3.84376	731.188	980.709	1331.8	776.487	1948.12	1296.55	469.548	1433.76	1061.55	1074.44	1857
RP4-665N4.8	0	0	0	0	0	0	0	0	0	0	0	0	0	0	0	0	0	0
RP4-665N4.4	0	0	0	0	0	0	0	0	0	0	0	4.94446	0	0	0	0	0	0
TEKT2	0	0	0	0	0	0	0	0	0	0	0	0	0	0	0	0	0	0
ADPRHL2	930.948	477.831	3843.01	2547.9	638.201	462.374	2060.25	2223.51	1256.2	0	2016.47	708.157	820.674	1646.1	1618.34	856.916	604.876	615.909
COL8A2	0	157.17	0	0	190.125	0	0	0	1087.11	885.965	0	40.6545	18.6178	174.066	21.4303	541.21	15.5896	37.8664
TRAPPC3	4388.62	2924.8	1411.15	1906.22	1433.42	2693.62	2237.07	1764.33	3766.95	4745.63	1527.89	1244.36	2104.56	1474.19	1062.53	2496.03	1350.68	1459.79
MAP7D1	3898.34	6269.62	2580.16	5973.63	4315.74	8345.57	3094.22	7061.08	6778.36	12789.3	4052.57	5160.37	4687.97	3148.22	1875.5	4854.06	5210.67	4539.34
RN7SL131P	0	0	0	0	0	0	0	0	0	0	0	0	0	0	0	0	0	0
THRAP3	1354.45	2940.15	5456.91	2721.02	4857.81	3411.44	3985.98	3013.34	2748.29	2807.94	4914.12	4387.93	3574.63	4387.1	4985.67	2848.76	3710.32	5354.62
UBE2V2P4	0	0	0	0	0	0	0	0	0	0	0	0	0	0	0	0	0	0
SH3D21	0.95384	152.653	0	481.729	452.349	129.151	4743.2	152.227	1033.5	1113.17	56.7097	24.1729	690.35	116.044	181.812	772.099	278.118	351.617
EVA1B	2204.32	1047.8	792.468	1997.48	664.904	776.332	69.1876	2420.66	1707.37	883.107	375.157	628.496	584.6	297.631	354.638	701.419	508.844	728.736
RP11-268J15.5	0	0	0	0	262.223	72.0676	0	0	0	0	138.503	9.33954	192.136	263.247	31.1086	181.75	13.7188	61.8228
STK40	6895.31	3668.19	7045.32	6579.56	588	4879.9	1656.66	4283.56	3845.3	6737.62	7634	3362.23	5752.91	5154.28	6655.16	4301.41	6717.87	7900.18
LSM10	661.011	1419.95	232.874	794.101	358.888	1013.23	1687.41	1010.69	770.38	0	728.502	502.687	545.875	483.516	203.934	757.29	563.096	437.396
RNU4-27P	0	0	0	0	0	0	0	0	0	0	0	0	0	0	0	0	0	0
OSCP1	0	0	0	0	205.079	0	0	0	0	0	0	14.284	0	0	0	0	0	0
SNORA63_1_-_1	0	0	0	0	0	0	0	0	0	0	0	0	0	0	0	0	0	0
MRPS15	1614.85	1027.02	720.636	1502.58	954.365	784.895	2179.41	194.651	1145.67	0	167.948	262.606	437.147	541.538	185.269	819.22	510.715	226.426
CSF3R	2507.64	376.665	4477.91	961.577	0	1853.07	6584.35	3920.47	8184.67	4824.22	2038.28	10317.4	69.2584	2028.62	4252.89	810.469	1602.61	3034.72
FTLP18	0	0	0	0	0	0	0	0	0	0	0	0	0	0	0	0	0	0
RP4-614N24.1	0	0	0	0	0	0	0	0	0	0	0	0	0	0	0	0	0	0
GRIK3	0	0	0	0	0	0	0	0	0	0	0	0	0	0	8.29562	0	0	0
hsa-mir-4255	0	0	0	0	0	0	0	0	0	0	0	0	0	0	0	0	0	0
RNU6-636P	0	0	0	0	0	0	0	0	0	0	0	0	0	0	0	0	0	0
RP5-1180C18.1	0	0	0	0	0	0	0	0	0	0	0	0	0	0	0	0	0	0
RNA5SP43	0	0	0	0	0	0	0	0	0	0	0	0	0	0	0	0	0	0
RPS29P6	0	0	0	0	0	0	0	0	0	0	0	0	0	0	0	0	0	0
LINC01137	0	448.023	0	1080.13	57.6785	0	0	0	0	0	153.771	20.8766	163.092	0	50.465	38.3694	0	70.3234
ZC3H12A	7533.43	4704.25	9463.27	5237.86	226.975	322.52	15.375	1513.53	404.161	0	7068	354.353	5460.24	8082.23	9459.77	939.713	929.14	1537.07
hsa-mir-6732	0	0	0	0	0	0	0	0	0	0	0	0	0	0	0	0	0	0
MEAF6	1207.56	1691.83	912.96	1995.6	1235.28	637.905	7.68751	1221.56	1521.79	0	571.46	1031.74	1522.94	1408.64	757.666	1167.91	922.904	948.207
hsa-mir-5581	0	0	0	0	0	0	0	0	0	0	0	0	0	0	0	0	0	0
SNIP1	3084.72	167.106	1869.95	317.076	690.005	1086.01	0	1330.11	744.811	705.914	556.192	712.002	976.32	525.42	1369.47	581.599	672.847	555.632
FTH1P1	0	0	0	0	0	0	0	0	0	0	0	0	0	0	0	0	15.5896	0
RP3-423B22.5	0	0	0	0	0	0.713541	0	0	0	2.85795	0	0	0	0	0	0	0.623584	0
DNALI1	0	0	0	0	192.262	0	0	0	0	0	0	0	0	0	0	0	19.3311	0
GNL2	749.718	756.04	2037.94	890.07	1509.79	1346.45	3.84376	1254	1559.73	0	1273.79	1155.9	1208.67	2431.55	2360.1	1367.83	2104.6	2874.76
RSPO1	0	0	0	0	8.54496	0	0	0	0	0	0	0	0	0	0	0	0	0
C1orf109	0	0	156.408	304.844	541.003	68.4999	3.84376	359.355	289.511	0	114.51	55.4878	250.968	170.842	91.9431	364.172	260.658	151.466
CDCA8	0	0	0	0	45.9291	0	0	0	0	0	0	9.33954	0.744714	0	4.14781	13.4629	17.4603	17.774
EPHA10	0	0	0	0	0	0	0	0	0	0	0	0	0	0	3.45651	0	0	0
Y_RNA_1_-_12	0	0	0	0	0	0	0	0	0	0	0	0	0	0	0	0	0	0
ACTN4P2	0	0	0	0	0	0	0	0	0	0	0	0	0	0	0	0	17.4603	0
RP11-109P14.2	0	0	0	0	0	0	0	0	0	0	0	0	0	0	0	0	0	0
MANEAL	0	0	0	431.863	21.8965	0	0	0	146.818	1221.77	128.688	7.142	81.1738	223.492	36.639	65.9684	39.9094	92.7341
RP11-109P14.9	0	0	0	0	0	0	0	0	0	0	0	0	0	0	0	0	0	0
YRDC	4246.49	507.639	2353.07	0	389.864	288.984	19.2188	208.376	0.824818	970.274	1872.51	200.525	1820.08	4703	4826.67	741.135	2143.88	2371.68
C1orf122	7976.01	2428.9	9134.24	5287.73	959.171	1366.43	2221.69	2051.32	1473.13	3175.18	5398.33	485.106	3172.48	6689.71	6792.04	1361.78	2319.73	3056.36
MTF1	3407.12	6001.35	7572.47	7310.62	757.297	1361.44	30.75	2273.42	1010.4	0	11408.5	1752.54	7627.36	8557.15	12175.2	2547.19	3562.53	4234.09
RP11-109P14.8	0	0	0	0	0	0	0	0	0	0	0	9.33954	0	0	13.1347	0	0	0
RP11-109P14.10	1157.96	0	42.8674	486.434	0	281.849	3.84376	103.564	238.373	0	0	0	14.8943	126.789	34.5651	75.3924	38.0386	170.013
INPP5B	885.163	413.699	559.594	574.876	885.471	132.005	0	476.645	136.095	0	735.046	1079.54	760.353	456.654	437.594	862.301	578.062	795.195
SNORA63_1_+_1	0	0	0	0	0	0	0	0	0	0	0	0	0	0	0	0	0	0
RNU6-584P	0	0	0	0	0	0	0	0	0	0	0	0	0	0	0	0	0	0
Metazoa_SRP_1_+_7	0	0	0	0	0	0	0	0	0	0	0	0	0	0	0	0	0	0
SF3A3	1087.38	997.213	1173.64	1609.84	1956.8	2064.99	4808.54	965.767	1579.53	1431.83	1330.5	943.293	988.235	1599.9	1211.85	2383.61	1842.69	1584.98
RNU6-510P	0	0	0	0	0	0	0	0	0	0	0	0	0	0	0	0	0	0
FHL3	0	245.69	0	0	396.272	256.161	0	0	689.548	1128.89	748.132	532.354	278.523	366.398	123.743	788.255	299.32	187.787
UTP11L	1520.42	1180.58	1214.19	730.121	981.602	1066.03	3.84376	467.91	558.402	2562.15	460.221	676.842	878.017	999.266	969.204	1019.82	1437.98	1062.58
POU3F1	0	0	0	0	0	0	0	0	0	0	0	0	5.95771	0	0	0	0	0
RP5-884C9.2	0	0	0	0	0	0	0	0	0	0	0	0	0	0	0	0	0	0
RP5-884C9.3	0	0	0	0	0	0	0	0	0	0	0	0	0	0	0	0	0	0
hsa-mir-3659	0	0	0	0	0	0	0	0	0	0	0	0	0	0	0	0	0	0
LINC01343	0	0	0	0	0	0	0	0	0	0	0	0	0	0	0	0	0	0
RP11-329N22.2	0	0	0	0	0	0	0	0	0	0	0	0	0	0	0	0	0	0
RNU6-753P	0	0	0	0	0	0	0	0	0	0	0	0	0	0	0	0	0	0
RP11-329N22.1	0	0	0	0	0	0	0	0	0	0	0	0	0	0	0	0	0	0
RP11-334L9.1	0	0	0	0	0	0	0	0	0	0	0	0	0	0	0	0	0	0
RRAGC	4399.11	1637.63	4609.99	3526.41	3662.58	1895.88	5031.48	3405.14	2519.82	2393.53	5331.81	1538.83	1910.19	2620.66	3660.44	1725.28	2556.69	2100.43
RP5-864K19.7	0	0	0	0	20.2943	0	0	0	0	0	0	0	0	0	0	0	0	0
RP5-864K19.4	0	183.364	0	0	40.5885	0	0	0	234.248	0	0	0	0	0	18.6651	29.6185	0	0
MYCBP	1300.08	859.013	327.878	432.804	340.73	1108.13	3.84376	326.913	996.381	585.88	512.569	1100.97	598.75	470.622	185.96	809.122	732.087	516.993
RP5-864K19.6	0	0	127.444	0	36.8501	4.28124	253.688	436.716	0	0	0	14.284	0	0	40.0955	74.0461	18.7075	0
GJA9	0	0	0	0	0	0	0	0	0	0	0	0	0	0	0	0	0	0
RHBDL2	0	0	0	0	32.5776	0	0	0	0	0	0	0	21.5967	0	0	0	11.2245	0
RNU6-605P	0	0	0	0	0	0	0	0	0	0	0	0	0	0	0	0	0	0
Y_RNA_1_-_13	0	0	0	0	0	0	0	0	0	0	0	0	0	0	0	0	0	0
EIF1P2	0	0	0	0	0	0	0	0	0	0	0	0	0	0	0	0	0	0
AKIRIN1	3493.92	1329.62	1246.63	476.084	1783.23	1491.3	2240.91	1422.45	543.555	1263.21	2621.74	2435.42	2069.56	2995.65	3050.71	1231.86	2402.05	1938.14
NDUFS5	675.319	3108.16	522.519	2988.23	2329.57	3247.32	3843.76	1035.64	2777.16	6498.98	582.366	787.268	1580.28	811.232	584.15	2927.52	1510.94	1140.63
MACF1	657.196	2579.75	2793.33	3797.38	34008.9	1908.72	4351.13	4303.53	3735.6	501.57	5491.03	5169.71	2209.57	3852.01	2052.47	4695.2	2681.41	2299.81
RNU6-608P	0	0	0	0	0	0	0	0	0	0	0	0	0	0	0	0	0	0
RNA5SP44	0	0	0	0	0	0	0	0	0	0	0	0	0	0	0	0	0	0
RP11-416A14.1	0	0	0	0	0	0	0	0	0	0	0	9.33954	0	0	0	0	0	0
RP11-420K8.1	0	0	0	0	0	0	0	0	0	0	0	0	0	0	0	0	0	0
HSPE1P8	0	0	0	0	0	0	0	0	0	0	0	8.24077	0	0	0	0	0	0
BMP8A	0	0	0	0	0	0	0	0	0	0	0	0	0	0	0	0	0	0
OXCT2P1	0	0	0	0	0	0	0	0	0	0	0	0	0	0	0	0	0	0
RP11-69E11.4	0	0	90.3692	201.348	90.2561	62.078	0	0	1279.29	985.993	0	59.3335	71.4925	0	58.0693	137.322	51.7575	115.145
PPIEL	0	0	0	0	22.9646	0	0	0	0	0	0	12.6358	0	0	6.22171	0	0	0
PABPC4	2307.34	2595.1	4269.36	1307.82	9677.16	3041.11	1460.63	4417.07	5907.35	0	5444.14	4048.41	3065.24	4951.2	3800.77	4495.95	4555.9	4424.96
RP11-69E11.8	0	0	0	0	0	0	0	0	0	0	0	0	0	0	0	0	0	0
SNORA55	0	0	0	0	0	0	0	0	0	0	0	0	0	0	0	0	0	0
HEYL	0	0	0	0	68.8937	0	0	0	0	0	0	0	0	0	0	0	0	0
RP1-144F13.3	0	0	0	0	0	0	0	0	0	0	0	0	0	0	0	0	0	0
NT5C1A	0	0	0	0	0	0	0	0	0	0	0	0	0	0	0	0	0	0
HPCAL4	0	0	0	0	0	0	0	0	0	0	0	0	0	0	0	0	0	0
RP1-144F13.4	0	0	0	0	0	0	0	0	0	0	0	0	0	0	0	0	0	0
RNU7-121P	0	0	0	0	0	0	0	0	0	0	0	0	0	0	0	0	0	0
PPIE	0	604.29	274.583	752.702	835.804	0	2290.88	1149.19	663.979	0	406.783	326.884	463.212	172.991	331.825	500.148	328.629	370.164
BMP8B	0	0	0	0	18.158	43.526	0	0	0	0	0	62.6298	8.19185	0	65.6736	65.9684	37.415	122.873
OXCT2	0	0	0	0	0	0	0	0	0	0	0	0	0	0	7.60431	0	9.97734	73.4145
RP1-118J21.25	0	0	0	0	0	0	0	0	0	0	0	0	0	0	0	0	0	21.638
RP1-118J21.24	0	0	0	0	0	0	0	0	0	0	0	0	0	0	0	0	0	0
TRIT1	0	188.784	145.981	0	417.635	140.568	0	0	193.832	0	69.7966	304.908	134.793	154.725	146.556	451.681	203.912	279.748
Y_RNA_1_-_14	0	0	0	0	0	0	0	0	0	0	0	0	0	0	0	0	0	0
MYCL	0	959.276	0	445.976	33.6458	322.52	0	1.24776	988.132	0	0	1099.87	53.6194	697.337	58.0693	100.299	564.967	122.1
RP1-118J21.5	0	0	0	0	0	0	0	0	0	0	0	0	0	0	0	0	0	0
Y_RNA_1_-_15	0	0	0	0	0	0	0	0	0	0	0	0	0	0	0	0	0	0
MFSD2A	4894.15	1572.6	6620.12	445.976	0	164.828	2344.69	401.779	2679.01	0	2997.98	66.4755	1799.97	8555.01	7663.77	381.001	906.691	1256.55
RP3-342P20.2	0	0	0	0	0	0	0	0	0	0	0	0	40.9592	385.738	200.477	30.2916	0	34.7753
CAP1	11536.7	12943	8324.39	14802.8	12959	12554	8794.51	9378.17	8386.75	11433.2	10576.4	12539.7	10849.7	13813.5	13596.5	9441.56	17172.3	10441.9
PPT1	1072.12	2485.81	631.426	2425.58	2627.04	2473.85	5704.13	1615.85	14679.3	3408.11	1029.5	5967.41	1115.58	1201.27	870.348	6475.67	1765.37	1559.48
RP11-115D7.3	0	0	0	0	0	0	0	0	0	0	0	0	0	0	0	0	0	0
RLF	0	700.037	507.458	267.209	1695.11	1020.36	0	491.618	482.519	0	1929.22	1625.08	1652.52	1005.71	2028.28	593.042	1052.61	1490.7
RNU6-1237P	0	0	0	0	0	0	0	0	0	0	0	0	0	0	0	0	0	0
TMCO2	0	0	0	0	0	0	0	0	0	0	0	0	0	0	0	0	0	0
RP1-39G22.7	0	0	84.5763	300.14	91.3242	0	0	205.881	0	0	0	93.3954	94.5786	0	70.5127	53.1786	27.4377	36.3209
ZMPSTE24	0	392.021	339.464	1178.92	2768.03	533.015	7.68751	215.863	767.081	1307.51	528.927	1058.66	875.038	782.221	662.958	1392.74	1080.05	380.21
RP1-39G22.4	0	0	0	0	0	0	0	0	0	0	0	0	0	0	0	0	0	0
COL9A2	0	0	0	222.988	77.4387	70.6405	0	0	575.723	0	0	93.9447	77.4502	0	32.4912	67.3147	16.8368	54.0949
RP1-228H13.1	0	0	0	0	0	0.713541	3.84376	1.24776	0	0	0	0	0.744714	0	0	0	0	0
RP1-228H13.2	0	0	0	0	0	0	0	0	0	0	0	0	0	0	0	0	0	0
SMAP2	2915.89	3379.14	2107.46	3102.07	988.011	2818.49	15.375	3903	3805.71	2926.54	3685.04	6804.68	1652.52	1847.03	2420.25	516.304	1471.66	1996.88
ZFP69B	0	0	0	0	115.357	0	799.501	0	0	0	0	8.24077	29.7885	0	24.8868	23.5601	14.966	0
RP1-228H13.5	0	0	0	0	77.4387	0	0	0	0	0	59.9815	53.8397	75.2161	0	6.91301	38.3694	0	0
RP11-656D10.7	0	0	0	0	0	0	0	0	0	0	0	0	0	0	2.76521	0	0	0
ZFP69	0	0	0	0	206.147	0	0	0	0	0	0	39.5557	0	0	24.1955	0	39.2858	62.5955
RP11-656D10.3	0	0	0	0	23.4986	0	0	0	0	0	0	8.24077	0	0	0	0	0	0
EXO5	0	522.995	0	540.064	189.057	48.5208	0	544.024	0	0	292.273	325.236	286.715	177.289	76.0431	310.321	169.615	202.47
RP11-656D10.5	0	0	0	0	0	0	0	0	0	0	0	0	0	0	0	24.9064	0	0.772785
RP11-656D10.6	0	0	0	0	7.47684	0	0	0	0	0	0	0	0	0	0	22.2138	0	32.457
ZNF684	0	191.494	0	270.973	253.144	0	0	0	43.7154	0	0	102.186	140.751	0	38.7129	107.703	33.6735	43.2759
RP1-63P18.2	0	0	0	0	0	0	0	0	0	0	0	0	0	0	0	0	0	0
GTF2F2P2	0	0	0	0	0	0	0	0	0	0	0	0	0	0	0	0	0	0
RIMS3	620.95	0	0	0	280.381	69.2134	0	0	303.533	0	0	21.426	59.5771	0	64.9823	35.0036	63.6056	0
RP4-739H11.3	0	0	0	0	0	0	0	0	0	0	0	0	0	0	0	0	0	0
NFYC-AS1	0	0	147.14	0	21.8965	0	0	0	0	0	0	128.556	18.6178	0	12.4434	19.5213	0	38.6392
NFYC	1746.48	707.263	1032.29	2598.7	559.161	823.426	11.5313	1769.33	412.409	2470.7	1105.84	1391.59	979.298	1578.41	1656.36	1033.95	1048.24	1721.76
hsa-mir-30e	0	0	0	0	0	0	0	0	0	0	0	0	0	0	0	0	0	0
hsa-mir-30c-1	0	0	0	0	0	0	0	0	0	0	0	0	0	0	0	0	0	0
KCNQ4	0	0	0	0	215.226	0	0	0	0	0	0	0	0	0	0	4.71203	0	0
RN7SL326P	0	0	0	0	0	0	0	0	0	0	0	0	0	0	0	0	0	0
CITED4	0	0.903273	19.6958	2.82263	30.4414	54.2291	0	0	122.898	0	100.333	0	68.5137	183.736	304.173	24.2333	65.4763	42.5031
RP5-1066H13.4	0	0	0	0	0	0	0	0	0	0	0	0	0	0	0	0	0	0
RP11-348A7.1	0	0	0	0	0	0	0	0	0	0	0	0	0	0	0	0	0	0
UBE2V1P8	0	0	0	0	0	0	0	0	0	0	0	0	0	0	0	0	0	0
CTPS1	0	330.598	549.166	31.9898	987.477	394.588	0	164.704	536.132	0	175.582	135.149	186.923	554.431	421.003	842.78	1144.28	1166.13
SLFNL1-AS1	0	193.3	0	0	25.1008	0	0	0	1.64964	0	0	13.7346	0	0	20.739	35.6768	0	0
SLFNL1	0	0	84.5763	0	17.624	117.021	0	0	0	0	0	7.69138	17.8731	0	24.8868	21.5407	0	18.5468
SCMH1	777.379	178.848	193.483	448.799	833.133	381.744	0	683.773	0	1.42898	0	186.791	271.82	0	183.886	111.742	366.044	402.621
RPL23AP17	0	0	0	0	0	80.6301	0	0	0	0	0	0	0	0	0	0	0	0
RP11-399E6.1	0	0	0	0	0	0	0	0	0	0	0	0	0	0	0	0	0	0
RP11-399E6.2	0	0	0	0	0	0	0	0	0	0	0	0	0	0	0	0	0	0
FOXO6	0	0	0	0	0	0	0	0	0	0	0	0	0	0	0	0	0	0
RP11-399E6.4	0	0	0	0	0	0	0	0	0	0	0	0	0	0	0	0	0	0
RNA5SP45	0	0	0	0	0	0	0	0	0	0	0	0	0	0	0	0	0	0
EDN2	0	0	0	0	0	0	0	0	0	0	0	0	0	0	0	0	0	0
HIVEP3	556.089	0	215.496	0	17.624	60.651	3.84376	470.406	144.343	0	899.722	100.537	140.006	497.484	961.6	252.43	383.504	750.374
RP11-486B10.3	0	0	0	0	0	0	0	0	0	0	0	0	0	0	0	0	0	0
RP11-486B10.4	0	0	0	0	0	0	0	0	0	0	95.9703	0	0	0	56.6867	0	0	0
HNRNPFP1	0	0	0	0	0	0	0	0	0	0	0	0	0	0	0	0	0	0
RP11-319C21.1	0	0	0	0	0	0	0	0	0	0	0	0	0	0	0	0	0	0
GUCA2B	0	0	0	0	0	0	0	0	0	0	0	0	0	0	0	0	0	0
GUCA2A	0	0	0	0	0	0	0	0	0	0	0	0	0	0	0	0	0	0
FOXJ3	405.382	825.592	1983.49	680.254	1857.46	1188.76	11.5313	1217.81	1102.78	1264.64	1851.79	1850.88	1634.65	1661.15	1762.82	1624.98	1783.45	1696.26
RP11-223A3.1	0	0	0	0	3.20436	0	0	0	0	0	0	0	0	0	0	0	0	0
RIMKLA	0	0	0	0	14.9537	0	0	0	0	0	0	0	0	0	22.8129	0	0	6.18228
RP11-157D18.2	0	0	0	0	0	0	0	0	0	0	0	0	0	0	0	0	0	0
ZMYND12	0	0	0	0	30.4414	0	0	0	0	0	0	0	0	0	0	0	0	0
PPCS	790.733	1090.25	581.607	893.834	944.752	1176.63	7672.14	459.176	1474.78	1.42898	787.393	1423.46	633.751	756.434	557.88	1458.71	702.779	760.42
CCDC30	0	209.559	0	0	116.425	42.8124	0	0	0	0	0	39.0063	0	0	5.53041	45.1008	0	21.638
RP11-163G10.2	0	0	0	0	0	0	0	0	0	0	0	0	0	0	0	0	0	0
TMSB4XP1	0	0	1.15858	0	0	0	0	0	0	0	0	0	0	0	0	0	0.623584	0
RNU6-536P	0	0	0	0	0	0	0	0	0	0	0	0	0	0	0	0	0	0
RP11-163G10.4	0	0	0	0	0	0	0	0	0	0	0	0	0	0	0	0	0	0
PPIH	0	184.268	133.237	397.05	229.646	410.286	1798.88	185.916	394.263	2210.62	0	114.272	156.39	0	154.16	473.895	225.737	119.782
RP5-994D16.3	0	0	0	0	13.8856	0	0	0	0	0	0	0	0	0	0	0	14.966	0
YBX1	17803.4	8879.17	11781.6	6286.94	17123	19769.4	16385.9	12502.6	14024.4	9909.94	16718.5	14038.4	11320.4	15714.3	16445.4	15191.6	24100.9	15079.3
CLDN19	0	0	0	0	0	0	0	0	0	0	0	0	0	0	0	0	12.4717	0
P3H1	612.365	916.822	133.237	1387.79	3079.39	833.416	7.68751	492.866	1559.73	828.806	126.506	818.033	580.132	380.366	219.834	1418.99	535.659	793.65
C1orf50	0	342.341	0	463.853	166.627	138.427	7.68751	325.666	231.774	0	92.6986	199.976	169.05	125.714	62.2171	135.976	99.1498	11.5918
RP5-994D16.9	0	0	0	0	0	0	1983.38	0	0	0	0	0	0	0	0	0	18.7075	6.18228
RP5-994D16.11	0	0	0	0	0	0	0	0	0	0	0	0	0	0	0	0	0	0
SVBP	0	621.452	529.471	350.006	173.569	226.192	0	224.597	236.723	0	116.691	358.199	239.053	0	147.247	378.308	395.976	82.6879
ERMAP	698.211	298.983	330.195	1085.77	747.15	423.843	2171.72	497.857	632.636	0	480.942	1203.15	399.166	590.964	584.841	795.659	319.275	389.483
RP11-342M1.3	0	0	0	0	14.4196	0	0	0	0	0	0	28.0186	0	0	13.826	58.5638	20.5783	13.1373
ZNF691	0	171.622	0	512.778	254.212	199.078	0	0	249.92	0	0	249.421	134.048	0	179.047	156.17	226.985	234.927
RP11-342M1.7	0	0	0	0	0	0	0	0	0	0	0	0	0	0	0	0	0	0
RP11-342M1.6	0	0	0	0	0	0	0	0	0	0	0	0	0	0	0	0	0	0
ATP6V1E1P1	0	0	0	0	0	0	0	0	0	0	0	0	0	0	0	0	0	0
SLC2A1	0	362.213	139.029	206.993	3311.7	82.0572	0	0	164.139	0	19.6303	14.284	476.617	881.073	303.481	158.189	325.511	217.925
SLC2A1-AS1	0	0	0	0	27.7711	0	0	0	0	0	0	0	0	0	0	0	0	0
RNU6-880P	0	0	0	0	0	0	0	0	0	0	0	0	0	0	0	0	0	0
RP3-393B19.1	0	0	0	0	0	0	0	0	0	0	0	0	0	0	0	0	0	0
FAM183A	0	0	0	0	1.06812	0	0	0	0	0	0	0	0	0	0	0	0	0
EBNA1BP2	401.567	672.035	313.975	786.574	1433.95	1344.31	1918.03	175.934	1243	0	299.907	211.513	588.324	1102.42	665.032	1178.01	1462.3	887.929
hsa-mir-6733	0	0	0	0	0	0	0	0	0	0	0	0	0	0	0	0	0	0
CFAP57	0	0	0	0	96.6648	0	0	0	0	0	0	0	0	0	22.8129	29.6185	26.1905	0
RNA5SP46	0	0	0	0	0	0	0	0	0	0	0	0	0	0	0	0	0	0
TMEM125	0	0	0	0	0	0	0	0	0	0	0	0	0	0	0	0	0	0
C1orf210	0	0	0	0	0	0	0	0	0	0	0	0	0	0	0	0	0	0
TIE1	661.965	0	0	0	37.9182	0	0	0	0	901.683	0	8.24077	30.5333	0	20.739	385.04	26.1905	0
MPL	0	0	0	0	10.1471	0	0	0	0	0	0	7.142	0	0	0	0	0	0
RP1-92O14.3	0	0	0	0	14.4196	0	0	0	0	0	0	6.59261	19.3626	0	0	0	0	0
CDC20	0	0	0	0	21.3624	0	0	0	0	0	0	0	0	0	7.60431	0	13.7188	17.774
ELOVL1	1823.74	1618.67	1939.46	1020.85	1327.14	5370.82	3151.88	1965.22	2469.51	3761.06	1792.9	3068.86	1976.47	2846.3	1469.71	2992.81	4340.14	3037.04
hsa-mir-6734	0	0	0	0	0	0	0	0	0	0	0	0	0	0	0	0	0	0
MED8	0	866.239	1419.26	1721.81	898.823	1754.6	987.845	479.14	1614.17	2170.61	652.162	1101.52	1214.63	1654.7	1117.83	1141.66	1519.05	1393.33
RP1-92O14.6	0	0	0	0	21.3624	0	0	0	106.402	0	0	22.5248	20.852	0	3.45651	0	35.5443	0
SZT2	0	2061.27	648.804	668.964	1293.49	1145.23	2187.1	893.397	887.505	2073.44	1479.91	1940.98	1287.61	1264.66	1498.05	1508.52	964.684	2588.83
SZT2-AS1	0	45.1637	0	0	0	0	0	0	0	0	0	0	0	0	0	0	6.23584	0
hsa-mir-6735	0	0	0	0	0	0	0	0	0	0	0	0	0	0	0	0	0	0
HYI	0	0	0	213.579	256.349	0	0	149.731	668.103	0	0	58.7841	92.3445	0	26.9608	83.4702	24.3198	57.1861
HYI-AS1	0	0	0	0	0	0	0	0	0	0	0	0	0	0	0	0	0	0
PTPRF	0	0	0	0	3883.68	0	0	0	0	1.42898	0	12.0865	13.4048	188.034	0	20.8675	0	0
KDM4A	0	585.321	157.567	408.341	1620.34	455.953	2263.97	938.316	863.585	0	380.61	975.707	639.709	730.646	436.902	634.777	946.6	658.412
KDM4A-AS1	0	84.9077	77.6248	0	0	179.812	0	0	0	0	0	19.7778	83.4079	31.1599	1.3826	0	18.0839	50.231
ST3GAL3	0	81.2946	129.761	270.032	469.439	79.9166	0	0	129.496	0	49.0757	40.1051	52.8747	0	69.8214	121.166	92.914	25.5019
RP11-184I16.4	0	0	0	0	0	0	0	0	0	0	0	0	0	0	0	0	0	0
RP11-184I16.3	0	0	0	0	0	0	0	0	0	0	0	10.9877	0	0	0	0	0	0
hsa-mir-6079	0	0	0	0	0	0	0	0	0	0	0	0	0	0	0	0	0	0
SHMT1P1	0	0	0	0	0	0	0	0	0	0	0	0	0	0	0	0	0	0
ARTN	0	0	0	0	0	0	0	0	0	0	0	0	11.9154	0	0	0.673147	0	0
RP11-7O11.3	0	0	0	0	0	0	0	0	0	0	0	0	0	0	0	0	0	0
IPO13	682.949	1167.93	0	196.643	957.569	376.036	3.84376	1011.93	1755.21	1937.69	176.673	404.896	650.135	546.91	181.812	521.689	339.23	375.573
DPH2	0	202.333	519.043	0	321.504	228.333	2006.44	534.042	402.511	0	274.824	112.624	190.647	902.563	462.481	525.054	504.479	399.53
ATP6V0B	16575.8	14409	12879.9	21235.6	1517.8	15854.9	22355.3	10623.4	16893.1	25074.2	7577.3	7285.94	15725.4	8389.54	5813.84	15775.9	10266.1	9186.09
B4GALT2	0	175.235	0	0	1450.51	67.7864	0	0	76.7081	0	7.634	0.549384	32.0227	178.364	78.1171	86.1628	164.003	76.5057
SLC6A9	0	0	0	0	150.605	49.9478	0	0	0	0	0	6.04323	0	0	18.6651	0	46.7688	0
CCDC24	0	141.814	0	0	124.436	0	0	0	289.511	0	91.6081	94.4941	72.9819	0	15.2086	35.6768	0	57.1861
RP5-1198O20.4	0	0	0	0	0	0	0	0	0	0	0	0	0	0	0	0	0	0
RP5-1198O20.5	0	0	0	0	0	0	0	0	0	0	0	0	0	0	0	0	0	0
KRT8P47	0	0	0	0	0	0	0	0	0	0	0	0	0	0	0	0	0	0
RN7SL479P	0	0	0	0	0	0	0	0	0	0	0	0	0	0	0	0	0	0
KLF17	0	0	0	0	0	0	0	0	0	0	0	0	0	0	0	0	0	0
RP11-570P14.1	0	0.903273	0	0	0	0	0	0	0	0	1.09057	0	0	0	0	0	0	0
KLF18	0	0	0	0	0	0	0	0	0	0	0	0	0	0	0	0	0	0
RP4-675G8.3	0	0	0	0	0	0	0	0	0	0	0	0	0	0	0	0	0	0
Y_RNA_1_-_16	0	0	0	0	0	0	0	0	0	0	0	0	0	0	0	0	0	0
OOSP1P1	0	0	0	0	0	0	0	0	0	0	0	0	0	0	0	0	0	0
RP5-891H21.1	0	0	0	0	0	0	0	0	0	0	0	0	0	0	0	0	0	0
RP5-891H21.5	0	0	0	0	0	0	0	0	0	0	0	0	0	0	0	0	0	0
DMAP1	0	1227.55	253.729	924.883	597.079	366.76	0	2027.61	2176.7	1620.46	412.236	313.699	793.12	224.566	239.882	829.317	188.946	367.845
ERI3	0	0	0	631.329	668.109	237.609	65.3439	108.555	268.891	0	74.1589	67.5743	138.517	185.885	62.2171	386.386	173.356	74.9601
ERI3-IT1	0	0	0	0	0	0	0	0	0	0	0	0	0	0	0	0	0	0
RNU6-369P	0	0	0	0	0	0	0	0	0	0	0	0	0	0	0	0	0	0
RNF220	1258.11	2649.3	1028.82	913.592	958.103	1619.74	2021.82	1794.28	1919.35	2993.7	1124.38	1239.41	1869.98	877.85	1054.23	2165.51	1622.57	1735.67
hsa-mir-5584	0	0	0	0	0	0	0	0	0	0	0	0	0	0	0	0	0	0
TMEM53	0.95384	255.626	0	0	105.744	205.5	3.84376	132.263	719.242	881.678	0	92.2966	61.0665	0	51.8476	381.001	91.0432	61.8228
C1orf228	0	0	187.69	44.2212	21.8965	31.3958	1341.47	253.295	814.921	0	0	115.92	0	0	26.2695	136.649	26.8141	18.5468
RNU5F-1	0	0	0	0	0	0	0	0	0	0	0	0	0	0	0	0	0	0
RNU5D-1	0	0	0	0	0	0	0	0	0	0	0	0	0	0	0	0	0	0
KIF2C	0	0	0	0	51.8038	0	0	0	0	0	0	12.0865	0	208.449	0	0	36.7914	0
RP11-269F19.2	0	0	0	0	12.8174	0	0	0	0	0	37.0795	0	0	68.7667	28.3434	0	0	44.8215
RPS8	21180	9485.27	18429.5	10080.6	25156.9	22851.9	43849.6	18939.8	18019	31276	9843.5	21130.4	7780.02	15350	10606.6	12303.8	16407.1	12778.8
SNORD55	0	0	0	0	0	0	0	0	0	0	0	0	0	0	0	0	0	0
SNORD46_1_+_1	0	0	0	0	0	0	0	0	0	0	0	0	0	0	0	0	0	0
SNORD38A	0	0	0	0	0	0	0	0	0	0	0	0	0	0	0	0	0	0
SNORD38B	0	0	0	0	0	0	0	0	0	0	0	0	0	0	0	0	0	0
RPS15AP11	0	0	0	0	0	0	0	0	0	0	0	0	0	0	0	0	0	0
BEST4	0	0	0	0	5.87466	0	0	0	0	0	0	0	0	0	16.5912	0	0	20.8652
PLK3	2477.12	1321.49	6130.04	1367.09	628.054	221.198	3.84376	826.018	280.438	40.0113	4197.61	487.304	3492.71	7933.96	6987.67	1895.58	1126.82	2601.97
TCTEX1D4	0	0	0	0	2.13624	0	0	0	0	0	83.9741	7.69138	38.7251	0	140.334	0	0	15.4557
BTBD19	0	0	191.166	0	269.166	0	0	224.597	0	0	503.844	374.131	399.166	237.46	1180.05	219.446	66.0999	385.619
PTCH2	0	0	0	0	16.0218	0	0	0	0	0	0	9.88892	0	0	12.4434	6.05832	11.2245	21.638
RNU5E-6P	0	0	0	0	0	0	0	0	0	0	0	0	0	0	0	0	0	0
RP5-882O7.1	0	0	0	0	0	0	0	0	0	0	0	0	0	0	0	0	0	0
EIF2B3	0	262.852	121.651	523.128	552.218	313.244	1944.94	170.943	135.27	1250.35	89.4269	102.186	114.686	0	45.6259	508.899	170.238	51.0038
RNA5SP47	0	0	0	0	0	0	0	0	0	0	0	0	0	0	0	0	0	0
CCNB1IP1P1	0	0	0	0	0	0	0	0	0	0	0	0	0	0	0	28.9453	0	0
RP5-882O7.4	0	0	0	0	0	0	0	0	0	0	0	0	0	0	0	0	0	0
MRPS17P1	0	0	0	0	0	0	0	0	0	0	0	5.49384	0.744714	0	0	0	0	0
HECTD3	453.074	1485.88	535.264	2196.01	951.16	894.067	0	1312.64	1986.16	1521.86	1392.66	949.886	1024.73	431.941	827.488	1396.78	548.754	1078.81
UROD	647.657	1491.3	631.426	1786.73	1631.02	626.489	3847.6	316.931	2601.48	2957.98	162.495	460.384	810.993	188.034	262.695	855.57	138.436	238.018
ZSWIM5	0	0	0	0	129.242	0	0	0	0	0	0	0	44.6828	0	39.4042	0	0	0
OSTCP5	0	0	0	0	0	0	0	0	0	0	0	0	0	0	0	0	0	0
LINC01144	0	0	0	0	0	0	0	0	0	0	0	0	0	0	0	0	0	17.0013
HPDL	0	0	0	0	11.2153	0	0	0	0	0	0	16.4815	0	0	0	0	0	22.4108
MUTYH	452.12	358.599	193.483	289.79	96.6648	192.656	0	0	531.183	0	0	215.908	256.181	210.598	212.23	212.714	208.901	413.44
TOE1	718.241	142.717	863.141	0	252.076	285.416	0	733.683	208.679	0	268.281	399.952	513.108	161.172	318.69	296.185	359.808	391.802
TESK2	0	358.599	0	0	96.1308	376.749	3.84376	321.922	286.212	1.42898	0	325.236	26.8097	0	48.3911	101.645	120.352	435.85
RP11-291L19.1	0	0	0	0	0	0	0	0	0	0	0	0	0	0	0	0	0	0
CCDC163P	0	181.558	0	0	40.0545	0	0	0	0	0	0	0	55.8535	0	27.6521	32.9842	0	0
MMACHC	0	0	0	0	146.332	0	0	26.203	322.504	0	0	80.7595	160.858	0	172.134	205.31	79.1952	134.465
PRDX1	17825.4	11257.5	7139.16	10714.7	6020.99	7141.12	15255.9	13288.7	27106.8	28583.8	7741.97	2934.81	10496	13514.8	13557.8	14056.7	8165.83	7216.26
HMGB1P48	0	0	0	0	0	0	0	0	0	0	0	0	0	0	0	0	0	0
AKR1A1	683.903	1968.23	923.387	1925.98	1420.6	1088.86	2832.85	2571.64	7757.42	5275.78	895.36	1252.05	1946.68	996.042	1196.64	3405.45	984.015	1602.76
AL355480.3	0	0	0	0	0	0	0	0	0	0	0	0	0	0	0	0	0	0
AL355480.1	0	0	0	0	0	0	0	0	0	0	0	0	0	0	0	0	0	0
NASP	550.366	2542.71	2237.22	2403.94	1389.62	2539.49	3832.22	1448.65	1988.64	2266.35	721.959	1399.28	989.724	990.67	700.98	1213.68	1153.63	1618.98
AL355480.2	0	0	0	0	0	0	0	0	0	0	0	0	0	0	0	0	0	0
AL355480.4	0	0	0	0	0	0	0	0	0	0	0	0	0	0	0	0	0	0
CCDC17	0	0	0	0	0	0	0	167.2	273.015	0	68.706	73.6175	142.985	0	53.9215	0	13.7188	100.462
GPBP1L1	302.367	4484.75	2078.49	2729.49	2084.97	3658.32	19.2188	3885.53	3153.28	4.28693	4102.73	4887.32	4113.05	4790.03	2809.45	3636.34	3845.02	3972.11
RPS15AP10	0	0	0	0	0	0	0	0	0	0	0	0	0	0	0	0	0	0
RP11-767N6.2	0	0	0	0	7.47684	0	0	0	0	0	0	39.5557	0	0	32.4912	0	17.4603	25.5019
TMEM69	0	550.093	447.212	0	439.531	462.374	0	341.887	400.862	0	335.896	396.106	515.342	151.502	208.082	558.712	412.189	210.97
RP11-767N6.7	0	0	0	0	30.4414	0	0	0	0	0	0	0	0	0	0	0	0	20.0924
IPP	0	0	0	0	649.417	0	0	0	159.19	0	0	34.0618	21.5967	0	49.7737	41.062	9.35376	0
RP11-630I5.1	0	0	1.15858	0	0	0	0	0	0	0	0	0	0	0	0	0	0	0
MAST2	0	249.303	282.693	448.799	2585.38	493.77	1987.22	1.24776	514.687	0	408.965	480.162	360.441	185.885	110.608	690.649	601.758	816.06
TMA16P2	0	0	0	0	0	0	0	0	0	0	0	0	0	0	0	0	0	0
PIK3R3	0	0	185.373	0	198.67	0	0	0	68.4599	0	0	43.4014	28.2991	0	44.9346	61.2564	0	0
RP4-533D7.4	0	0	0	0	0	0	0	0	0	0	0	0	0	0	0	0	21.8254	0
RP4-533D7.3	0	0	0	0	0	0	0	0	0	0	0	0	0	0	0	0	0	0
RP4-533D7.5	0	0	0	0	0	0	0	0	0	0	0	0	0	0	0	0	0	0
TSPAN1	0	0	0	0	0	0	0	0	0	0	0	0	14.8943	0	0	0	0	0
RP11-322N21.2	0	0	0	0	0	0	0	0	0	0	0	0	0	0	0	0	0	0
POMGNT1	0	1223.94	477.335	1618.31	2084.97	382.458	3.84376	413.009	1353.53	520.147	335.896	164.266	729.075	857.435	345.651	577.56	410.942	238.018
LURAP1	0	0	0	0	32.0436	0	0	0	0	0	0	0	0	0	0	0	0	0
RAD54L	0	0	0	190.998	21.3624	0	0	0	0	0	162.495	13.7346	0	0	0	0	0	0
LRRC41	2769	862.626	1248.95	684.018	2499.4	1098.85	3.84376	953.289	417.358	0	603.086	854.842	1007.6	902.563	1193.19	700.746	1317.01	1679.26
UQCRH	1297.22	2175.98	1622.01	2464.16	3300.49	2978.32	1510.6	1424.94	4086.98	1360.38	867.005	1353.13	1633.9	977.776	1359.1	2846.06	2321.6	1510.79
NSUN4	1394.51	0	714.843	257.8	253.144	492.343	0	177.182	136.92	0	492.939	345.563	374.591	340.61	700.288	241.66	471.429	738.782
RP4-603I14.3	0	0	0	0	0	0	0	0	0	0	0	13.7346	0	0	0	0	0	0
FAAH	662.919	73.1651	0	0	20.8283	63.5051	0	0	155.891	0	0	130.754	108.728	0	35.2564	119.82	33.0499	139.874
FAAHP1	0	0	0	0	0	0	0	0	0	0	0	0	0	0	0	0	0	0
LINC01398	0	0	0	0	0	0	0	0	0	0	0	0	0	0	0	0	0	0
DMBX1	0	0	0	0	0	0	0	0	0	0	0	0	0	0	0	52.5054	0	0
RP11-49P4.7	0	0	0	0	0	0	0	0	0	0	0	0	0	0	6.22171	0	0	0
MKNK1-AS1	0	0	0	0	0	0	0	0	0	0	0	101.636	0	0	0	24.9064	15.5896	0
KNCN	0	0	0	0	0	0	0	0	0	0	0	0	0	0	0	0	0	0
MKNK1	1028.24	2288.89	977.841	2173.43	735.4	2519.51	1379.91	3481.25	3350.41	168.619	1351.22	3222.69	1676.35	693.039	493.589	4396.32	995.863	2002.28
MOB3C	1148.42	864.432	3402.75	1379.33	307.084	2076.4	3447.85	2978.41	1776.66	0	3080.87	2065.69	637.475	1580.56	1538.15	1868.66	1040.14	1522.39
ATPAF1	0	788.557	251.412	672.727	1338.89	404.578	7.68751	102.316	250.745	1.42898	0	456.538	265.118	814.455	95.3996	274.644	431.52	196.287
NENFP1	0	0	0	0	0	0	0	0	0	0	0	0	17.1284	0	0	0	0	0
TEX38	0	0	0	0	0	0	0	0	0	0	0	0	0	0	0	0	0	0
EFCAB14-AS1	0	0	0	0	0	0	0	0	0	0	0	0	0	0	0	0	0	0
EFCAB14	2902.53	1717.12	2087.76	2150.85	3792.89	1678.96	2613.75	2435.63	889.979	2909.39	3087.41	3658.9	2594.58	4143.19	3110.16	2078	4041.45	2820.66
RP11-8J9.5	0	0	0	0	0	0	0	0	0	0	0	0	0	0	0	0	0	0
CYP4B1	0	0	0	0	0	0	0	0	0	0	0	0	0	0	0	0	0	0
CYP4Z2P	0	0	0	0	0	0	0	0	0	0	0	0	0	0	0	0	0	0
RP11-346M5.1	0	0	0	0	0	0	0	0	0	0	0	0	0	0	0	0	0	0
CYP4A11	0	0	0	0	0	0	0	0	0	0	0	0	0	0	0	0	0	0
CYP4A26P	0	0	0	0	0	0	0	0	0	0	0	0	0	0	0	0	0	0
CYP4A43P	0	0	0	0	0	0	0	0	0	0	0	0	0	0	0	0	0	0
CYP4A27P	0	0	0	0	0	0	0	0	0	0	0	0	0	0	0	0	0	0
CYP4A44P	0	0	0	0	0	0	0	0	0	0	0	0	0	0	0	0	0	0
CYP4X1	0	0	0	0	134.583	0	0	0	0	0	0	0	0	0	0	0	0	0
CYP4Z1	0	0	0	0	0	0	0	0	0	0	0	0	0	0	0	0	0	0
RP11-184J23.2	0	0	0	0	0	0	0	0	0	0	0	0	0	0	0	0	0	0
CYP4A22-AS1	0	0	0	0	6.94278	0	0	0	0	0	0	0	0	0	0	0	0	0
CYP4A22	0	0	0	0	0	0	0	0	0	0	0	0	0	0	0	0	0	0
MTND1P34	0	0	0	0	0	0	0	0	0	0	0	0	0	0	0	0	0	0
LINC00853	0	0	0	0	0	0	0	0	0	0	0	0	0	0	0	0	0	0
PDZK1IP1	500.766	0	0	0	10.6812	174.104	0	0	0	0	0	7.142	0	0	11.7521	0	0	17.0013
TAL1	0	0	0	0	0	0	0	0	0	0	0	19.7778	22.3414	159.023	53.9215	23.5601	38.6622	136.01
RP1-18D14.7	0	0	0	0	0	62.078	0	0	0	0	0	13.1852	0	0	20.739	0	0	0
STIL	0	0	0	0	75.3024	0	0	202.137	0	0	0	23.6235	77.4502	0	61.5258	90.8748	44.898	62.5955
CMPK1	2947.36	2364.77	1182.91	3043.74	6127.8	2602.28	2075.63	2071.28	1727.99	2306.37	1411.2	3512.21	3318.44	3490.98	1319.69	3494.98	3505.17	2693.15
LINC01389	0	0	0	0	0	0	0	0	0	0	0	0	0	0	0	0	0	0
FOXE3	0	0	0	0	0	0	0	0	0	0	0	0	0	0	0	0	0	0
FOXD2-AS1	0	0	172.628	0	41.1226	64.9322	0	185.916	0	0	0	34.0618	29.7885	0	13.826	32.9842	0	0
FOXD2	0	0	0	0	8.54496	0	0	0	0	0	0	25.2717	0	0	2.76521	32.9842	31.1792	26.2747
RP4-666O22.3	0	0	0	0	0	0	0	0	0	0	0	0	0	0	0	0	0	0
RPL21P24	0	0	0	0	0	0	0	0	0	0	0	0	0	0	0	0	0	0
ATP6V0E1P4	0	0	0	0	0	0	0	0	0	0	0	0	0	0	0	0	0	0
RP11-543D5.1	0	0	0	0	0	0	0	0	0	0	0	0	0	0	0	0	0	0
TRABD2B	0	0	0	0	59.8147	0	0	0	0	0	0	0	0	0	2.76521	0	0	0
RP11-543D5.2	0	0	0	0	0	0	0	0	0	0	0	0	0	0	0	0	0	0
RP11-330M19.1	0	0	0	0	0	0	0	0	0	0	0	0	0	0	0	0	0	0
RP4-683M8.2	0	0	0	0	0	0	0	0	0	0	0	0	0	0	0	0	0	0
RP11-193P11.3	0	0	0	0	0	0	0	0	0	0	0	0	0	0	0	0	0	0
CYP46A4P	0	0	0	0	0	0	0	0	0	0	0	0	0	0	0	0	0	0
AL356289.1	0	0	0	0	0	0	0	0	0	0	0	0	0	0	0	0	0	0
SKINTL	0	0	0	0	0	0	0	0	0	0	0	0	0	0	0	0	0	0
RP5-1024N4.2	0	0	0	0	0	0	0	0	0	0	0	0	0	0	0	0	0	0
SLC5A9	0	86.7142	0	0	7.47684	0	0	0	0	0	0	0	0	0	0	0	0	0
RP5-1024N4.4	0	0	0	0	0	0	0	0	0	0	0	0	0	0	0	0	0	0
RP5-1024N4.5	0	0	0	0	0	0	0	0	0	0	0	0	0	0	0	0	0	0
SPATA6	0	0	0	0	231.782	0	0	228.34	0	0	90.5175	42.3026	20.1073	0	0	0	18.0839	0
PPP1R8P1	0	0	0	0	0	0	0	0	0	0	0	0	17.8731	0	0	0	0	0
RNU6-723P	0	0	0	0	0	0	0	0	0	0	0	0	0	0	0	0	0	0
RP11-329A14.1	0	0	0	0	12.2834	0	0	0	0	0	0	13.7346	0	0	0	0	0	0
RNU4-61P	0	0	0	0	0	0	0	0	0	0	0	0	0	0	0	0	0	0
RP11-329A14.2	0	0	0	0	0	0	0	0	0	0	0	0	0	0	0	0	0	0
AGBL4	0	0	0	0	0	0	0	0	0	0	0	0	0	0	0	0	0	0
BEND5	0	0	0	0	54.4741	0	0	0	0	0	0	6.04323	0	0	73.9692	0	32.4264	0
RP11-141A19.1	0	0	0	0	0	0	0	0	0	0	0	0	0	0	0	0	0	0
RP11-141A19.2	0	0	0	0	0	0	0	0	0	0	0	0	0	0	0	0	0	0
AGBL4-IT1	0	0	0	0	0	0	0	0	0	0	0	0	0	0	0	0	0	0
RP5-926E3.1	0	0	0	0	0	0	0	0	0	0	0	0	0	0	0	0	0	0
ZNF859P	0	0	0	0	0	0	0	0	0	0	0	0	0	0	0	0	0	0
RP11-93G23.2	0	0	0	0	0	0	0	0	0	0	0	0	0	0	0	0	0	0
MTND2P29	0	0	0	0	0	0	0	0	0	0	0	0	0	0	0	0	0	0
ELAVL4	0	0	0	0	0	0	0	0	0	0	0	0	0	0	0	0	0	21.638
RP11-492I2.1	0	0	0	0	0	0	0	0	0	0	0	0	0	0	0	0	0	0
RP11-567C20.2	0	0	0	0	0	0	0	0	0	0	0	0	0	0	0	0	0	0
RP11-567C20.3	0	0	0	0	0	0	0	0	0	0	0	0	0	0	0	0	0	0
RP11-183G22.1	0	0	0	0	0	0	0	0	0	0	0	0	0	0	0	0	0	0
HMGB1P45	0	0	0	0	0	0	0	0	0	0	0	0	0	0	0	0	0	0
FCF1P6	0	0	0	0	0	0	0	0	0	0	0	0	0	0	0	0	0	0
DMRTA2	0	0	0	0	0	0	0	0	0	0	0	0	0	0	0	0	0	0
FAF1	716.334	663.002	0	800.687	1297.77	232.614	0	350.621	541.081	1153.18	0	234.587	212.243	0	100.239	526.401	129.082	94.2797
RP5-850O15.3	0	0	0	0	0	0	0	0	0	0	0	0	0	0	0	0	0	0
Y_RNA_1_-_17	0	0	0	0	0	0	0	0	0	0	0	0	0	0	0	0	0	0
RNU6-1026P	0	0	0	0	0	0	0	0	0	0	0	0	0	0	0	0	0	0
PHBP12	0	0	0	0	0	0	0	0	0	0	0	9.33954	0	0	0	30.9648	0	0
MRPS6P2	0	0	0	0	0	0	0	0	0	0	0	0	0	0	0	0	0	0
CDKN2C	0	115.619	0	295.436	191.727	57.0833	2187.1	0	0	0	0	75.2657	8.19185	0	8.29562	0	19.3311	0
hsa-mir-4421	0	0	0	0	0	0	0	0	0	0	0	0	0	0	0	0	0	0
hsa-mir-6500	0	0	0	0	0	0	0	0	0	0	0	0	0	0	0	0	0	0
C1orf185	0	0	0	0	0	0	0	0	0	0	0	0	0	0	0	0	0	0
Y_RNA_1_+_8	0	0	0	0	0	0	0	0	0	0	0	0	0	0	0	0	0	0
CFL1P2	0	0	0	0	0	0	0	0	0	0	0	0	0	0	0	0	0	0
LINC01562	0	0	0	0	0	0	0	0	0	0	0	8.79015	0	0	0	0	0	0
RNF11	4557.45	2560.78	3168.71	1785.79	6891.51	1712.5	3.84376	3425.1	979.884	1191.77	5195.49	2910.64	3017.58	4625.63	3015.46	2115.7	4108.79	3070.27
RP11-296A18.5	0	0	0	0	0	0	0	0	0	0	0	9.33954	0	0	11.0608	0	18.7075	0
RP11-296A18.6	0	0	0	0	0	81.3436	0	0	0	0	0	0	0	0	0	0	0	0
TTC39A	0	0	0	489.256	51.2697	66.3593	0	143.493	0	0	92.6986	12.0865	78.9396	217.045	26.9608	0	41.1565	22.4108
TTC39A-AS1	0	0	0	0	0	0	0	0	0	0	0	0	0	0	2.76521	0	0	0
EPS15	0	1528.34	2611.44	1474.35	3279.13	985.4	1256.91	1187.87	1674.38	1420.4	1799.44	2400.26	1487.94	1229.2	1492.52	929.616	1195.41	1294.41
RP11-275F13.3	0	0	0	0	11.2153	0	0	0	0	0	0	16.4815	23.0861	0	0	0	0	0
RNU6-877P	0	0	0	0	0	0	0	0	0	0	0	0	0	0	0	0	0	0
RP11-253A20.1	0	0	0	0	0	0	0	0	0	0	0	0	0	0	0	0	0	0
RP11-191G24.1	0	0	0	0	0	0	0	0	0	0	0	0	0	0	0	0	0	0
RNU6-1281P	0	0	0	0	0	0	0	0	0	0	0	0	0	0	0	0	0	0
CALR4P	0	0	0	0	0	0	0	0	0	0	0	0	0	0	0	0	0	0
OSBPL9	0	504.93	688.196	0	3437.74	498.051	0	388.054	433.03	0	360.979	1341.05	711.946	239.609	527.463	497.455	659.752	529.357
GAPDHP51	0	0	0	0	0	0	0	0	0	0	0	0	0	0	0	0	0	0
SLC25A6P3	0	0	0	0	0	0	0	0	0	0	0	0	0	0	0	0	0	0
SNORA26_1_-_1	0	0	0	0	0	0	0	0	0	0	0	0	0	0	0	0	0	0
NRD1	2629.74	3823.55	3646.05	3597.92	6223.93	3371.48	7956.58	5218.14	4787.25	308.659	5338.35	5653.72	3489.73	4084.1	2935.96	4345.84	2871.6	3061
RP4-657D16.3	0	0	0	0	26.703	0	0	152.227	0	0	193.031	131.303	81.9185	1.07448	19.3564	29.6185	13.7188	79.5968
RP4-657D16.6	0	0	0	0	0	0	0	0	0	0	0	0	0	0	0	0	0	0
hsa-mir-761	0	0	0	0	0	0	0	0	0	0	0	0	0	0	0	0	0	0
TSEN15P2	0	149.04	0	0	0	0	0	0	0	0	0	0	0	0	0	0	0	0
RAB3B	0.95384	1.80655	0	1.88175	2860.42	0	0	1.24776	2.47446	0	0	0.549384	0	0	17.9738	0	1.24717	2.31835
RNA5SP48	0	0	0	0	0	0	0	0	0	0	0	0	0	0	0	0	0	0
RP11-91A18.1	0	0	0	0	0	0	0	0	0	0	0	0	0	0	0	0	0	0
RN7SL290P	0	0	0	0	0	0	0	0	0	0	0	0	0	0	0	0	0	0
TXNDC12	1795.13	2579.75	1352.06	1948.56	1820.08	2088.53	4231.98	1180.38	2153.6	2337.8	1007.69	2400.26	1436.55	1565.52	938.096	1948.76	2160.09	1577.25
KTI12	392.028	354.986	288.486	0	400.011	251.166	0	278.251	636.76	0	80.7023	168.112	345.547	133.235	412.016	224.831	445.862	286.703
RP11-91A18.4	0	0	0	0	0	0	0	0	0	0	0	0	0	66.6177	0	0	0	0
TXNDC12-AS1	0	0	0	0	0	0	0	0	0	0	0	6.04323	0	0	0	0	0	0
BTF3L4	1325.84	1840.87	1243.16	179.708	1615.53	1173.77	2017.97	113.546	1459.93	521.576	1350.13	1360.28	1505.81	729.572	1448.28	1567.09	1699.27	1510.02
ZFYVE9	0	111.103	0	0	1139.15	154.838	0	0	0	0	0	11.5371	268.097	198.779	62.9084	98.9526	80.4423	162.285
RN7SL788P	0	0	0	0	0	0	0	0	0	0	0	0	0	0	0	0	0	0
RP4-800M22.1	0	0	0	0	0	0	0	0	0	0	0	0	0	0	0	0.673147	0	0
RP4-800M22.2	0	0	0	0	0	0	0	0	0	0	0	0	0	0	0	0	0	0
PDCL3P6	0	0	0	0	0	0	0	0	0	0	0	0	0	0	0	0	0	0
RP4-800M22.4	0	0	0	0	0	0	0	0	0	0	0	0	0	0	0	0	0	0
DNAJC19P7	0	0	0	0	0	0	0	0	0	0	0	0	0	0	0	0	0	0
ANAPC10P1	0	0	0	0	0	0	0	0	0	0	0	0	0	0	0	0	0	0
CC2D1B	760.21	1425.36	2121.36	2440.64	1260.38	1826.66	19.2188	1372.54	974.111	1100.31	2074.27	1999.21	1820.82	1486.01	1838.86	1715.85	1217.24	2258.85
RP11-155O18.6	0	0	0	0	0	0	0	0	0	0	0	0	0	0	8.98692	28.9453	0	13.1373
PLA2G12AP1	0	0	0	0	0	0	0	0	0	0	0	0	0	0	0	0	0	0
ORC1	0	0	0	0	32.5776	0	0	0	141.044	0	0	16.4815	0	0	13.826	31.6379	49.2631	28.593
PRPF38A	2022.14	537.447	1035.77	1614.55	756.763	1569.79	0	299.463	789.351	1650.47	980.424	1608.6	1247.4	2946.22	1695.07	1023.86	1680.56	1595.8
ZCCHC11	30.5229	689.197	302.389	0	1169.06	84.9113	3.84376	300.71	154.241	0	103.604	493.897	318.737	841.317	490.824	564.77	620.466	1179.27
RP11-25O10.2	0	0	0	0	0	0	0	0	0	0	0	0	0	0	0	0	0	0
EEF1GP7	0	0	0	0	0	0	0	0	0	0	0	0	0	0	0	0	0	0
GPX7	0	0	0	94.0877	233.918	78.4895	0	391.797	0	4.28693	5.45286	38.4569	0	102.076	70.5127	37.0231	143.424	183.923
FAM159A	0	0	0	0	0	59.9374	0	0	0	0	0	0	0	0	29.726	0	0	1.54557
COA7	789.779	0	150.615	324.603	864.643	500.906	2144.82	0	809.972	2.85795	510.388	225.797	306.822	327.716	266.151	1003.66	637.926	387.165
NDUFS5P3	0	0	0	0	0	0	0	0	0	0	0	0	0	0	0	0	0	0
RN7SL62P	0	0	0	0	0	0	0	0	0	0	0	0	0	0	0	0	0	0
ZYG11B	0	544.674	0	0	2209.94	251.88	3.84376	1.24776	80.0074	1.42898	170.129	1086.68	410.337	337.387	136.186	642.855	233.844	357.799
RNU2-30P	0	0	0	0	0	0	0	0	0	0	0	0	0	0	0	0	0	0
RPS13P2	0	0	0	0.940877	0	0	3.84376	1.24776	0	0	2.18114	1.64815	0	0	0	2.01944	0.623584	0
RNU6-969P	0	0	0	0	0	0	0	0	0	0	0	0	0	0	0	0	0	0
ZYG11A	0	0	0	270.973	0	0	0	0	0	0	0	0	0	0	0	0	0	0
RP4-631H13.2	0	0	0	0	0	0	0	0	0	0	0	0	0	0	0	0	0	0
ECHDC2	0	97.5535	0	256.86	416.567	0	0	177.182	262.292	0	0	7.69138	0	0	23.5042	63.9489	25.5669	40.9576
RP4-631H13.6	0	0	0	0	0	0	0	0	0	0	0	0	0	0	0	0	0	0
RP4-631H13.4	0	0	0	0	0	0	0	0	0	0	0	0	0	0	0	0	0	0
SCP2	836.517	1158	0	1293.71	5237.52	72.7812	0	0	814.096	0	99.2421	630.693	244.266	557.655	183.886	631.412	262.529	333.07
hsa-mir-1273f	0	0	0	0	0	0	0	0	0	0	0	0	0	0	0	0	0	0
hsa-mir-5095	0	0	0	0	0	0	0	0	0	0	0	0	0	0	0	0	0	0
hsa-mir-1273g	0	0	0	0	0	0	0	0	0	0	0	0	0	0	0	0	0	0
RP4-631H13.5	0	0	0	0	0	0	0	0	0	0	0	0	0	0	0	0	0	0
RP11-334A14.2	0	0	0	0	0	0	0	0	0	0	0	0	0	0	0	0	0	0
TUBBP10	0	0	0	0	18.6921	0	0	0	0	0	0	2.19754	0	0	0	28.9453	0	0
AL445183.1	0	0	0	0	0	0	0	0	0	0	0	0	0	0	0	0	0	0
PODN	0	0	0	0	3706.37	0	0	0	0	0	0	0	0	0	8.98692	0	0	0
RP11-334A14.5	0	0	0	0	0	0	0	0	0	0	0	0	0	0	0	0	0	0
HIGD1AP11	0	0	0	0	9.07902	0	0	0	0	0	0	0	0	0	0	0	0	0
SLC1A7	0	0	0	0	171.967	0	0	0	0	0	0	0	0	0	0	0	0	0
RP11-334A14.8	0	0	0	0	19.2262	0	0	0	0	0	0	0	0	0	0	0	0	0
RP5-1024G6.9	0	0	0	0	0	0	0	0	0	0	0	0	0	0	0	0	0	0
CPT2	652.426	175.235	186.531	550.413	574.114	288.984	0	210.872	461.073	0	165.767	449.396	339.589	0	302.79	399.176	370.409	160.739
RP5-1024G6.2	0	0	0	645.442	0	0	0	0	0	0	0	0	23.8308	0	2.76521	43.7545	6.85942	85.0063
C1orf123	0	570.869	194.641	579.58	733.264	164.828	1679.72	0	1652.94	2339.23	0	499.39	417.784	0	158.999	479.28	192.687	390.256
RP5-1024G6.7	0	0	0	0	0	0	0	0	0	0	0	0	0	0	0	0	0	0
MAGOH	440.674	1774.03	1033.45	1156.34	517.504	1187.33	1160.81	751.152	1426.94	1040.29	1310.87	979.003	2281.06	1765.37	1614.88	1006.35	1504.08	1149.13
RP5-1024G6.5	0	89.424	0	0	0	0	3.84376	0	0	1097.45	0	0	0	3.22344	0	0	0	0
LRP8	0	1771.32	177.263	735.766	253.144	0	0	0	98.1534	0	87.2458	106.581	351.505	1275.41	228.821	705.458	480.783	327.661
RP4-784A16.1	0	0	0	0	0	0	0	0	0	0	0	0	0	0	0	0	0	0
RP4-784A16.2	0	0	0	0	0	0	0	0	0	0	0	0	0	0	0	0	0	0
RP4-784A16.3	0	0	0	0	0	0	0	0	0	0	0	0	0	0	0	0	0	0
RP4-784A16.4	0	0	0	0	0	0	0	0	0	0	0	0	0	0	0	0	0	0
RP4-784A16.5	0	0	0	0	0	0	0	0	0	0	0	0	0	0	0	0	0	0
RP11-117D22.1	0	0	0	0	0	0	0	0	0	0	0	0	0	0	0	0	0	0
RP11-117D22.2	0	0	0	0	0	0	0	0	0	0	0	0	0	0	30.4173	0	21.2019	25.5019
SLC25A3P1	0	0	0	0	0	0	0	0	0	0	0	0	0	0	0	0	0	0
DMRTB1	0	0	0	0	0	0	0	0	0	0	0	0	0	0	0.691301	0	0	0
GLIS1	0	0	0	0	18.6921	0	0	0	0	0	0	0	0	0	0	0	0	0
RNU7-95P	0	0	0	0	0	0	0	0	0	0	0	0	0	0	0	0	0	0
NDC1	0	0.903273	0	278.5	403.749	163.401	0	0	613.665	0	0	109.328	105.749	193.406	91.9431	532.459	235.715	277.43
SNORA58_1_-_1	0	0	0	0	0	0	0	0	0	0	0	0	0	0	0	0	0	0
RP4-654H19.2	0	0	0	0	0	0	0	0	0	0	0	0	0	0	0	0	0	0
YIPF1	0	1163.42	514.409	1061.31	432.054	826.28	0	485.379	2131.33	2767.93	525.656	623.002	869.081	305.152	300.025	1157.14	520.069	444.351
DIO1	0	0	0	0	0	0	0	0	0	0	0	15.9321	0	0	0	0	0	0
HSPB11	0	1446.14	393.917	730.121	414.43	316.812	0	406.77	258.993	2379.24	0	366.989	413.316	0	118.904	435.526	347.336	425.804
LRRC42	0.95384	295.37	0	267.209	877.994	508.755	3.84376	600.173	409.935	0	91.6081	337.871	347.037	198.779	151.395	438.219	301.191	261.201
HNRNPA3P12	0	0	0	0	0	0	0	0	0	0	0	7.69138	0	0	6.91301	0	12.4717	0
LDLRAD1	0	0	0	0	0	0	0	0	0	0	0	0	0	0	0	0	0	0
TMEM59	2628.78	6495.44	3690.07	5649.03	9408	4298.37	7675.98	4409.59	5165.84	3855.38	2218.22	3804.49	2702.57	2608.84	1688.16	3029.83	2925.86	1386.38
RP4-758J24.6	0	0	0	254.037	9.61308	0	0	0	0	0	0	48.3458	18.6178	0	17.9738	0	60.4876	91.9614
TCEANC2	0	482.348	0	1092.36	530.855	163.401	0	91.0866	0	0	79.6118	402.699	179.476	222.417	79.4997	277.336	99.1498	27.0475
hsa-mir-4781	0	0	0	0	0	0	0	0	0	0	0	0	0	0	0	0	0	0
RP4-758J24.4	0	0	0	0	0	0	0	0	0	0	0	0	0	0	0	0	0	0
AL353898.1	0	0	0	0	0	0	2144.82	0	0	0	0	0	0	0	0	0	0	19.3196
RP11-446E24.3	0	0	0	0	0	0	0	0	0	0	0	0	0	0	0	0	0	0
CDCP2	0	0	0	0	0	0	0	0	0	0	0	0	0	0	0	0	0	0
RP11-446E24.4	0	0	0	0	49.6676	0	0	0	0	0	0	0	0	0	0	0	0	0
CYB5RL	0	0	0	0	48.5994	0	0	0	0	0	0	0	16.3837	0	0	24.2333	0	0
MRPL37	0	646.744	287.328	985.099	1370.4	630.77	1887.28	532.794	1822.02	2817.94	274.824	285.68	598.75	450.207	291.038	1497.08	689.06	436.623
SSBP3	1644.42	1966.43	604.778	2707.85	782.398	1045.34	3.84376	954.537	706.045	0	665.249	957.028	894.401	328.791	943.626	1272.92	1466.05	1529.34
SSBP3-AS1	0	179.751	0	0	13.8856	0	0	0	0	0	0	87.9015	63.3007	0	38.0216	0.673147	17.4603	0
RP5-997D24.3	0	0	0	0	0	0	0	0	0	0	0	0	0	0	2.0739	0	0	0
RP4-705F19.1	0	0	0	0	0	0	0	0	0	0	0	0	0	0	0	0	0	0
RP5-866L20.1	0	0	0	0	0	0	0	0	0	0	0	0	0	0	0	0	0	0
RP5-866L20.2	0	0	0	0	0	0	0	0	0	0	0	0	0	0	0	0	0	0
HNRNPA1P63	0	0	0	0	0	0	0	0	0	0	0	0	0	0	0	0	0	0
ACOT11	0	65.9389	0	0	0	0	0	0	0	1068.87	0	22.5248	21.5967	0	0	256.469	0	22.4108
FAM151A	0	0	0	0	0	0	0	0	14.8467	0	0	0	22.3414	0	8.29562	0	0	28.593
RP11-240D10.4	0	0	0	0	0	0	0	0	0	0	0	0	0	0	0	0	0	0
MROH7	0	0	0	0	6.94278	0	0	0	518.811	0	0	29.6668	0	0	11.0608	0	0	0
MROH7-TTC4	0	0	0	0	0	0	0	0	0	0	0	0	0	0	0	135.302	0	0
TTC4	596.15	502.22	1502.68	791.278	599.749	971.842	3.84376	855.964	20.6205	0	1257.43	385.668	1026.22	1753.55	1630.78	1040.68	1086.91	1062.58
PARS2	0	0	0	258.741	99.3351	153.411	0	187.164	250.745	0	0	13.7346	32.7674	89.1818	29.0347	85.4896	51.1339	25.5019
TTC22	0	0	0	95.9695	0	0	0	0	0	0	0	0	0	0	17.2825	0	0	62.5955
RP11-67L3.2	0	0	0	0	0	0	0	0	0	0	0	0	0	0	0	0	0	0
LEXM	0	0	0	0	0	0	0	0	0	0	0	0	0	0	0	0	0	0
DHCR24	0	171.622	208.544	0	1602.71	57.0833	0	0	1055.77	1021.72	59.9815	50.5434	379.059	0	14.5173	2054.44	67.9706	9.27341
RP11-67L3.5	0	0	0	0	0	0	0	0	0	0	0	0	0	0	0	0	0	0
RP11-67L3.4	0	0	0	0	0	0	0	0	0	0	0	0	0	0	0	0	0	0
TMEM61	0	0	0	0	0	0	0	0	0	0	0	0	0	0	0	0	0	0
RP11-12C17.2	0	0	0	0	0	0	0	0	0	0	0	0	0	0	0	0	0	0
BSND	0	0	0	0	0	0	0	0	0	0	0	0	0	0	5.53041	0	0	0
PCSK9	0	0	0	0	9.07902	0	0	0	0	0	0	0	0	0	0	0	0	0
USP24	1488.94	1866.16	1451.7	671.786	2427.84	1165.21	7.68751	1695.71	1101.96	2720.77	1930.31	2422.79	1665.18	1352.77	1995.79	2082.72	2284.81	2127.48
RP11-101C11.1	0	0	0	0	0	0	0	0	0	0	0	0	0	0	0	0	0	0
GYG1P3	0	0	0	0	0	0	0	0	0	0	0	0	0	0	0	0	0	0
hsa-mir-4422	0	0	0	0	0	0	0	0	0	0	0	0	0	0	0	0	0	0
GOT2P1	0	0	0	0	0	0	0	0	0	0	0	0	0	0	0	0	0	0
RP4-633H17.2	0	0	0	0	0	0	0	0	0	0	0	0	0	0	0	0	0	0
RN7SKP291	0	0	0	0	0	0	0	0	0	0	0	0	0	0	0	0	0	0
RNU6-830P	0	0	0	0	0	0	0	0	0	0	0	0	0	0	0	0	0	0
Y_RNA_1_-_18	0	0	0	0	0	0	0	0	0	0	0	0	0	0	0	0	0	0
RP11-90C4.1	0	0	0	0	3.20436	0	0	0	0	0	0	0	0	0	0	0	0	0
RP11-90C4.2	0	0	0	0	0	0	0	0	0	0	0	0	0	0	0	0	0	0
PIGQP1	0	0	0	0	0	0	0	0	0	0	0	0	0	0	0	0	0	0
RP11-90C4.3	0	0	0	0	0	0	0	0	0	0	0	0	0	0	0	0	0	0
RP1-158P9.1	0	0	0	0	0	0	0	0	0	0	0	0	0	0	0	0	0	0
RPSAP20	0	0	0	0	0	0	0	0	0	0	0	0	0	0	0	0	0	0
RP11-504A18.1	0	0	0	0	0	0	0	0	152.591	0	0	0	33.5121	0	13.1347	34.3305	0	0
RP4-710M16.2	0	0	0	0	0	0	0	0	0	0	0	0	48.4064	0	0	0	0	0
PLPP3	1354.45	245.69	180.738	0	12640.1	122.015	7.68751	1.24776	1053.29	1.42898	448.225	13.1852	1041.11	726.348	1430.3	2121.76	466.441	160.739
RPL21P23	0	0	0	0	0	0	0	0	144.343	0	1.09057	0	0	0	0	0	0	0
RPL23AP85	0	0	0	0	0	0	0	0	0	0	0	0	0	0	0	0	0	0
RP11-377K22.2	0	0	0	0	0	0	0	0	0	0	0	0	0	0	0	0	0	0
PRKAA2	0	0	0	0	828.861	0	0	0	0	0	0	0	0	0	0	0	0	0
C1orf168	0	0	0	0	0	0	0	0	0	0	0	0	0	0	0	0	0	0
RP11-378I13.1	0	0	0	0	0	0	0	0	0	0	0	0	0	0	0	0	0	0
C8A	0	0	0	0	0	0	0	0	0	0	0	0	0	0	0	0	0	0
C8B	0	0	0	0	0	0	0	0	0	0	0	0	0	0	0	0	0	0
RP5-1103B4.3	0	0	0	0	0	0	0	0	0	0	0	0	0	0	0	0	0	0
DAB1	0	0	0	0	9.61308	0	0	0	0	0	0	0	0	0	0	0	0	0
RP6-102O10.1	0	0	0	0	0	0	0	0	0	0	0	0	0	0	0	0	0	0
RPS20P5	0	0	0	0	0	0	0	0	0	0	0	0	0	0	6.22171	0	0	0
DAB1-AS1	0	0	0	0	0	0	0	0	0	0	0	0	0	0	0	0	0	0
HNRNPA1P6	0	0	0	0	0	0	0	0	0	0	0	0	0	0	0	0	0	0
RPS26P15	0	0.903273	0	0	0	0.713541	0	0	0	1.42898	0	0.549384	0	0	0.691301	0	0.623584	0
RP11-393I23.4	0	0	0	0	0	0	0	0	0	0	0	0	0	0	0	0	0	0
RP11-393I23.3	0	0	0	0	0	0	0	0	0	0	0	0	0	0	0	0	0	0
RP11-414C16.1	0	0	0	0	0	0	0	0	0	0	0	0	0	0	0	0	0	0
OMA1	0	183.364	97.3206	220.165	696.414	102.036	3.84376	731.188	324.154	0	336.987	302.161	62.5559	0	178.356	148.765	34.9207	146.056
RP4-592A1.4	0	0	0	0	0	0	0	0	0	0	0	0	0	0	0	0	0	0
RN7SL713P	0	0	0	0	0	0	0	0	0	0	0	0	0	0	0	0	0	0
TACSTD2	0	0	0	0	0	0	0	0	0	0	0	13.1852	58.8324	0	0	6.73147	48.016	0
RP4-592A1.2	0	0	0	0	0	0	0	0	0	0	0	0	0	80.586	0	0	0	0
MYSM1	0	354.986	361.477	0	1841.44	74.2082	0	374.328	252.394	1.42898	1028.41	2089.86	796.844	748.912	1356.33	932.981	714.627	1345.42
JUN	997.716	1105.61	1392.61	925.823	4607.33	6506.78	34.5938	5881.95	2010.08	4767.06	823.382	759.799	3014.6	3039.7	1409.56	8438.57	9870.09	6516.12
LINC01135	0	0	0	0	0	0	0	0	0	0	0	0	0	0	8.98692	0	0	0
RP11-63G10.3	0	0	0	0	0	0	0	0	0	0	0	0	0	0	0	0	0	0
RP11-63G10.2	0	0	0	0	0	0	0	0	0	0	0	0	0	0	0	0	0	0
RP4-794H19.1	0	0	0	297.317	24.5668	84.1978	0	0	0	0	0	0	21.5967	0	11.7521	36.3499	124.093	0
LINC01358	0	0	0	0	1.06812	0	0	0	0	0	0	0	17.8731	0	8.98692	26.9259	0	0
PHBP3	0	0	0	0	0	0	0	0	0	0	0	0	0	0	0	0	0	0
RP11-145M4.1	0	0	0	0	0	0	0	0	0	0	0	0	0	0	0	25.5796	0	0
RP11-145M4.2	0	0	0	0	0	0	0	0	0	0	0	0	0	0	0	0	0	0
HSD52	0	0	0	0	0	0	0	0	0	0	0	0	0	0	0	0	0	0
RP11-467C18.1	0	0	0	0	0	0	0	0	0	0	0	0	0	0	6.91301	0	0	0
FGGY	0	0	0	232.397	160.218	0	0	0	127.022	0	0	16.4815	0	0	33.1825	29.6185	14.966	21.638
hsa-mir-4711	0	0	0	0	0	0	0	0	0	0	0	0	0	0	0	0	0	0
RP4-782L23.2	0	0	0	0	0	0	0	0	0	0	0	0	0	0	0	0	0	0
HOOK1	0	0	0	0	13.8856	0	0	0	0	0	0	0	25.3203	0	33.1825	0	33.6735	0
CYP2J2	0	0	0	0	9.07902	0	0	0	0	0	0	0	0	0	0.691301	0	0	0
RN7SL475P	0	0	0	0	0	0	0	0	0	0	0	0	0	0	0	0	0	0
C1orf87	0	0	0	0	0	0	0	0	0	0	83.9741	11.5371	0	0	0	0	0	0
PGBD4P8	0	0	0	0	0	0	0	0	0	0	0	0	0	0	0	0	0	0
RP11-575B7.3	0	0	0	0	0	0	0	0	0	0	0	0	0	0	0	0	0	0
RP11-776H12.1	0	0	0	0	0	0	0	0	0	0	0	0	0	0	0	0	0	0
RP11-436K8.1	0	0	0	0	0	0	0	0	0	0	0	0	0	0	0	0	0	0
NFIA	0	0	0	0	549.548	0	2256.28	0	0	0	1.09057	10.4383	0	0	0	1.34629	0	0
NFIA-AS2	0	0	0	0	0	0	0	0	0	0	0	0	0	0	0	0	0	0
RP4-802A10.1	0	0	0	0	0	0	0	0	0	0	0	0	0	0	0	0	0	0
NFIA-AS1	0	0	0	0	0	0	0	0	0	0	0	0	0	0	0	0	0	0
RP11-430G17.1	0	0	0	0	0	0	0	0	0	0	0	0	0	0	0	0	0	0
TM2D1	0	196.01	157.567	286.968	1242.76	457.38	3.84376	0	0	0	414.417	697.718	462.467	523.272	376.759	321.764	400.341	452.079
RP11-430G17.3	0	0	0	0	1.60218	0	0	0	0	0	0	0	0	0	0	0	0	0
INADL	0	196.01	0	220.165	339.128	0	0	0	0	1321.8	0	0	13.4048	226.715	61.5258	0	55.499	30.9114
RNU6-414P	0	0	0	0	0	0	0	0	0	0	0	0	0	0	0	0	0	0
RNU6-1177P	0	0	0	0	0	0	0	0	0	0	0	0	0	0	0	0	0	0
LAMTOR5P1	0	0	0	0	0	0	0	0	0	0	0	0	0	0	0	0	0	0
RN7SL180P	0	0	0	0	0	0	0	0	0	0	0	0	0	0	0	0	0	0
hsa-mir-3116-1	0	0	0	0	0	0	0	0	0	0	0	0	0	0	0	0	0	0
hsa-mir-3116-2	0	0	0	0	0	0	0	0	0	0	0	0	0	0	0	0	0	0
PIGPP2	0	0	0	0	0	0	0	0	0	0	0	0	0	0	0	0	0	0
RPS15AP7	0	0	0	0	0	0	0	0	0	0	0	0	0	0	0	0	0	0
L1TD1	1.90768	122.845	0	0	0	0	3.84376	91.0866	301.059	0	0	0.549384	0	0	2.76521	26.9259	16.8368	1.54557
RP5-1155K23.4	0	0	0	0	0	0	0	0	0	0	0	0	0	0	0	0	0	0
Y_RNA_1_+_9	0	0	0	0	0	0	0	0	0	0	0	0	0	0	0	0	0	0
KANK4	0	0	0	0	0	0	0	0	0	0	0	0	0	0	0	2.69259	0	0
RNU6-371P	0	0	0	0	0	0	0	0	0	0	0	0	0	0	0	0	0	0
USP1	0	956.566	578.131	0	1044.09	281.135	0	878.424	941.943	0	948.798	1173.49	417.784	489.963	626.319	459.086	686.566	406.485
DOCK7	0	826.495	232.874	14.1132	5217.23	350.348	3.84376	376.824	0	0	540.924	455.989	510.874	1281.85	1153.78	598.427	1179.2	817.606
RP11-293K19.1	0	0	0	0	0	0	0	0	0	0	0	0	0	0	0	0	0	0
ANGPTL3	0	0	0	0	0	0	0	0	0	0	0	0	0	0	0	0	0	0
RP5-849H19.3	0	0	0	0	9.61308	0	0	0	0	0	0	0	0	0	11.0608	0	0	0
RP5-849H19.2	0	0	0	0	0	0	0	0	0	0	0	0	0	0	0	0	0	0
RP11-230B22.1	0	0	0	0	3.20436	0	0	0	0	0	0	0	0	0	0	0	0	0
ATG4C	0	348.663	0	0	588.534	377.463	0	0	479.219	1421.83	0	439.508	180.965	0	18.6651	318.398	185.204	91.1886
RP4-771M4.3	0	0	0	0	8.0109	0	0	0	0	0	0	0	0	0	0	0	0	0
RP4-771M4.2	0	0	0	0	0	0	0	0	0	0	0	0	0	0	0	0	0	0
RP11-5P4.1	0	0	0	0	0	0	0	0	0	0	0	0	0	0	0	0	0	0
RP11-5P4.2	0	0	0	0	0	0	0	0	0	0	0	0	0	0	0	0	0	0
RP11-5P4.3	0	0	0	0	0	0	0	0	0	0	0	0	0	0	0	0	0	0
RP11-335E6.2	0	0	0	0	0	0	0	0	0	0	0	0	0	0	0	0	0	0
LINC00466	0	0	0	0	0	0	0	0	0	0	0	0	0	0	0	0	0	0
RNA5SP49	0	0	0	0	0	0	0	0	0	0	0	0	0	0	0	0	0	0
RP11-335E6.3	0	0	0	0	0	0	0	0	0	0	0	0	0	0	0	0	0	0
RPSAP65	0	0	0	0	0	0	0	0	0	0	0	0	0	0	0	0	0	0
FOXD3-AS1	0	0	0	0	0	0	0	0	0	0	0	0	0	0	0	0	0	0
FOXD3	0	0	0	0	0	0	0	0	0	0	0	0	0	0	0	0	0	0
hsa-mir-6068	0	0	0	0	0	0	0	0	0	0	0	0	0	0	0	0	0	0
Y_RNA_1_+_10	0	0	0	0	0	0	0	0	0	0	0	0	0	0	0	0	0	0
RP4-792G4.3	0	0	0	0	0	0	0	0	0	0	0	0	0	0	0	0	0	0
ALG6	0	1034.25	218.971	303.903	328.981	147.703	3.84376	0	73.4088	491.567	0	264.803	157.135	0	49.0824	368.884	142.177	231.835
ITGB3BP	0.95384	86.7142	0	296.376	284.12	0	0	0	0	0	0	83.5064	81.1738	0	14.5173	72.6998	62.3584	197.833
EFCAB7	0	0	0	0	444.872	0	0	0	0	0	0	18.6791	46.1722	214.896	27.6521	0	18.0839	25.5019
RN7SL488P	0	0	0	0	0	0	0	0	0	0	0	0	0	0	0	0	0	0
RNU7-123P	0	0	0	0	0	0	0	0	0	0	0	0	0	0	0	0	0	0
DLEU2L	0	0	0	0	61.9509	0	0	0	0	0	0	25.2717	39.4698	0	0	37.0231	0	0
DLEU2_6_1_-_1	0	0	0	0	0	0	0	0	0	0	0	0	0	0	0	0	0	0
DLEU2_5_1_-_1	0	0	0	0	0	0	0	0	0	0	0	0	0	0	0	0	0	0
DLEU2_4_1_-_1	0	0	0	0	0	0	0	0	0	0	0	0	0	0	0	0	0	0
DLEU2_3_1_-_1	0	0	0	0	0	0	0	0	0	0	0	0	0	0	0	0	0	0
DLEU2_2_1_-_1	0	0	0	0	0	0	0	0	0	0	0	0	0	0	0	0	0	0
DLEU2_1_1_-_1	0	0	0	0	0	0	0	0	0	0	0	0	0	0	0	0	0	0
PGM1	0	164.396	0	269.091	3110.9	60.651	3.84376	152.227	390.139	1263.21	53.438	180.747	217.456	106.373	80.191	169.633	142.801	50.231
RN7SL130P	0	0	0	0	0	0	0	0	0	0	0	0	0	0	0	0	0	0
ROR1	0	0	0	0	1099.63	0	0	0	0	1.42898	0	12.6358	27.5544	0	7.60431	0	0	0
RP4-597J3.1	0	0	0	0	0	0	0	0	0	0	0	0	0	0	0	0	0	0
CFL1P3	0	0	0	0	0	0	0	0	0	0	0	0	0	0	0	0	0	0
RNU6-809P	0	0	0	0	0	0	0	0	0	0	0	0	0	0	0	0	0	0
Y_RNA_1_-_19	0	0	0	0	0	0	0	0	0	0	0	0	0	0	0	0	0	0
ROR1-AS1	0	0	0	0	52.8719	0	0	0	0	0	94.8798	0	160.113	0	64.9823	92.2211	0	0
UBE2U	0	0	0	0	0	0	0	0	0	0	0	0	0	0	0	0	0	0
RNU7-62P	0	0	0	0	0	0	0	0	0	0	0	0	0	0	0	0	0	0
CACHD1	0	0	0	0	237.657	0	0	0	0	0	0	0	0	0	24.8868	0.673147	14.966	0
hsa-mir-4794	0	0	0	0	0	0	0	0	0	0	0	0	0	0	0	0	0	0
RAVER2	0	0	0	0	370.103	0	0	0	0	0	93.7892	21.9754	0	0	0	14.8092	31.8028	22.4108
JAK1	8476.77	5511.77	10298.6	6133.58	11899.9	5160.33	2898.19	8876.57	4830.14	3832.51	16631.2	7436.47	5997.92	14147.7	13743.8	5997.74	8184.54	10056.2
RP11-182I10.1	0	0	0	0	0	0	0	0	0	0	0	15.9321	0	0	0	0	0	0
RP11-182I10.2	0	0	0	0	0	0	0	0	0	0	0	0	0	0	0	0	0	0
LINC01359	0	0	0	0	7.47684	0	0	0	0	0	0	12.6358	47.6617	0	13.826	29.6185	0	0
SLC2A3P2	0	0	0	0	25.1008	0	0	0	0	0	0	0	0	0	8.98692	0	0	0
RP4-535B20.4	0	0	0	0	0	0	0	0	0	0	0	0	14.1496	0	0	0	0	0
RNU6-1176P	0	0	0	0	0	0	0	0	0	0	0	0	0	0	0	0	0	0
hsa-mir-3671	0	0	0	0	0	0	0	0	0	0	0	0	0	0	0	0	0	0
hsa-mir-101-1	0	0	0	0	0	0	0	0	0	0	0	0	0	0	0	0	0	0
RP4-535B20.1	0	0	0	0	22.4305	0	0	0	0	0	0	0	0	0	0	0	0	0
RP4-535B20.2	0	0	0	0	0	0	0	0	0	0	0	0	0	0	0	0	0	0
MRPS21P1	0	0	0	0	0	0	0	0	0	0	0	0	18.6178	0	24.1955	0	0	0
AK4	12523	1269.1	4112.96	1934.44	8711.05	65.6457	11.5313	983.236	296.935	1696.19	11123.8	32.9631	4534.56	7384.9	6724.29	1238.59	527.552	292.113
RP4-700A9.1	0	0	0	0	0	0	0	0	0	0	0	0	0	0	0	0	0	0
DNAJC6	0	308.919	0	326.484	510.561	0	0	0	0	0	267.19	24.7223	28.2991	364.249	36.639	370.231	87.9253	48.6854
RP5-1044H5.1	0	0	0	0	0	0	0	0	0	0	0	0	0	0	0	0	0	0
COX6CP13	0	0	0	0	0	0	0	0	0	0	0	0	0	0	0	0	0	0
RNU2-15P	0	0	0	0	0	0	0	0	0	0	0	0	0	0	0	0	0	0
LEPROT	1369.71	2489.42	2106.3	2115.09	5588.94	2286.9	4493.35	1350.08	2238.56	1167.47	1696.93	3438.05	2908.11	1188.37	3304.42	4120.33	2252.39	3193.92
LEPR	0	0	0	0	1657.19	0	0	0	182.285	0	0	118.118	0	172.991	15.2086	253.776	7.48301	0
RP4-630A11.3	0	0	0	0	0	0	0	0	0	0	0	0	0	0	0	80.7776	0	0
RP11-430H12.2	0	0	0	0	0	0	0	0	0	0	0	0	0	0	0	14.8092	0	0
RN7SL854P	0	0	0	0	0	0	0	0	0	0	0	0	0	0	0	0	0	0
PDE4B	9426.8	540.157	8520.19	1067.9	208.283	85.6249	19.2188	1217.81	555.103	0	6813.89	177.451	6742.64	9560.72	15014.4	63.9489	1128.69	1411.88
RP11-397C12.1	0	0	0	0	0	0	0	0	0	0	0	0	0	0	0	0	0	0
RNU4-88P	0	0	0	0	0	0	0	0	0	0	0	0	0	0	0	0	0	0
SGIP1	0	0	0	0	1078.8	38.5312	0	0	0	0	0	20.3272	0	0	75.3518	0	19.3311	23.1835
hsa-mir-3117	0	0	0	0	0	0	0	0	0	0	0	0	0	0	0	0	0	0
RP4-598P13.1	0	1.80655	0	0	13.8856	0	0	0	0	0	0	9.33954	0.744714	0	0	0	0	0
TCTEX1D1	0	198.72	0	0	27.237	383.885	2575.32	0	0	0	0	17.0309	82.6632	3.22344	20.739	214.734	323.64	350.844
INSL5	0	0	0	0	9.61308	0	0	0	0	0	0	0	0	0	0	0	0	0
WDR78	0	0	0	0	154.343	0	0	0	0	0	0	0	0	0	0	0	0	0
RP11-342H21.2	0	0	0	0	0	0	0	0	0	0	0	0	0	0	0	0	0	0
MIER1	393.936	617.839	1720.49	921.119	2378.17	582.249	3.84376	1638.31	418.183	1.42898	2204.05	2118.98	1284.63	1313.01	1854.76	834.702	1511.57	1156.09
SLC35D1	0	198.72	79.942	269.091	895.618	0	0	114.794	284.562	0	83.9741	349.958	211.499	286.886	286.199	224.831	332.994	409.576
C1orf141	0	0	0	0	0	0	0	0	0	0	0	0	0	0	0	0	0	0
SNORA31_1_-_1	0	0	0	0	0	0	0	0	0	0	0	0	0	0	0	0	0	0
RP4-547N15.3	0	0	0	0	0	0	0	0	0	0	0	0	0	0	0	0	0	0
IL23R	0	0	0	0	0	0	0	0	0	0	0	0	0	0	0	0	0	0
RNU6-586P	0	0	0	0	0	0	0	0	0	0	0	0	0	0	0	0	0	0
RNU4ATAC4P	0	0	0	0	0	0	0	0	0	0	0	0	0	0	0	0	0	0
RP11-131O15.2	0	0	0	0	0	0	0	0	0	0	0	0	0	0	0	0	0	0
IL12RB2	0	0	118.175	0	0	0	0	0	0	0	0	0	0	0	96.0909	0	0	0
SERBP1	8489.17	5979.67	5936.56	4538.79	7359.88	6939.9	6864.95	4711.55	5929.62	2499.28	5561.92	4463.75	4051.99	7510.61	5645.86	6681.65	8623.54	5412.58
RNU6-387P	0	0	0	0	0	0	0	0	0	0	0	0	0	0	0	0	0	0
RP11-393N21.2	0	0	0	0	0	0	0	0	0	0	0	0	0	0	0	0	0	0
RNU6-1031P	0	0	0	0	0	0	0	0	0	0	0	0	0	0	0	0	0	0
RP11-393N21.1	0	0	0	0	0	0	0	0	0	0	0	0	0	0	0	0	0	0
RN7SL392P	0	0	0	0	0	0	0	0	0	0	0	0	0	0	0	0	0	0
HNRNPCP9	0	0	0	0	0	0	0	0	0	0	0	0	0	0	0	0	0	0
GADD45A	0	875.272	917.595	652.969	3793.96	0	3.84376	0	119.599	1.42898	466.765	78.562	687.371	681.22	1114.38	170.979	598.017	655.321
GNG12	0	0	0	0.940877	15096.8	91.3332	0	0	0	0	45.804	15.3828	32.7674	136.459	132.039	2.01944	0	0
RNU7-80P	0	0	0	0	0	0	0	0	0	0	0	0	0	0	0	0	0	0
GNG12-AS1	0	0	0	0	16.5559	0	0	0	0	0	0	0	0	0	0	0	0	0
RP4-609E1.2	0	0	0	0	0	0	0	0	0	0	0	0	0	0	0	0	0	0
DIRAS3	0	0	0	0	25.1008	0	0	0	0	0	0	0	0	0	0	0	0	0
ARL5AP3	0	0	0	0	0	0	0	0	0	0	0	0	0	0	0	0	0	0
WLS	662.919	386.601	167.994	255.919	3266.84	520.171	7.68751	262.03	1153.92	0	0	385.668	150.432	0	123.743	223.485	154.649	232.608
CTBP2P8	0	0	0	0	22.9646	0	0	0	0	0	0	0	0	0	0	0	0.623584	0
hsa-mir-1262	0	0	0	0	0	0	0	0	0	0	0	0	0	0	0	0	0	0
RPS7P4	0	0	0	0	0	0	0	0	0	0	0	0	0	0	0	0	0	0
COX6B1P7	0	0	0	0	0	0	0	0	0	0	0	0	0	0	0	0	0	0
TCEB1P18	0	0	0	0	0	0	0	0	0	0	0	0	0	0	0	0	0	0
RP5-1033K19.2	0	0	0	0	0	0	0	0	0	0	0	0	0	0	0	0	0	0
RPE65	0	0	0	0	0	0	0	0	0	0	0	0	0	0	0	0	0	0
DEPDC1	0	0	0	0	37.3842	0	0	0	0	0	0	0	0	0	5.53041	0	0	0
RP4-694A7.2	0	0	0	0	0	0	0	0	0	0	0	0	0	0	0	0	0	0
DEPDC1-AS1	0	0	0	0	0	0	0	0	0	0	0	0	0	0	0	0	0	0
TXNP2	0	0	0	0	0	0	0	0	0	0	0	0	0	0	0	0	0	0
RP11-424D14.1	0	0	0	0	0	0	0	0	0	0	0	0	0	0	0	0	0	0
RP11-74K19.1	0	0	0	0	0	0	0	0	0	0	0	0	0	0	0	0	0	0
RP3-380B4.1	0	0	0	0	0	0	0	0	0	0	0	0	0	0	0	0	0	0
LRRC7	0	0	0	0	6.40872	0	0	0	0	0	0	0	0	0	0	0	0	0
SGOL1P1	0	0	0	0	0	0	0	0	0	0	0	0	0	0	0	0	0	0
RN7SL538P	0	0	0	0	0	0	0	0	0	0	0	0	0	0	0	0	0	0
PIN1P1	0	0	0	0	0	0	0	0	0	0	0	0	0	0	11.0608	0	0	0
RP11-181B18.1	0	0	0	0	0	0	0	0	0	0	0	0	0	0	0	0	0	0
LRRC40	0	414.602	0	0	645.678	173.39	0	187.164	0.824818	0	172.31	497.193	359.697	442.686	232.969	341.285	116.61	238.79
RN7SL242P	0	0	0	0	0	0	0	0	0	0	0	0	0	0	0	0	0	7.72785
SRSF11	1196.12	2907.64	4422.3	4023.19	6196.16	2675.78	0	4667.87	3677.04	1270.36	3987.13	7989.7	5601.74	4667.54	4836.34	4955.03	4027.1	8180.7
RP4-677H15.4	0	0	0	0	0	0	0	0	0	0	0	0	0	0	0	0	0	0
ANKRD13C	0	564.546	99.6378	341.539	1092.15	294.692	3.84376	376.824	172.387	0	370.795	411.489	385.762	202.002	495.663	338.593	332.37	391.802
HHLA3	0	0	0	0	255.815	0	0	0	84.9563	0	0	19.2285	0	0	12.4434	0	0	0.772785
RP11-180O5.2	0	0	0	0	0	0	0	0	0	0	0	0	0	0	0	0	0	0
AL158839.1	0	0	0	0	0	0	0	0	0	0	0	0	0	0	0	0	0	0
CTH	0	0	0	0	91.3242	0	0	0	0	0	0	13.7346	0	0	0	0	17.4603	0
Metazoa_SRP_1_+_8	0	0	0	0	0	0	0	0	0	0	0	0	0	0	0	0	0	0
RP11-42O15.3	0	0	0	0	0	0	0	0	0	0	0	0	0	0	0	0	0	0
RP11-42O15.2	0	0	0	0	0	0	0	0	0	0	0	0	0	0	0	0	0	0
CASP3P1	0	0	0	0	0	0	0	0	0	0	0	0	0	0	0	0	0	0
RP5-952N6.1	0	0	0	0	0	0	0	0	0	0	0	0	0	0	0	0	0	0
RP11-99H8.1	0	0	0	0	0	0	0	0	0	0	0	0	0	0	0	0	0	0
PTGER3	0	0	0	0	198.136	0	0	0	0	1.42898	83.9741	11.5371	0	0	39.4042	0	0	0
RP3-333A15.1	725.872	0	0	0	27.237	0	0	0	0	0	0	0	11.1707	0	0	0	0	0
RP3-333A15.2	0	0	0	0	0	0	0	0	0	0	0	0	0	0	12.4434	0	0	0
ZRANB2-AS1	0	0	0	0	23.4986	0	0	0	0	0	0	36.2594	0	0	9.67822	0	0	24.7291
ZRANB2	2697.46	1544.6	1319.62	1075.42	3933.35	560.129	11.5313	687.516	896.578	1200.34	1690.39	1748.14	1721.78	1530.06	1981.96	1478.9	893.596	1281.28
hsa-mir-186	0	0	0	0	0	0	0	0	0	0	0	0	0	0	0	0	0	0
ZRANB2-AS2	0	0	0	0	4.27248	0	0	0	0	0	0	0	0	0	0	0	0	0
RP11-115M14.1	0	0	0	0	0	0	0	0	0	0	0	0	0	0	0	0	0	0
NEGR1	0	0	98.4792	0	554.888	0	0	0	0	0	0	0.549384	0	171.917	9.67822	0	0	24.7291
RP11-82L20.1	0	0	0	0	0	0	0	0	0	0	0	0	0	0	0	0	0	0
RP11-175G14.2	0	0	0	0	0	0	0	0	0	0	0	0	0	0	0	0	0	0
NEGR1-IT1	0	0	0	0	0	0	0	0	0	0	0	0	0	0	0	0	0	0
GDI2P2	0	0	0	0	0	0	0	0	0	0	0	0	0	0	0	0	0	0
RPL31P12	0	0	0	0	0	0	0	0	0	0	0	0	0	0	0	0	0	0
RNU6-1246P	0	0	0	0	0	0	0	0	0	0	0	0	0	0	0	0	0	0
RP4-660H19.1	0	0	0	0	0	0	0	0	0	0	0	0	0	0	0	0	0	0
RP11-262K1.1	0	0	0	0	0	0	0	0	0	0	0	0	0	0	0	0	0	0
RP11-25L19.1	0	0	0	0	0	0	0	0	0	0	0	0	0	0	0	0	0	0
KRT8P21	0	0	0	0	0	0	0	0	0	0	0	0	0	0	0	0	0	0
RN7SKP19	0	0	0	0	0	0	0	0	0	0	0	0	0	0	0	0	0	0
LINC01360	0	0	0	0	0	0	0	0	0	0	0	0	0	0	0	0	0	0
RP4-788P17.1	0	0	0	0	0	0	0	0	0	0	0	0	0	0	0	0	0	0
RNA5SP50	0	0	0	0	0	0	0	0	0	0	0	0	0	0	0	0	0	0
RNU4ATAC8P	0	0	0	0	0	0	0	0	0	0	0	0	0	0	0	0	0	0
LRRIQ3	0	0	0	0	0	0	0	0	0	0	0	15.3828	0	0	0	0	0	0
FPGT	0	326.082	0	527.832	440.065	98.4686	0	0	139.394	1494.71	271.552	679.589	131.814	0	11.0608	359.46	249.434	52.5493
FPGT-TNNI3K	0	0	0	0	116.425	0	0	0	0	0	0	3.29631	0	0	0	33.6573	0	0
TNNI3K	0	0	0	0	0	0	0	0	0	0	0	0	0	0	0	0	0	0
RP11-439H8.4	0	0	0	0	0	0	0	0	0	0	0	0	0	0	0	0	0	0
RP4-650F12.2	0	0	0	0	0	0	0	0	0	0	0	0	0	0	0	0	0	0
LRRC53	0	0	0	0	0	0	0	0	0	0	0	0	0	0	0	0	0	0
ERICH3	0	0	0	0	0	0	0	0	0	0	0	0	0	0	13.826	0	0	0
ERICH3-AS1	0	0	0	0	0	0	0	0	0	0	0	0	0	0	0	0	0	0
RP11-17E13.2	0	0	0	0	0	0	0	0	0	0	0	0	0	0	0	0	0	0
CRYZ	0	268.272	420.564	283.204	563.433	0	0	0	332.402	1243.21	0	193.933	207.775	0	60.8345	115.781	101.644	40.9576
TYW3	0	0	210.861	349.066	1006.7	181.953	3.84376	0	256.519	1383.25	101.423	231.84	301.609	0	362.933	462.452	438.379	190.105
RP11-93N20.1	0	0	0	0	0	0	0	0	0	0	0	0	0	0	0	0	0	0
RP11-510C10.4	0	0	0	0	0	0	0	0	0	0	0	0	0	0	0	0	0	0
RP11-510C10.2	0	0	0	0	0	0	0	0	0	0	0	0	0	0	0	0	0	0
LHX8	0	0	0	0	0	0	0	0	0	0	0	0	0	0	0	0	0	0
RP11-510C10.3	0	0	0	0	0	0	0	0	0	0	0	0	0	0	0	0	0	0
RNU6-622P	0	0	0	0	0	0	0	0	0	0	0	0	0	0	0	0	0	0
SLC44A5	0	0	0	0	13.8856	0	0	0	0	0	0	21.426	0	0	0	0	0	0
RP11-87O11.1	0	0	0	0	0	0	0	0	0	0	0	0	0	0	0	0	0	0
RNU6-503P	0	0	0	0	0	0	0	0	0	0	0	0	0	0	0	0	0	0
RP4-595K12.1	0	0	0	0	0	0	0	0	0	0	0	0	0	0	0	0	0	0
RP4-595K12.2	0	0	0	0	0	0	0	0	0	0	0	0	0	0	0	0	0	0
RP4-682C21.5	0	0	0	0	0	0	0	0	0	0	0	0	0	0	0	0	0	0
ACADM	352.921	102.973	162.201	0	490.801	221.911	0	0	149.292	0	229.02	372.483	124.367	291.184	189.417	170.306	276.248	183.923
RP4-682C21.2	0	0	0	0	25.6349	0	0	0	0	0	0	0	0	0	0	42.4082	0	0
RABGGTB	780.241	1435.3	1457.49	1812.13	1757.06	1238.71	15.375	1282.7	1234.75	47.1562	1108.02	1151.51	1460.38	1797.6	1660.51	1944.72	2045.98	2545.55
SNORD45C	0	0	0	0	0	0	0	0	0	0	0	0	0	0	0	0	0	0
SNORD45A	0	0	0	0	0	0	0	0	0	0	0	0	0	0	0	0	0	0
SNORD45B	0	0	0	0	0	0	0	0	0	0	0	0	0	0	0	0	0	0
MSH4	0	0	0	0	12.2834	0	0	0	0	0	0	0	0	0	0	0	0	0
ASB17	0	0	0	0	0	0	0	0	0	0	0	0	0	0	0	0	0	0
RP11-550H2.1	0	0	0	0	0	0	0	0	0	0	0	0	0	0	0	0	0	0
RP11-550H2.2	0	0	0	0	0	0	0	0	0	0	0	0	0	0	0	0	0	0
ST6GALNAC3	0	0	82.2591	315.194	0	129.151	0	0	0	0	576.913	12.6358	19.3626	137.533	198.403	41.062	64.2291	99.6892
RP11-335E14.1	0	0	0	0	0	0	0	0	0	0	0	0	0	0	0	0	0	0
RP5-1102E8.3	0	0	0	0	0	0	0	0	0	0	0	0	0	0	0	0	0	0
TPI1P1	0	3.61309	0	0.940877	0.53406	0	0	0	2.47446	0	0	0	0	0	0.691301	0	14.3424	0
RNU6-161P	0	0	0	0	0	0	0	0	0	0	0	0	0	0	0	0	0	0
RP11-415A20.1	0	0	0	0	0	0	0	0	0	0	0	0	0	0	0	0	0	0
ST6GALNAC5	0	0	0	0	2.13624	0	0	0	0	0	0	0	0	0	5.53041	0	0	0
hsa-mir-7156	0	0	0	0	0	0	0	0	0	0	0	0	0	0	0	0	0	0
RP4-564M11.2	0	0	0	0	0	0	0	0	0	0	0	0	0	0	0	0	0	0
PIGK	0	0	280.376	283.204	4104.25	0	3.84376	0	176.511	0	97.0609	171.408	38.7251	0	39.4042	79.4313	51.1339	85.7791
RP4-706A16.3	0	8.12946	2.31716	0.940877	1.06812	5.70833	3.84376	3.74328	9.89782	8.57385	3.27172	6.59261	0	2.14896	20.739	2.01944	3.7415	3.86392
RP11-363H12.1	0	0	0	0	0	0	0	0	0	0	0	0	0	0	0	0	0	0
AK5	0	0	0	299.199	1524.21	0	0	0	0	0	0	6.04323	0	0	0	0	0	0
RP11-375A5.1	0	0	0	0	0	0	0	0	0	0	0	0	0	0	0	0	0	0
RNU7-8P	0	0	0	0	0	0	0	0	0	0	0	0	0	0	0	0	0	0
ZZZ3	0	208.656	214.337	638.856	1884.7	69.927	0	205.881	351.373	0	519.112	463.68	515.342	1029.35	661.575	399.176	584.298	676.959
RNA5SP20	0	0	0	0	0	0	0	0	0	0	0	0	0	0	0	0	0	0
RN7SL370P	0	0	0	0	0	0	0	0	0	0	0	0	0	0	3.45651	0	0	0
USP33	0	2182.31	903.692	1485.65	3036.66	533.728	1818.1	1068.08	1809.65	0	1044.77	1910.76	934.616	1015.38	953.305	947.117	864.911	1152.22
ACTG1P21	0	0	0	0	0	0	0	0	0	0	0	0	0	0	0	0	0	0
FAM73A	0	428.151	132.078	452.562	1182.94	0	0	593.934	636.76	0	305.36	375.779	358.952	636.092	203.243	155.497	191.44	103.553
RNA5SP21	0	0	0	0	0	0	0	0	0	0	0	0	0	0	0	0	0	0
RP11-181C21.4	0	0	0	0	5.87466	0	0	0	0	0	0	20.3272	0	0	0	0	0.623584	0
NSRP1P1	0	181.558	0	0	10.6812	0	0	0	0	0	0	0	0	0	9.67822	0	0	0
HSPE1P25	0	0	0	0	0	0	0	0	0	0	0	0	0	0	0	0	0	0
NEXN-AS1	0	0	0	0	69.4278	0	0	0	0	0	0	0	0	0	0	0	0	0
NEXN	0	0	68.3562	0	4814.01	0	0	0	0	0	436.229	79.6607	0	0	175.591	0	15.5896	20.8652
FUBP1	2450.41	687.391	1106.44	790.337	2137.31	821.285	0	1207.83	273.015	0	1551.88	1469.05	790.141	2636.77	3023.06	926.25	2788.04	1568.75
RP11-386I14.4	0	0	79.942	293.554	0	78.4895	0	0	0	0	0	31.3149	46.1722	0	143.099	29.6185	33.6735	37.0937
DNAJB4	0	2.70982	0	0.940877	10163.2	132.005	3.84376	0	0	160.045	1538.8	667.502	207.775	397.557	992.017	205.983	268.141	448.988
RP11-386I14.2	0	0	0	0	0	0	0	0	0	0	0	0	0	0	0	0	0	0
GIPC2	0	0	0	0	253.144	0	0	0	0	0	0	0	0	0	0	0	0	0
RNU6-1102P	0	0	0	0	0	0	0	0	0	0	0	0	0	0	0	0	0	0
RP11-386I14.3	0	0	0	0	0	0	0	0	0	0	0	0	0	0	0	0	0	0
RNA5SP22	0	0	0	0	0	0	0	0	0	0	0	0	0	0	0	0	0	0
RNFT1P2	0	0	0	0	0	0	0	0	0	0	0	0	0	0	0	0	0	0
MGC27382	0	0	0	0	0	0	0	0	0	0	0	0	0	0	0	0	0	0
PTGFR	0	0	0	0	1881.49	0	0	0	0	1.42898	0	23.0741	12.6601	0	0	0	12.4717	0
RP11-472F19.1	0	0	0	0	0	0	0	0	0	0	0	0	0	0	0	0	0	0
RNA5SP23	0	0	0	0	0	0	0	0	0	0	0	0	0	0	0	0	0	0
IFI44L	619.996	0	10294	509.015	588.534	75.6353	3.84376	2685.18	1737.89	2.85795	20971.7	11210.2	0	973.478	5717.06	6.73147	97.2791	74.1873
IFI44	0	0	16601.3	1062.25	522.845	976.837	4389.57	3076.98	4595.06	1283.22	27140	12498.5	97.5575	708.082	10935	118.474	158.39	163.83
RP4-641G12.3	0	0	0	0	0	0	0	0	0	0	0	0	0	0	0	0	0	0
RP4-641G12.4	0	0	0	0	0	0	0	0	0	0	0	0	0	0	0	0	0	0
ADGRL4	0	0	0	0	1421.13	0	0	0	0	0	0	0	0	0	0	0	0	0
PSAT1P3	0	0	0	0	0	0	0	0	0	0	0	0	0	0	0	0	0	0
RP4-726F1.2	0	0	0	0	0	0	0	0	0	0	0	0	0	0	0	0	0	0
RP4-726F1.1	0	0	0	0	0	0	0	0	0	0	0	0	0	0	0	0	0	0
ADH5P2	0	0	0	0	0	0	0	0	0	0	0	0	0	0	0	0	0	0
RP11-339A11.1	0	0	0	0	0	0	0	0	0	0	0	0	0	0	0	0	0	0
RP11-339A11.2	0	0	0	0	0	0	0	0	0	0	0	0	0	0	0	0	0	0
[truncated: 56,272 more rows]
